# Supplementary material for: Diurnal regulation of metabolism by Gs-alpha in hypothalamic QPLOT neurons
Source: PLoS One. 2023 May 4;18(5):e0284824. doi: 10.1371/journal.pone.0284824 (PMC10159165; doi:10.1371/journal.pone.0284824)
Supplement: S1 File — (XLSX) [file pone.0284824.s003.xlsx]

## Sheet: Zscore_Cells
Fig. 1D	Genotype	Section	zscore_Gnas	zscore_tdTomato	tdTom_keep
	Het #1	Section1	-0.554971	2.01476	Y
	Het #1	Section1	-0.522294	2.29282	Y
	Het #1	Section1	-0.698996	2.01767	Y
	Het #1	Section1	0.108758	1.99591	Y
	Het #1	Section1	0.096646	2.15517	Y
	Het #1	Section1	-0.496028	1.96039	Y
	Het #1	Section1	0.0978626	2.6467	Y
	Het #1	Section1	-0.216084	2.29962	Y
	Het #1	Section1	0.681187	2.01235	Y
	Het #1	Section1	-0.60363	2.17403	Y
	Het #1	Section1	0.318665	2.06911	Y
	Het #1	Section2	0.434168	2.09137	Y
	Het #1	Section2	-0.421556	2.17267	Y
	Het #1	Section2	-0.748548	2.19326	Y
	Het #1	Section2	-0.0416376	2.08371	Y
	Het #1	Section2	0.8435	2.13837	Y
	Het #1	Section3	-0.387853	2.13957	Y
	Het #1	Section3	-0.568283	1.96045	Y
	Het #1	Section3	0.889851	4.80373	Y
	Het #1	Section3	-0.0510209	2.96007	Y
	Het #1	Section3	1.05413	2.72423	Y
	Het #1	Section3	0.320544	2.4242	Y
	Het #1	Section4	-0.487509	3.15912	Y
	Het #1	Section4	1.35947	2.72475	Y
	Het #1	Section4	-0.130874	3.24002	Y
	Het #1	Section4	0.127584	2.07997	Y
	Het #2	Section1	0.159712	2.42004	Y
	Het #2	Section1	1.12419	2.39966	Y
	Het #2	Section1	-0.220459	2.09911	Y
	Het #2	Section1	-0.24771	2.16992	Y
	Het #2	Section1	-0.132018	2.06226	Y
	Het #2	Section1	0.294502	2.43591	Y
	Het #2	Section1	0.248995	2.05988	Y
	Het #2	Section1	-0.166583	2.67588	Y
	Het #2	Section1	0.312832	2.2686	Y
	Het #2	Section1	-0.245324	1.99558	Y
	Het #2	Section1	-0.559237	2.4637	Y
	Het #2	Section1	-0.397879	2.06773	Y
	Het #2	Section1	0.151038	2.26464	Y
	Het #2	Section1	-0.539911	2.22916	Y
	Het #2	Section2	0.123619	1.97442	Y
	Het #2	Section2	-0.159439	2.34667	Y
	Het #2	Section2	-0.715276	2.21939	Y
	Het #2	Section2	0.138212	2.35206	Y
	Het #2	Section2	1.31159	2.03328	Y
	Het #2	Section2	0.945448	2.3817	Y
	Het #2	Section2	0.063512	2.39956	Y
	Het #2	Section3	0.0806834	2.26563	Y
	Het #2	Section3	0.0874843	2.78506	Y
	Het #2	Section3	-0.050749	2.49948	Y
	Het #2	Section3	0.795518	3.334	Y
	Het #2	Section3	0.378842	3.34057	Y
	Het #2	Section3	0.557288	3.31944	Y
	Het #2	Section4	0.660447	2.64588	Y
	Het #2	Section4	0.662468	2.90958	Y
	Het #2	Section4	0.295093	2.79986	Y
	Het #2	Section4	0.892745	3.33781	Y
	Het #2	Section4	0.15188	2.51215	Y
	Het #2	Section4	1.33901	3.76046	Y
	Het #2	Section4	0.677964	3.11731	Y
	Het #2	Section4	0.527893	2.81042	Y
	KO #1	Section1	0.546935	2.37598	Y
	KO #1	Section1	1.1801	2.16965	Y
	KO #1	Section1	0.383763	2.43617	Y
	KO #1	Section1	-0.362598	2.14584	Y
	KO #1	Section1	0.257947	1.99171	Y
	KO #1	Section1	0.389131	2.03218	Y
	KO #1	Section1	0.60724	2.05567	Y
	KO #1	Section1	-0.415873	2.12689	Y
	KO #1	Section1	-0.0378681	2.84957	Y
	KO #1	Section1	-0.281011	2.72959	Y
	KO #1	Section1	0.0739557	1.96754	Y
	KO #1	Section1	0.217269	2.29941	Y
	KO #1	Section1	0.19742	1.9811	Y
	KO #1	Section1	0.240483	2.09756	Y
	KO #1	Section2	-0.848282	2.14392	Y
	KO #1	Section2	-0.727227	2.16304	Y
	KO #1	Section2	0.0283167	2.99336	Y
	KO #1	Section2	0.106053	2.71387	Y
	KO #1	Section2	0.638183	2.40609	Y
	KO #1	Section2	-0.20219	2.03872	Y
	KO #1	Section2	-0.781391	2.98814	Y
	KO #1	Section2	0.647575	2.94955	Y
	KO #1	Section2	0.23346	2.33103	Y
	KO #1	Section2	0.18817	2.31555	Y
	KO #1	Section2	0.589083	2.05169	Y
	KO #1	Section2	0.204739	2.7404	Y
	KO #1	Section2	-0.671593	2.44405	Y
	KO #1	Section2	-0.723717	2.21449	Y
	KO #1	Section2	0.238678	2.02896	Y
	KO #1	Section2	0.36443	2.15937	Y
	KO #1	Section2	0.267441	3.20275	Y
	KO #1	Section2	-0.874641	2.84735	Y
	KO #1	Section2	-0.80781	2.77062	Y
	KO #1	Section3	0.0569361	2.80966	Y
	KO #1	Section3	-0.255724	2.03859	Y
	KO #1	Section3	0.860779	2.78335	Y
	KO #1	Section3	0.946085	2.32235	Y
	KO #1	Section3	0.0841001	2.87672	Y
	KO #1	Section3	0.132075	2.34765	Y
	KO #1	Section3	-0.587055	2.70412	Y
	KO #1	Section4	0.280598	2.26076	Y
	KO #1	Section4	0.337195	2.4191	Y
	KO #1	Section4	0.647643	2.28779	Y
	KO #1	Section4	0.298118	2.14901	Y
	KO #1	Section4	-0.255603	2.16519	Y
	KO #1	Section4	0.491124	1.99811	Y
	KO #1	Section4	0.123715	2.86429	Y
	KO #1	Section4	0.392063	2.51949	Y
	KO #1	Section4	0.324673	2.68235	Y
	KO #1	Section4	-0.577651	2.21034	Y
	KO #1	Section4	0.36763	2.70615	Y
	KO #1	Section4	-0.527228	2.26473	Y
	KO #1	Section4	0.189463	2.93633	Y
	KO #1	Section4	-0.213145	2.51874	Y
	KO #1	Section4	-0.132957	2.54574	Y
	KO #2	Section1	0.230015	2.39659	Y
	KO #2	Section1	0.156669	1.96128	Y
	KO #2	Section1	-0.939945	2.29487	Y
	KO #2	Section1	-0.0759416	2.37405	Y
	KO #2	Section1	-0.491903	1.98622	Y
	KO #2	Section1	0.282901	2.71669	Y
	KO #2	Section1	0.125102	2.2079	Y
	KO #2	Section1	0.0770408	2.19012	Y
	KO #2	Section1	-0.527421	2.00176	Y
	KO #2	Section1	0.482449	2.27576	Y
	KO #2	Section1	0.318455	2.99441	Y
	KO #2	Section1	-0.430027	2.12784	Y
	KO #2	Section2	-1.3039	2.25587	Y
	KO #2	Section2	-0.0603053	2.70024	Y
	KO #2	Section2	-1.62168	2.13776	Y
	KO #2	Section2	-0.282774	2.14273	Y
	KO #2	Section2	-0.16137	2.03193	Y
	KO #2	Section2	-0.892916	1.99847	Y
	KO #2	Section2	-0.744353	2.45622	Y
	KO #2	Section2	-1.65591	2.03373	Y
	KO #2	Section2	2.24917	3.12388	Y
	KO #2	Section2	-1.25974	2.03715	Y
	KO #2	Section2	-0.542106	2.51371	Y
	KO #2	Section2	-0.403214	2.09797	Y
	KO #2	Section2	0.316922	2.28057	Y
	KO #2	Section2	0.446202	2.31396	Y
	KO #2	Section3	-0.400351	3.02366	Y
	KO #2	Section3	0.100836	4.61446	Y
	KO #2	Section3	1.57924	3.83414	Y
	KO #2	Section3	0.865003	2.19196	Y
	KO #2	Section3	-0.193855	2.30187	Y
	KO #2	Section4	-0.0437206	2.68617	Y
	KO #2	Section4	-0.641412	3.82176	Y
	KO #2	Section4	0.717954	2.23515	Y
	KO #2	Section4	-0.251326	4.0414	Y
	KO #3	Section1	-0.0350548	2.51899	Y
	KO #3	Section1	0.548518	1.96323	Y
	KO #3	Section1	0.145004	2.41201	Y
	KO #3	Section1	-1.00255	2.11788	Y
	KO #3	Section1	-0.449786	2.37844	Y
	KO #3	Section1	0.379514	2.00756	Y
	KO #3	Section1	0.620623	2.06591	Y
	KO #3	Section1	1.16709	2.31018	Y
	KO #3	Section1	0.363707	1.96923	Y
	KO #3	Section1	0.188705	2.81803	Y
	KO #3	Section1	-0.182352	1.97289	Y
	KO #3	Section1	0.628214	2.2535	Y
	KO #3	Section2	-0.110636	2.43925	Y
	KO #3	Section2	-1.56627	2.23898	Y
	KO #3	Section2	-1.13772	1.9705	Y
	KO #3	Section2	0.138536	2.01568	Y
	KO #3	Section2	0.232875	3.11975	Y
	KO #3	Section2	-0.876473	2.11895	Y
	KO #3	Section2	-1.21522	2.52543	Y
	KO #3	Section2	-0.0789269	2.1245	Y
	KO #3	Section2	-0.694386	2.54423	Y
	KO #3	Section2	0.37063	2.07784	Y
	KO #3	Section2	-0.383905	2.34182	Y
	KO #3	Section2	0.335602	2.10436	Y
	WT #1	Section1	0.248997	2.584	Y
	WT #1	Section1	0.804847	3.59811	Y
	WT #1	Section1	0.806223	2.76192	Y
	WT #1	Section1	-0.0265602	2.87482	Y
	WT #1	Section1	0.727019	3.356	Y
	WT #1	Section1	0.381495	2.21561	Y
	WT #1	Section1	0.17078	3.43515	Y
	WT #1	Section1	0.417592	2.75666	Y
	WT #1	Section1	1.00114	3.74409	Y
	WT #1	Section1	1.17294	2.45207	Y
	WT #1	Section1	0.829449	2.34919	Y
	WT #1	Section1	0.487309	3.01358	Y
	WT #1	Section1	0.906073	2.69408	Y
	WT #1	Section1	0.853201	2.63088	Y
	WT #1	Section1	0.45418	1.99242	Y
	WT #1	Section1	1.00905	3.26164	Y
	WT #1	Section1	0.215588	3.09458	Y
	WT #1	Section1	0.381037	2.8568	Y
	WT #2	Section1	0.785207	2.0698	Y
	WT #2	Section1	1.40249	2.44585	Y
	WT #2	Section1	0.852105	2.3187	Y
	WT #2	Section1	1.61674	2.25393	Y
	WT #2	Section1	0.300236	1.98276	Y
	WT #2	Section2	1.10878	2.42954	Y
	WT #2	Section2	0.990993	2.51675	Y
	WT #2	Section2	0.940937	2.13867	Y
	WT #2	Section2	0.669932	2.04314	Y
	WT #2	Section2	0.581882	2.30091	Y
	WT #2	Section2	0.70821	2.2847	Y
	WT #2	Section2	1.25097	2.52134	Y
	WT #2	Section2	1.31421	2.54104	Y
	WT #2	Section2	0.537343	2.22583	Y
	WT #2	Section2	1.09743	2.34881	Y
	WT #2	Section2	0.895201	2.01302	Y
	WT #2	Section2	2.12706	2.00136	Y
	WT #2	Section2	1.48556	2.26233	Y
	WT #2	Section2	1.34233	2.39881	Y
	WT #2	Section2	0.333472	1.96429	Y
	WT #2	Section2	0.934404	2.25878	Y
	WT #2	Section2	1.2517	2.5834	Y
	WT #2	Section2	1.1239	2.4727	Y
	WT #2	Section2	1.92482	2.88255	Y
	WT #2	Section3	0.513663	2.06626	Y
	WT #2	Section3	0.408321	2.91599	Y
	WT #2	Section3	0.247789	2.09623	Y
	WT #2	Section3	-0.253686	2.7152	Y
	WT #2	Section3	0.125851	2.72912	Y
	WT #2	Section3	0.418308	3.31046	Y
	WT #2	Section3	0.584346	2.15595	Y
	WT #2	Section4	0.986435	2.18709	Y
	WT #2	Section4	0.411492	2.42819	Y
	WT #2	Section4	1.25234	1.97964	Y
	WT #2	Section4	0.712073	2.31535	Y
	WT #2	Section4	1.18284	2.6839	Y
	WT #2	Section4	1.50021	2.52711	Y
	WT #2	Section4	-0.0962981	2.02368	Y
	WT #2	Section4	0.191084	2.39381	Y
	WT #2	Section4	1.43026	2.13878	Y
	WT #2	Section4	0.513045	2.64447	Y
	WT #2	Section4	0.915677	2.9013	Y
	WT #2	Section4	0.316913	2.72908	Y
	WT #2	Section4	0.115496	2.24813	Y
	WT #2	Section4	0.148153	2.47004	Y

## Sheet: ZScore_Mean_Animal
Genotype	ID	Zscore_Animal_Gnas
WT	Mouse6	0.602242
WT	NotMouse6	0.826672
Het	Mouse10	0.0155031
Het	NotMouse10	0.244182
KO	Mouse1	0.069982
KO	Mouse6	-0.142178
KO	Mouse9	-0.108927
