# Supplementary material for: Diurnal regulation of metabolism by Gs-alpha in hypothalamic QPLOT neurons
Source: PLoS One. 2023 May 4;18(5):e0284824. doi: 10.1371/journal.pone.0284824 (PMC10159165; doi:10.1371/journal.pone.0284824)
Supplement: S2 File — (XLSX) [file pone.0284824.s004.xlsx]

## Sheet: Energy Expenditure 28deg
Figs. 1A,G	Time (h)	Opn5cre;Gnas+/+ #1	Opn5cre;Gnas+/+ #2	Opn5cre;Gnas+/+ #3	Opn5cre;Gnas+/+ #4	Opn5cre;Gnas+/+ #5	Opn5cre;Gnas+/+ #6	Opn5cre;Gnas+/+ #7	Opn5cre;Gnasfl/fl #1	Opn5cre;Gnasfl/fl #2	Opn5cre;Gnasfl/fl #3	Opn5cre;Gnasfl/fl #4	Opn5cre;Gnasfl/fl #5	Opn5cre;Gnasfl/fl #6	Opn5cre;Gnasfl/fl #7	Opn5cre;Gnasfl/fl #8	Opn5cre;Gnasfl/fl #9			Fig. 1A	Time (h)	Opn5cre;Gnas+/+ Mean	Opn5cre;Gnasfl/fl Mean	Opn5cre;Gnas+/+ SEM	Opn5cre;Gnasfl/fl SEM			Fig. 1A	Time (h)	Opn5cre;Gnas+/+ #1	Opn5cre;Gnas+/+ #2	Opn5cre;Gnas+/+ #3	Opn5cre;Gnas+/+ #4	Opn5cre;Gnas+/+ #5	Opn5cre;Gnas+/+ #6	Opn5cre;Gnas+/+ #7	Opn5cre;Gnasfl/fl #1	Opn5cre;Gnasfl/fl #2	Opn5cre;Gnasfl/fl #3	Opn5cre;Gnasfl/fl #4	Opn5cre;Gnasfl/fl #5	Opn5cre;Gnasfl/fl #6	Opn5cre;Gnasfl/fl #7	Opn5cre;Gnasfl/fl #8	Opn5cre;Gnasfl/fl #9	Opn5cre;Gnasfl/fl #10
	0	0.53611	0.470874	0.462689	0.387501	0.550987	0.334497	0.521087	0.574315	0.444189	0.415355	0.575048	0.295866	0.394383	0.357734	0.336152	0.384346			Mean, SEM	0	0.466249	0.41971	0.0303402	0.0326393			Individual subjects	0-3	0.372336	0.332455	0.368751	0.34124	0.431617	0.329595	0.371217	0.383642	0.436176	0.381172	0.410533	0.33293	0.334516	0.34797	0.350741	0.326797	0.326797
	0.25	0.451721	0.460749	0.382852	0.498458	0.564534	0.404023	0.54042	0.546491	0.55852	0.527723	0.569452	0.443096	0.353917	0.298536	0.321075	0.39863				0.25	0.471823	0.446382	0.025378	0.0358935			3-hour bins	3-6	0.305441	0.311676	0.31852	0.293522	0.330639	0.275681	0.306781	0.349192	0.345954	0.31094	0.282096	0.295646	0.290902	0.322161	0.294007	0.284764	0.284764
	0.5	0.360859	0.361698	0.318093	0.38553	0.603198	0.386547	0.470064	0.413396	0.578988	0.556615	0.497125	0.476863	0.419298	0.357384	0.467255	0.398097				0.5	0.412284	0.46278	0.0362663	0.0245314				6-9	0.308307	0.273319	0.302093	0.310332	0.323369	0.274381	0.278007	0.335887	0.330207	0.271342	0.3038	0.255635	0.25697	0.312558	0.255371	0.257609	0.257609
	0.75	0.293009	0.287316	0.305693	0.333674	0.550554	0.411125	0.369125	0.337326	0.584284	0.469379	0.411322	0.495439	0.39896	0.379032	0.442881	0.385427				0.75	0.364357	0.433783	0.0352839	0.0247652				9-12	0.413629	0.345538	0.360263	0.357744	0.409663	0.353532	0.363017	0.429491	0.373463	0.318243	0.356195	0.358939	0.305263	0.36509	0.384884	0.273765	0.273765
	1	0.269709	0.273107	0.301189	0.273199	0.479232	0.345336	0.293056	0.308049	0.545857	0.385379	0.396437	0.427536	0.327962	0.388959	0.403221	0.334235				1	0.319261	0.390848	0.0284484	0.0234542				12-15	0.615669	0.509816	0.471923	0.549804	0.545382	0.473075	0.54176	0.607691	0.483701	0.539392	0.498208	0.497111	0.505215	0.469324	0.495776	0.453831	0.453831
	1.25	0.268772	0.265964	0.358388	0.273116	0.442448	0.265589	0.280945	0.306336	0.53285	0.403845	0.301189	0.271876	0.270643	0.364953	0.413381	0.350773				1.25	0.307889	0.357316	0.0256665	0.0280829				15-18	0.422662	0.491569	0.478039	0.453829	0.491051	0.406225	0.471812	0.576852	0.473351	0.513353	0.467472	0.435091	0.447228	0.502682	0.407806	0.479717	0.479717
	1.5	0.286824	0.259056	0.397332	0.259533	0.380232	0.312145	0.363872	0.302944	0.502429	0.39084	0.266808	0.232243	0.247103	0.382209	0.456784	0.310008				1.5	0.322713	0.343485	0.0218294	0.0316556				18-21	0.434218	0.397155	0.390359	0.390336	0.392118	0.349486	0.348983	0.444868	0.368383	0.418563	0.407399	0.38176	0.422464	0.411722	0.441364	0.375501	0.375501
	1.75	0.376413	0.264682	0.415749	0.27247	0.351359	0.369565	0.361251	0.30264	0.409877	0.293565	0.272833	0.225954	0.236212	0.405021	0.354297	0.262298				1.75	0.344498	0.306966	0.0210498	0.0227832				21-24	0.435466	0.456628	0.382119	0.343985	0.42195	0.359447	0.388156	0.430703	0.34345	0.380194	0.41773	0.382355	0.401866	0.400144	0.297134	0.375352	0.375352
	2	0.454054	0.253455	0.390621	0.373531	0.337393	0.341146	0.378481	0.284359	0.370532	0.255117	0.384858	0.22237	0.281187	0.36902	0.331321	0.299931				2	0.36124	0.310966	0.0231537	0.018811
	2.25	0.465068	0.245432	0.402097	0.453467	0.341569	0.318672	0.400373	0.284805	0.303106	0.258324	0.486579	0.21279	0.33233	0.294538	0.302119	0.349416				2.25	0.37524	0.313779	0.0295705	0.0253332			Fig. 1A	Time (h)	Opn5cre;Gnas+/+ Mean	Opn5cre;Gnasfl/fl Mean	Opn5cre;Gnas+/+ SEM	Opn5cre;Gnasfl/fl SEM
	2.5	0.422608	0.260381	0.375326	0.385748	0.318646	0.279573	0.330093	0.336284	0.284673	0.284512	0.51473	0.209326	0.34577	0.315712	0.238257	0.282067				2.5	0.338911	0.31237	0.0222012	0.0291596			Mean, SEM	0-3	0.363887	0.367164	0.0132853	0.0127021
	2.75	0.381683	0.432286	0.353751	0.279083	0.313455	0.249582	0.259771	0.470261	0.279996	0.341333	0.387773	0.351805	0.372399	0.308347	0.231421	0.250065				2.75	0.32423	0.3326	0.0256951	0.0248407				3-6	0.306037	0.308407	0.00667607	0.00849563
	3	0.273543	0.48691	0.329983	0.260807	0.377412	0.266933	0.257282	0.520139	0.274982	0.373243	0.272772	0.462921	0.368547	0.302159	0.261472	0.24307				3	0.321838	0.342145	0.0322353	0.0323134				6-9	0.295687	0.286598	0.00763436	0.0112952
	3.25	0.256352	0.426546	0.287503	0.249531	0.349919	0.305907	0.252392	0.435921	0.27994	0.316665	0.26188	0.395556	0.366932	0.28968	0.336124	0.234045				3.25	0.304021	0.324083	0.0245446	0.0219723				9-12	0.371912	0.351704	0.0104817	0.0154685
	3.5	0.255688	0.352703	0.290098	0.255848	0.327391	0.25245	0.345329	0.322088	0.299728	0.255048	0.248448	0.315937	0.311026	0.298457	0.36157	0.320025				3.5	0.297073	0.303592	0.0167578	0.011559				12-15	0.529633	0.505583	0.0189775	0.0150293
	3.75	0.252197	0.269561	0.278151	0.259318	0.411954	0.241846	0.368402	0.282062	0.330712	0.354608	0.263461	0.236763	0.249038	0.285304	0.313394	0.298311				3.75	0.297347	0.290406	0.0248276	0.0127737				15-18	0.459312	0.478173	0.0126738	0.016449
	4	0.261526	0.247492	0.267974	0.298087	0.391908	0.242838	0.378931	0.280532	0.294083	0.42238	0.316167	0.214562	0.225843	0.312044	0.263972	0.291324				4	0.298394	0.291212	0.0234994	0.0201641				18-21	0.386094	0.408003	0.011157	0.00922076
	4.25	0.259102	0.258065	0.312286	0.344494	0.31229	0.256459	0.323094	0.259275	0.363957	0.37286	0.352381	0.208019	0.273203	0.351514	0.283049	0.39511				4.25	0.295113	0.317707	0.0137796	0.0211295				21-24	0.39825	0.380992	0.0155587	0.0134882
	4.5	0.360048	0.279689	0.43096	0.361332	0.307276	0.297457	0.278317	0.267316	0.433148	0.348201	0.358272	0.199456	0.239499	0.312632	0.321322	0.329595				4.5	0.330726	0.31216	0.021186	0.0231074
	4.75	0.359437	0.3302	0.388116	0.390882	0.312722	0.264431	0.26423	0.336342	0.455059	0.25412	0.313068	0.190398	0.213827	0.315048	0.27704	0.300096				4.75	0.330003	0.295	0.0200441	0.0257139
	5	0.370508	0.259776	0.336619	0.355991	0.291546	0.322395	0.246781	0.359518	0.444755	0.247651	0.257845	0.317811	0.215349	0.362024	0.237035	0.251427				5	0.311945	0.299268	0.0179098	0.0254578
	5.25	0.437865	0.258545	0.340269	0.278638	0.28799	0.322864	0.254909	0.414348	0.384068	0.237445	0.255819	0.431845	0.297324	0.369794	0.222007	0.249634				5.25	0.311583	0.318031	0.0241839	0.0273767
	5.5	0.330275	0.328172	0.327464	0.25222	0.351704	0.316007	0.25729	0.320613	0.371097	0.238512	0.249801	0.344183	0.314386	0.408378	0.282953	0.290044				5.5	0.309019	0.31333	0.014583	0.0184375
	5.75	0.290354	0.300704	0.275036	0.25829	0.278382	0.257837	0.39091	0.365601	0.292223	0.349066	0.262002	0.30129	0.366491	0.317988	0.309153	0.263326				5.75	0.293073	0.314127	0.0173413	0.0132258
	6	0.263842	0.253428	0.276305	0.250346	0.297814	0.236425	0.370282	0.375735	0.273652	0.272416	0.255328	0.224662	0.340257	0.263072	0.352998	0.23593				6	0.278349	0.288228	0.0170489	0.0180713
	6.25	0.260207	0.25857	0.262879	0.293809	0.322493	0.304532	0.291862	0.394174	0.314279	0.232003	0.35033	0.202612	0.327673	0.285657	0.235712	0.232347				6.25	0.284907	0.286087	0.00940418	0.0216195
	6.5	0.271961	0.244891	0.293212	0.367829	0.287099	0.268676	0.240196	0.302895	0.284848	0.22679	0.393839	0.194579	0.280284	0.30506	0.223633	0.290697				6.5	0.281981	0.27807	0.0161254	0.0195509
	6.75	0.350928	0.253922	0.26048	0.383669	0.31708	0.231188	0.245779	0.268247	0.276911	0.235715	0.451575	0.26079	0.231656	0.305379	0.228392	0.26391				6.75	0.291864	0.280286	0.0222446	0.0229185
	7	0.35138	0.254845	0.338291	0.257222	0.31334	0.251054	0.245128	0.261691	0.276631	0.257526	0.312351	0.293579	0.225145	0.271893	0.218477	0.237308				7	0.287323	0.261622	0.0172065	0.0103585
	7.25	0.283753	0.334885	0.336344	0.326178	0.283513	0.238258	0.256124	0.261472	0.317657	0.24951	0.252901	0.304113	0.222892	0.321835	0.220523	0.255898				7.25	0.294151	0.267422	0.0148457	0.0127546
	7.5	0.266736	0.388305	0.306988	0.308878	0.344709	0.308426	0.228541	0.273804	0.398905	0.263002	0.248929	0.374063	0.226179	0.369766	0.269774	0.278312				7.5	0.307512	0.300304	0.0194038	0.0209599
	7.75	0.256186	0.293796	0.284908	0.245079	0.3541	0.325036	0.261888	0.349008	0.392779	0.316591	0.291356	0.315592	0.233839	0.329846	0.334332	0.262417				7.75	0.288713	0.313973	0.0148938	0.0156811
	8	0.276793	0.251451	0.321834	0.244878	0.347871	0.281637	0.334787	0.422305	0.398789	0.302778	0.253846	0.265008	0.272281	0.299959	0.303522	0.218658				8	0.294179	0.304127	0.01544	0.0221497
	8.25	0.347179	0.250459	0.342624	0.33475	0.375633	0.322471	0.332341	0.459607	0.374091	0.293978	0.262092	0.217697	0.214158	0.29545	0.229025	0.215777				8.25	0.329351	0.284653	0.0145941	0.0280405
	8.5	0.364959	0.251916	0.275725	0.325828	0.301811	0.295668	0.306163	0.410608	0.372826	0.326129	0.330276	0.204438	0.207153	0.338366	0.217003	0.285415				8.5	0.303153	0.299135	0.0136089	0.0251264
	8.75	0.35199	0.262745	0.311246	0.281297	0.340547	0.245301	0.237122	0.303839	0.325379	0.307112	0.286855	0.201602	0.223298	0.351367	0.207309	0.307332				8.75	0.290035	0.279344	0.0172253	0.018216
	9	0.362084	0.253937	0.316372	0.414555	0.317781	0.258286	0.263873	0.283145	0.28595	0.243904	0.259724	0.264516	0.335795	0.325609	0.279122	0.264918				9	0.312413	0.28252	0.0227041	0.0101129
	9.25	0.357751	0.290314	0.287214	0.367139	0.353354	0.288057	0.316543	0.271928	0.266391	0.250966	0.273646	0.345656	0.387408	0.30309	0.323795	0.202532				9.25	0.32291	0.291713	0.0135303	0.0183329
	9.5	0.290635	0.415019	0.239603	0.281461	0.32313	0.360541	0.241705	0.362292	0.270579	0.302133	0.349744	0.354141	0.249928	0.281749	0.403454	0.232836				9.5	0.307442	0.311873	0.0241618	0.019344
	9.75	0.28114	0.417419	0.25283	0.256223	0.41195	0.329159	0.316981	0.358556	0.298593	0.345191	0.346941	0.257661	0.226959	0.362791	0.405294	0.223494				9.75	0.323672	0.313942	0.0258352	0.0217107
	10	0.308556	0.282586	0.363291	0.331026	0.461802	0.303481	0.332744	0.396822	0.423363	0.323125	0.285331	0.266373	0.21806	0.374428	0.384068	0.254991				10	0.340498	0.325173	0.0224289	0.024186
	10.25	0.398976	0.227553	0.420663	0.342427	0.346501	0.262712	0.369682	0.422185	0.370328	0.244231	0.361357	0.352724	0.206279	0.36732	0.37797	0.301219				10.25	0.338359	0.333735	0.0265082	0.0231792
	10.5	0.424886	0.266626	0.466579	0.396295	0.371696	0.27361	0.336479	0.418784	0.405075	0.230281	0.407734	0.397044	0.253921	0.366646	0.432348	0.293609				10.5	0.36231	0.35616	0.0283353	0.0254873
	10.75	0.400362	0.292577	0.394962	0.376068	0.503615	0.404447	0.413691	0.462587	0.403678	0.304525	0.404974	0.412047	0.212612	0.367108	0.346164	0.245886				10.75	0.39796	0.351065	0.0234277	0.027515
	11	0.432475	0.320739	0.393534	0.293325	0.399291	0.429124	0.402592	0.472214	0.365723	0.34638	0.380855	0.449522	0.327983	0.392053	0.330526	0.262265				11	0.381583	0.369725	0.0202599	0.0213703
	11.25	0.488599	0.43196	0.420505	0.347859	0.368323	0.363833	0.333167	0.552119	0.43733	0.384263	0.349345	0.407762	0.469891	0.313805	0.348936	0.374562				11.25	0.393463	0.404224	0.0209815	0.0243858
	11.5	0.461183	0.461372	0.358061	0.456975	0.491361	0.431711	0.431918	0.50895	0.380256	0.296059	0.304203	0.416075	0.464994	0.353468	0.408686	0.332591				11.5	0.441797	0.385031	0.0159291	0.0240056
	11.75	0.557791	0.420319	0.361185	0.471094	0.47807	0.403303	0.460279	0.493888	0.413757	0.332487	0.417728	0.367111	0.349988	0.459184	0.486957	0.295444				11.75	0.450291	0.401838	0.0238579	0.0234002
	12	0.61274	0.411575	0.408625	0.316229	0.498743	0.487647	0.499568	0.579915	0.53399	0.533608	0.488946	0.37558	0.264603	0.478916	0.476172	0.274594				12	0.462161	0.445147	0.0354503	0.0380837
	12.25	0.641061	0.498007	0.410514	0.430441	0.514808	0.513121	0.531555	0.471691	0.460912	0.437269	0.443536	0.557453	0.307376	0.525045	0.529775	0.41592				12.25	0.505644	0.460997	0.0284154	0.0249304
	12.5	0.636051	0.525671	0.51649	0.617882	0.641586	0.515564	0.595055	0.425159	0.409485	0.416455	0.474931	0.544357	0.380506	0.504716	0.4644	0.4648				12.5	0.578328	0.453868	0.0216651	0.0170879
	12.75	0.63359	0.552764	0.512676	0.596956	0.630756	0.505125	0.581462	0.588097	0.431119	0.551981	0.498779	0.517698	0.496325	0.465973	0.413262	0.472957				12.75	0.573333	0.49291	0.0197044	0.0184452
	13	0.573387	0.48563	0.473891	0.640131	0.625652	0.49346	0.54984	0.684719	0.452951	0.462253	0.51477	0.416967	0.555128	0.488396	0.433095	0.530303				13	0.548856	0.504287	0.0255965	0.0272017
	13.25	0.616607	0.43057	0.450668	0.617946	0.629164	0.478186	0.612357	0.70555	0.464003	0.551346	0.59485	0.471338	0.623029	0.463455	0.513812	0.514263				13.25	0.547928	0.544628	0.0339698	0.0276241
	13.5	0.618262	0.446548	0.409954	0.606847	0.489908	0.561481	0.633717	0.707757	0.518042	0.57548	0.536372	0.55333	0.566077	0.494765	0.587164	0.538151				13.5	0.538103	0.564127	0.0337946	0.0203407
	13.75	0.607362	0.52876	0.419586	0.563338	0.479414	0.558435	0.599614	0.702141	0.596839	0.563215	0.457829	0.58606	0.63652	0.425129	0.530381	0.48461				13.75	0.536644	0.553636	0.0254454	0.0295644
	14	0.655296	0.528383	0.436491	0.607409	0.526328	0.493309	0.597606	0.556603	0.560407	0.604711	0.525641	0.479431	0.567766	0.468264	0.496261	0.483129				14	0.54926	0.526913	0.0283563	0.0159327
	14.25	0.595984	0.562251	0.45727	0.55593	0.591979	0.448977	0.522543	0.578166	0.438983	0.557884	0.454474	0.488695	0.532553	0.461028	0.489427	0.494574				14.25	0.533562	0.499532	0.0227454	0.0158559
	14.5	0.61148	0.53472	0.527963	0.596833	0.497923	0.387864	0.440422	0.511726	0.40844	0.493766	0.442675	0.576513	0.53069	0.448915	0.536218	0.426627				14.5	0.513886	0.486174	0.0303042	0.0190855
	14.75	0.621642	0.590869	0.608628	0.558029	0.503066	0.372872	0.442803	0.659397	0.482519	0.673185	0.524326	0.514505	0.566649	0.442233	0.496729	0.367109				14.75	0.528273	0.525183	0.0352097	0.0325428
	15	0.580238	0.531859	0.502249	0.43948	0.460636	0.33394	0.436343	0.729057	0.53042	0.590942	0.519576	0.380516	0.540577	0.434383	0.478395	0.432764				15	0.469249	0.515181	0.029952	0.0343972
	15.25	0.57514	0.551176	0.459773	0.484567	0.515666	0.279302	0.433383	0.659502	0.54056	0.539639	0.584509	0.343612	0.503628	0.523333	0.465884	0.546869				15.25	0.471287	0.52306	0.0370782	0.0287201
	15.5	0.575375	0.53946	0.478553	0.446309	0.479123	0.271958	0.529392	0.549624	0.571053	0.529369	0.438517	0.476514	0.528973	0.5284	0.426727	0.440665				15.5	0.47431	0.498871	0.037564	0.017962
	15.75	0.576928	0.553376	0.468308	0.51529	0.506895	0.371775	0.544348	0.526654	0.633211	0.644231	0.446859	0.460367	0.499608	0.518383	0.472571	0.443898				15.75	0.505274	0.516198	0.0259424	0.0251466
	16	0.485298	0.523613	0.469345	0.461465	0.434432	0.489676	0.542323	0.525573	0.579406	0.626027	0.421194	0.452445	0.433911	0.524911	0.548209	0.444268				16	0.486593	0.506216	0.0139191	0.0239747
	16.25	0.420116	0.466668	0.506677	0.454558	0.610692	0.517603	0.559296	0.579449	0.518906	0.558087	0.35317	0.508108	0.432896	0.46341	0.563427	0.484535				16.25	0.505087	0.495777	0.02464	0.0240405
	16.5	0.410701	0.451123	0.488957	0.426704	0.620634	0.532685	0.546764	0.631088	0.533564	0.499411	0.465812	0.605315	0.410621	0.523311	0.509913	0.430082				16.5	0.496795	0.512124	0.0282814	0.0243718
	16.75	0.307177	0.474818	0.446306	0.401681	0.621978	0.48116	0.486086	0.573026	0.470648	0.419585	0.588264	0.606844	0.348187	0.558823	0.369296	0.504068				16.75	0.459887	0.493194	0.0360317	0.0322873
	17	0.293912	0.541045	0.465888	0.468962	0.543641	0.446	0.424696	0.487209	0.360895	0.435761	0.543507	0.450562	0.299807	0.53723	0.354447	0.54804				17	0.454878	0.446384	0.031819	0.0305192
	17.25	0.273285	0.509339	0.530877	0.441826	0.424576	0.431368	0.381043	0.505772	0.370426	0.504437	0.51726	0.44004	0.330719	0.564225	0.286401	0.506713				17.25	0.427473	0.447332	0.0322024	0.0321069
	17.5	0.286136	0.442812	0.509868	0.432994	0.423202	0.346923	0.40859	0.61953	0.337997	0.402726	0.396464	0.345213	0.395222	0.495311	0.250304	0.509525				17.5	0.407218	0.416921	0.0271776	0.0365137
	17.75	0.286803	0.399557	0.462645	0.473887	0.396665	0.402453	0.410071	0.613564	0.320333	0.438839	0.368035	0.295982	0.546688	0.433552	0.255847	0.497324				17.75	0.404583	0.418907	0.0229746	0.0399626
	18	0.4235	0.405552	0.425063	0.452051	0.345521	0.376086	0.431214	0.499024	0.386144	0.484532	0.433971	0.290672	0.543133	0.429597	0.320057	0.447571				18	0.408427	0.426078	0.0137474	0.0274232
	18.25	0.571314	0.396612	0.437723	0.400937	0.405954	0.285893	0.325692	0.409482	0.458523	0.494461	0.423658	0.281542	0.499436	0.443907	0.487557	0.410552				18.25	0.403446	0.434347	0.0342533	0.0223624
	18.5	0.61057	0.374265	0.387676	0.344278	0.433043	0.35782	0.377252	0.356921	0.469068	0.533355	0.341786	0.272403	0.482565	0.414329	0.596481	0.371525				18.5	0.412129	0.426493	0.0347157	0.0341973
	18.75	0.592303	0.31266	0.422745	0.371978	0.478906	0.41737	0.421355	0.363616	0.417134	0.498023	0.487768	0.268727	0.438659	0.461056	0.646635	0.370563				18.75	0.431045	0.439131	0.0331478	0.0352172
	19	0.563919	0.34776	0.467919	0.427112	0.46675	0.453757	0.404869	0.471428	0.367277	0.416322	0.527252	0.423825	0.43805	0.432953	0.666035	0.306549				19	0.447441	0.449966	0.0251478	0.0339059
	19.25	0.587114	0.439191	0.416585	0.420312	0.377729	0.412035	0.420237	0.457744	0.297172	0.346791	0.461884	0.585785	0.386414	0.444918	0.528631	0.326783				19.25	0.439029	0.426236	0.0256453	0.0318414
	19.5	0.507138	0.416521	0.40468	0.475441	0.376605	0.405919	0.394358	0.487897	0.283844	0.343018	0.355062	0.604898	0.301306	0.424564	0.490169	0.41303				19.5	0.425809	0.411532	0.0178727	0.0345436
	19.75	0.383501	0.409422	0.326773	0.47147	0.338893	0.317344	0.292224	0.583509	0.281439	0.347413	0.390224	0.498475	0.289014	0.404047	0.352879	0.449551				19.75	0.362804	0.399617	0.0235674	0.0327659
	20	0.294865	0.37077	0.299028	0.464268	0.35199	0.288846	0.27391	0.479432	0.361645	0.44109	0.378638	0.39417	0.393373	0.319895	0.328368	0.375442				20	0.334811	0.385784	0.0253758	0.0168057
	20.25	0.28484	0.407157	0.296965	0.367519	0.455373	0.33316	0.256918	0.497206	0.407322	0.453648	0.405535	0.300242	0.401283	0.338981	0.315004	0.331083				20.25	0.343133	0.383367	0.0268832	0.0222274
	20.5	0.273483	0.371063	0.378054	0.289125	0.386182	0.341836	0.263242	0.37661	0.402355	0.410421	0.353262	0.285029	0.433046	0.401057	0.38779	0.311601				20.5	0.328998	0.373464	0.0198844	0.0161516
	20.75	0.265521	0.456842	0.403321	0.287177	0.331309	0.2831	0.306858	0.36765	0.30391	0.346152	0.370562	0.35499	0.443907	0.419617	0.334745	0.333725				20.75	0.333447	0.363918	0.0267751	0.0145858
	21	0.286773	0.455197	0.408138	0.302695	0.349275	0.270157	0.368647	0.432762	0.353144	0.326096	0.36659	0.402124	0.441841	0.417462	0.283377	0.433531				21	0.348697	0.384103	0.0255386	0.018393
	21.25	0.393639	0.385948	0.347158	0.464016	0.362413	0.29943	0.457986	0.373819	0.294652	0.332566	0.413317	0.306739	0.393743	0.390259	0.277541	0.415375				21.25	0.387227	0.355335	0.0222944	0.0177238
	21.5	0.421836	0.401464	0.291475	0.499325	0.481614	0.256007	0.420959	0.381725	0.272741	0.401983	0.404913	0.28928	0.315809	0.31796	0.283969	0.413386				21.5	0.396097	0.342418	0.0344513	0.0191617
	21.75	0.415037	0.39292	0.281558	0.357132	0.492182	0.334219	0.391753	0.5674	0.276345	0.435023	0.459717	0.280783	0.268469	0.308875	0.266912	0.362051				21.75	0.380686	0.358397	0.0250826	0.0356484
	22	0.382209	0.461553	0.271477	0.270102	0.367949	0.326609	0.346072	0.4613	0.263064	0.426579	0.438844	0.298447	0.249957	0.366299	0.28889	0.295538				22	0.346567	0.343213	0.0252763	0.0271112
	22.25	0.373614	0.474811	0.307432	0.282581	0.411962	0.351327	0.278555	0.350997	0.27259	0.392902	0.412278	0.430041	0.260814	0.378354	0.325293	0.284604				22.25	0.354326	0.345319	0.0273022	0.0209387
	22.5	0.437159	0.498006	0.45396	0.381765	0.335113	0.30398	0.367468	0.336259	0.307981	0.32166	0.378695	0.413399	0.374917	0.478776	0.273481	0.406849				22.5	0.396779	0.36578	0.026116	0.0209664
	22.75	0.460567	0.460127	0.515405	0.412902	0.360008	0.355956	0.413559	0.439501	0.331681	0.311531	0.423955	0.51933	0.539898	0.465595	0.240428	0.367468				22.75	0.425504	0.404376	0.0217882	0.0331436
	23	0.44144	0.473303	0.521335	0.352827	0.452819	0.401841	0.383557	0.38542	0.389667	0.315682	0.350267	0.53104	0.585711	0.388644	0.313391	0.368461				23	0.432446	0.403143	0.0216753	0.0312023
	23.25	0.438729	0.492236	0.444168	0.277015	0.436853	0.390533	0.352301	0.307141	0.438981	0.407837	0.313306	0.492201	0.571444	0.44213	0.263056	0.394015				23.25	0.404548	0.403346	0.0270193	0.0325058
	23.5	0.574023	0.492736	0.399191	0.330789	0.449215	0.41934	0.376607	0.405381	0.400166	0.440717	0.41456	0.40657	0.459703	0.49593	0.253294	0.397025				23.5	0.434557	0.40815	0.0303389	0.0222495
	23.75	0.527537	0.486116	0.33593	0.257634	0.462705	0.505159	0.365622	0.583116	0.419652	0.414596	0.478999	0.304795	0.367565	0.406581	0.376266	0.384974				23.75	0.4201	0.415172	0.0382344	0.0261535
	24	0.508488	0.461743	0.39032	0.283025	0.523239	0.458247	0.522939	0.574315	0.444189	0.415355	0.575048	0.295866	0.394383	0.345013	0.416851	0.356298				24	0.449714	0.424146	0.0330053	0.0320723

## Sheet: Energy Expenditure 22deg
Figs. 1B,H	Time (h)	Opn5cre;Gnas+/+ #1	Opn5cre;Gnas+/+ #2	Opn5cre;Gnas+/+ #3	Opn5cre;Gnas+/+ #4	Opn5cre;Gnas+/+ #5	Opn5cre;Gnas+/+ #6	Opn5cre;Gnas+/+ #7	Opn5cre;Gnasfl/fl #1	Opn5cre;Gnasfl/fl #2	Opn5cre;Gnasfl/fl #3	Opn5cre;Gnasfl/fl #4	Opn5cre;Gnasfl/fl #5	Opn5cre;Gnasfl/fl #6	Opn5cre;Gnasfl/fl #7	Opn5cre;Gnasfl/fl #8	Opn5cre;Gnasfl/fl #9			Fig. 1B	Time (h)	Opn5cre;Gnas+/+ Mean	Opn5cre;Gnasfl/fl Mean	Opn5cre;Gnas+/+ SEM	Opn5cre;Gnasfl/fl SEM			Fig. 1B	Time (h)	Opn5cre;Gnas+/+ #1	Opn5cre;Gnas+/+ #2	Opn5cre;Gnas+/+ #3	Opn5cre;Gnas+/+ #4	Opn5cre;Gnas+/+ #5	Opn5cre;Gnas+/+ #6	Opn5cre;Gnas+/+ #7	Opn5cre;Gnasfl/fl #1	Opn5cre;Gnasfl/fl #2	Opn5cre;Gnasfl/fl #3	Opn5cre;Gnasfl/fl #4	Opn5cre;Gnasfl/fl #5	Opn5cre;Gnasfl/fl #6	Opn5cre;Gnasfl/fl #7	Opn5cre;Gnasfl/fl #8	Opn5cre;Gnasfl/fl #9	Opn5cre;Gnasfl/fl #10
	0	0.695452	0.474669	0.405242	0.34778	0.361645	0.427989	0.456041	0.567066	0.543442	0.426369	0.662875	0.518285	0.394068	0.451474	0.536102	0.447897			Mean, SEM	0	0.452688	0.505286	0.0440736	0.0278917			Individual subjects	0-3	0.495448	0.423374	0.294357	0.435612	0.447228	0.432133	0.505541	0.459756	0.617477	0.476356	0.489218	0.436053	0.385206	0.481681	0.466752	0.4104	0.4104
	0.25	0.61533	0.43689	0.333048	0.350197	0.356752	0.408944	0.653607	0.65743	0.642225	0.502768	0.574315	0.641471	0.468779	0.599133	0.592395	0.48629				0.25	0.450681	0.573867	0.0495162	0.0238561			3-hour bins	3-6	0.446915	0.379636	0.280729	0.416494	0.389294	0.403192	0.435235	0.398481	0.465142	0.439879	0.432594	0.408745	0.367319	0.439438	0.417988	0.359514	0.359514
	0.5	0.535189	0.3729	0.214675	0.360772	0.412753	0.335604	0.625175	0.610094	0.64706	0.394866	0.476211	0.58285	0.476857	0.623401	0.489993	0.437639				0.5	0.408153	0.526553	0.0510468	0.0301933				6-9	0.431343	0.377237	0.323778	0.445275	0.420388	0.378728	0.415848	0.502823	0.495171	0.418004	0.438165	0.447611	0.383595	0.436616	0.413753	0.355277	0.355277
	0.75	0.397587	0.315172	0.216119	0.419012	0.504739	0.401362	0.617026	0.499435	0.672389	0.48399	0.475731	0.423405	0.439349	0.551481	0.501799	0.435816				0.75	0.410145	0.498155	0.0484834	0.0255091				9-12	0.52028	0.398969	0.329234	0.485228	0.494621	0.433143	0.508685	0.58426	0.499382	0.466371	0.513455	0.503937	0.402003	0.48322	0.472905	0.420562	0.420562
	1	0.369123	0.436196	0.23121	0.527007	0.525934	0.43302	0.505848	0.285083	0.64609	0.543035	0.382497	0.320919	0.377076	0.464183	0.408059	0.426814				1	0.43262	0.428195	0.0401159	0.0370922				12-15	0.744219	0.541192	0.383494	0.655856	0.567449	0.556653	0.558567	0.625723	0.542587	0.560259	0.614158	0.65301	0.556409	0.576663	0.552143	0.490293	0.490293
	1.25	0.396924	0.476435	0.328957	0.603153	0.518876	0.446082	0.452839	0.333658	0.682618	0.500969	0.375567	0.325137	0.345797	0.418309	0.398907	0.409667				1.25	0.460466	0.421181	0.0329587	0.0372679				15-18	0.584477	0.55333	0.345636	0.609683	0.56121	0.460634	0.584967	0.603019	0.520107	0.571585	0.584432	0.586298	0.502338	0.59587	0.572748	0.482129	0.482129
	1.5	0.400624	0.463228	0.302894	0.619395	0.650197	0.422486	0.418513	0.363566	0.675232	0.47759	0.46956	0.365624	0.376915	0.436902	0.456228	0.344909				1.5	0.468191	0.440725	0.046919	0.033806				18-21	0.568612	0.485795	0.306629	0.537114	0.492259	0.425632	0.531243	0.508443	0.44814	0.521685	0.511552	0.532425	0.477222	0.557383	0.481653	0.4858	0.4858
	1.75	0.414291	0.39261	0.305124	0.541702	0.557801	0.376926	0.48995	0.384339	0.63975	0.460641	0.505096	0.500753	0.343819	0.456369	0.521162	0.416868				1.75	0.439772	0.469866	0.035116	0.0288593				21-24	0.592289	0.493076	0.299605	0.494111	0.452184	0.418209	0.462903	0.500258	0.425021	0.479371	0.535818	0.495632	0.453167	0.529375	0.479026	0.456486	0.456486
	2	0.542701	0.424218	0.234469	0.425929	0.435048	0.42799	0.472358	0.401292	0.630005	0.467786	0.516383	0.455941	0.344455	0.453476	0.442138	0.455684				2	0.423245	0.463018	0.0353514	0.0261548
	2.25	0.529622	0.460174	0.238022	0.388245	0.356512	0.470172	0.446829	0.681197	0.620091	0.555249	0.584492	0.390849	0.370776	0.469768	0.384139	0.412007				2.25	0.412797	0.496508	0.0360752	0.038735			Fig. 1B	Time (h)	Opn5cre;Gnas+/+ Mean	Opn5cre;Gnasfl/fl Mean	Opn5cre;Gnas+/+ SEM	Opn5cre;Gnasfl/fl SEM
	2.5	0.521159	0.48151	0.294152	0.325959	0.396503	0.410074	0.396899	0.54194	0.583923	0.473328	0.486898	0.445548	0.337297	0.475828	0.517362	0.355633				2.5	0.403751	0.46864	0.0300928	0.0268739			Mean, SEM	0-3	0.433385	0.469211	0.026134	0.0218263
	2.75	0.54927	0.430993	0.3671	0.368472	0.381061	0.510698	0.449549	0.37035	0.553196	0.451812	0.454719	0.361654	0.414016	0.409673	0.404339	0.286808				2.75	0.436735	0.411841	0.0271418	0.0245393				3-6	0.393071	0.414345	0.0207844	0.0116125
	3	0.473551	0.338865	0.355637	0.385333	0.356143	0.546383	0.587406	0.281376	0.491173	0.454224	0.395489	0.336254	0.318474	0.451861	0.415154	0.419168				3	0.43476	0.395908	0.0382177	0.0233306				6-9	0.398943	0.432335	0.01579	0.0158407
	3.25	0.475474	0.323562	0.327853	0.366406	0.399026	0.423118	0.620643	0.317984	0.4706	0.404999	0.366286	0.383715	0.335614	0.48486	0.383316	0.400364				3.25	0.41944	0.394193	0.0391718	0.0184315				9-12	0.45288	0.482899	0.0262904	0.017766
	3.5	0.383959	0.420465	0.242405	0.406054	0.360188	0.375808	0.491511	0.377897	0.45624	0.402166	0.403456	0.384447	0.334785	0.449299	0.399501	0.36755				3.5	0.382913	0.39726	0.0284729	0.0126815				12-15	0.57249	0.574583	0.0418642	0.0164588
	3.75	0.394315	0.457034	0.216077	0.636285	0.404318	0.364015	0.434978	0.39485	0.46862	0.401945	0.426389	0.494702	0.360858	0.417016	0.536491	0.323839				3.75	0.415289	0.424968	0.0472692	0.0220623				15-18	0.528562	0.557614	0.0354039	0.0147439
	4	0.394099	0.396394	0.242402	0.580654	0.468307	0.328948	0.38792	0.505585	0.46013	0.425659	0.487837	0.512026	0.433796	0.404044	0.509366	0.317545				4	0.399818	0.450665	0.0400537	0.0212468				18-21	0.478184	0.5027	0.0334216	0.0109925
	4.25	0.38893	0.344214	0.269423	0.506082	0.367005	0.425033	0.3328	0.566196	0.451156	0.442683	0.559905	0.464664	0.424432	0.426812	0.454418	0.308444				4.25	0.376212	0.455412	0.0283719	0.0255049				21-24	0.458911	0.483795	0.0335559	0.0120044
	4.5	0.395327	0.348828	0.282152	0.352997	0.358517	0.436507	0.36201	0.41452	0.492113	0.404463	0.419463	0.431093	0.426053	0.422219	0.40101	0.324762				4.5	0.362334	0.415077	0.0177975	0.0143612
	4.75	0.538092	0.466041	0.299333	0.345903	0.358034	0.4024	0.465219	0.376167	0.494906	0.446984	0.359711	0.427294	0.392769	0.475915	0.405535	0.416157				4.75	0.410717	0.421716	0.0315125	0.0149136
	5	0.576797	0.423035	0.232124	0.350867	0.394327	0.311326	0.50988	0.359987	0.485547	0.510428	0.440873	0.444762	0.388348	0.465688	0.400725	0.351722				5	0.399765	0.427564	0.0442807	0.0185337
	5.25	0.522423	0.378823	0.263615	0.375372	0.446663	0.381376	0.410643	0.405695	0.50704	0.518434	0.489355	0.355332	0.359148	0.406584	0.386354	0.345814				5.25	0.396988	0.419306	0.0297679	0.0226618
	5.5	0.453729	0.382459	0.247315	0.361773	0.408163	0.445361	0.327798	0.412548	0.462999	0.493715	0.496749	0.342364	0.333463	0.431933	0.37993	0.345269				5.5	0.375228	0.410997	0.0271724	0.0215213
	5.75	0.398098	0.332337	0.308824	0.363726	0.36379	0.412182	0.354532	0.359453	0.414002	0.423341	0.396114	0.353843	0.336991	0.439553	0.37443	0.402005				5.75	0.361927	0.388859	0.0134437	0.0115504
	6	0.415103	0.323209	0.362318	0.382977	0.376337	0.389039	0.372713	0.408	0.392317	0.38939	0.382096	0.383185	0.330419	0.436912	0.387621	0.351038				6	0.374528	0.384553	0.0105983	0.0101693
	6.25	0.407729	0.349139	0.286445	0.582593	0.402041	0.330825	0.513135	0.430934	0.485726	0.401868	0.466949	0.394594	0.349017	0.429522	0.434361	0.280286				6.25	0.410273	0.40814	0.0395606	0.0208191
	6.5	0.443363	0.33443	0.30807	0.587622	0.427142	0.36084	0.47283	0.380812	0.519975	0.419199	0.503622	0.50357	0.329561	0.405475	0.548676	0.366216				6.5	0.419185	0.441901	0.0361316	0.0260959
	6.75	0.388532	0.318928	0.355047	0.599533	0.390097	0.398265	0.380095	0.388802	0.519394	0.390278	0.385527	0.524886	0.315801	0.439485	0.417702	0.438635				6.75	0.404357	0.424501	0.0341226	0.0221524
	7	0.44493	0.324878	0.248026	0.441132	0.404202	0.403918	0.372446	0.374166	0.519143	0.433295	0.376454	0.480788	0.381168	0.463894	0.366524	0.320507				7	0.377076	0.412882	0.026531	0.0215495
	7.25	0.543468	0.344492	0.24724	0.339234	0.35541	0.380623	0.369007	0.419189	0.537881	0.383863	0.476209	0.475319	0.471966	0.433137	0.432804	0.340441				7.25	0.368496	0.441201	0.0334767	0.0192726
	7.5	0.473236	0.491985	0.281555	0.353322	0.381621	0.343294	0.361671	0.505448	0.634085	0.427999	0.36745	0.489551	0.430057	0.426212	0.424535	0.366025				7.5	0.383812	0.452374	0.0281243	0.0274969
	7.75	0.382525	0.508438	0.281005	0.386567	0.386579	0.389955	0.442481	0.618334	0.604086	0.534721	0.465659	0.468606	0.44169	0.425987	0.392804	0.374773				7.75	0.396793	0.48074	0.026012	0.0290878
	8	0.374352	0.446344	0.351024	0.381163	0.35002	0.385223	0.430601	0.583027	0.539832	0.41927	0.468063	0.36969	0.406574	0.41512	0.341549	0.285456				8	0.38839	0.425398	0.0140307	0.0311755
	8.25	0.509717	0.315478	0.432334	0.421035	0.364622	0.331869	0.363271	0.521451	0.494672	0.367915	0.495508	0.369349	0.373775	0.440899	0.393174	0.333488				8.25	0.391189	0.421137	0.0255272	0.0228564
	8.5	0.420393	0.338512	0.353796	0.426522	0.468395	0.387335	0.398737	0.639923	0.413584	0.43384	0.488837	0.377925	0.33119	0.429773	0.450831	0.2978				8.5	0.399098	0.4293	0.0168106	0.0329552
	8.75	0.393466	0.388138	0.364464	0.431233	0.610678	0.409149	0.453131	0.673029	0.380283	0.425193	0.40958	0.458113	0.376953	0.448588	0.429222	0.36718				8.75	0.435751	0.440905	0.031155	0.0309124
	9	0.410648	0.420113	0.337796	0.455638	0.547895	0.413128	0.475911	0.593584	0.396243	0.407222	0.410186	0.523371	0.448559	0.481001	0.35899	0.496748				9	0.437304	0.457323	0.0246642	0.02451
	9.25	0.504087	0.38125	0.274634	0.451959	0.485644	0.335147	0.434826	0.520573	0.407818	0.396485	0.41365	0.544079	0.446458	0.448625	0.465052	0.473037				9.25	0.409649	0.457308	0.0315111	0.0167028
	9.5	0.547154	0.348097	0.235117	0.468166	0.407948	0.339978	0.47468	0.535135	0.396913	0.393393	0.49601	0.550302	0.422878	0.405633	0.470467	0.402027				9.5	0.40302	0.452529	0.0394486	0.0206877
	9.75	0.488521	0.361006	0.274152	0.494385	0.388885	0.3534	0.379277	0.531226	0.418325	0.497272	0.59103	0.599483	0.333288	0.448684	0.44476	0.279406				9.75	0.391375	0.460386	0.0294014	0.0361041
	10	0.47316	0.325445	0.288534	0.393484	0.385804	0.486306	0.405136	0.501466	0.472505	0.571125	0.516784	0.51861	0.384873	0.494903	0.35661	0.296041				10	0.393981	0.456991	0.0270806	0.030101
	10.25	0.383175	0.335164	0.286257	0.367481	0.476377	0.495826	0.595996	0.503859	0.539674	0.399448	0.432704	0.479523	0.397124	0.514073	0.460652	0.40203				10.25	0.42004	0.458787	0.0405618	0.0179851
	10.5	0.561893	0.343502	0.385344	0.546654	0.554435	0.416063	0.592496	0.520966	0.571017	0.418559	0.426646	0.500937	0.407822	0.50781	0.502551	0.374213				10.5	0.48577	0.470058	0.0380449	0.0216715
	10.75	0.565412	0.338981	0.519478	0.614429	0.612741	0.427815	0.498972	0.580898	0.534239	0.576602	0.572729	0.431178	0.334797	0.523062	0.520053	0.377402				10.75	0.511118	0.494551	0.0380276	0.0304137
	11	0.481556	0.429693	0.48322	0.504002	0.606879	0.438528	0.471797	0.539883	0.551209	0.431787	0.555772	0.36436	0.373864	0.517456	0.546731	0.448383				11	0.487954	0.481049	0.0221264	0.0258752
	11.25	0.531042	0.5574	0.446498	0.381959	0.495377	0.46704	0.448646	0.602612	0.54323	0.420411	0.582675	0.377374	0.3228	0.436998	0.560046	0.531379				11.25	0.475423	0.486392	0.0221313	0.0331029
	11.5	0.530637	0.475975	0.272843	0.381026	0.454993	0.47645	0.574012	0.764712	0.550847	0.416959	0.528769	0.495782	0.465388	0.441235	0.487105	0.537066				11.5	0.452276	0.520874	0.0376026	0.0338848
	11.75	0.607925	0.417447	0.216529	0.576994	0.44122	0.479763	0.665423	0.714424	0.579761	0.627364	0.572007	0.532282	0.530778	0.501414	0.534601	0.456202				11.75	0.486472	0.560981	0.0566306	0.0251065
	12	0.678423	0.45253	0.259639	0.671794	0.571876	0.501419	0.595733	0.686047	0.530183	0.506201	0.575948	0.633904	0.357409	0.560966	0.440146	0.393369				12	0.533059	0.520464	0.0552177	0.0362273
	12.25	0.80783	0.517377	0.26825	0.587707	0.57662	0.623189	0.535655	0.626014	0.482743	0.527682	0.69145	0.598275	0.499676	0.620672	0.546335	0.352303				12.25	0.559518	0.549461	0.0605496	0.0332833
	12.5	0.792177	0.612128	0.355625	0.550772	0.542627	0.586553	0.606204	0.570404	0.498817	0.520545	0.68453	0.529299	0.599886	0.612599	0.589219	0.587023				12.5	0.578012	0.576924	0.0486358	0.0187165
	12.75	0.756776	0.61561	0.505251	0.659992	0.560295	0.610592	0.650091	0.646247	0.508533	0.603392	0.569282	0.648093	0.610374	0.523927	0.666093	0.652795				12.75	0.622658	0.603193	0.0300804	0.0192685
	13	0.701895	0.574264	0.511724	0.727844	0.558781	0.600776	0.543457	0.744657	0.54655	0.621649	0.609886	0.741323	0.638698	0.620762	0.660843	0.632145				13	0.602678	0.646279	0.0308715	0.0209858
	13.25	0.774798	0.584897	0.454398	0.702258	0.516543	0.574986	0.558065	0.726247	0.497281	0.626963	0.580816	0.739175	0.605411	0.610612	0.599466	0.565104				13.25	0.595135	0.616786	0.0412953	0.0252152
	13.5	0.756303	0.583837	0.366136	0.714567	0.441519	0.569675	0.675484	0.713043	0.53511	0.581502	0.580175	0.696626	0.566193	0.557082	0.65129	0.503425				13.5	0.586789	0.598272	0.0541211	0.0241456
	13.75	0.720546	0.556487	0.413276	0.657738	0.460323	0.577199	0.669037	0.683135	0.57275	0.508641	0.665017	0.678119	0.552473	0.55538	0.587828	0.503464				13.75	0.579229	0.589645	0.0426503	0.0232983
	14	0.739661	0.470415	0.355134	0.680897	0.55997	0.588711	0.557392	0.655005	0.622203	0.648118	0.67831	0.715642	0.584054	0.561528	0.52323	0.556053				14	0.564597	0.616016	0.0481992	0.0212754
	14.25	0.729149	0.358554	0.366506	0.627118	0.608785	0.484011	0.478571	0.432139	0.543906	0.518079	0.583795	0.704432	0.614014	0.495153	0.416664	0.476931				14.25	0.521814	0.531679	0.0524891	0.0305372
	14.5	0.73808	0.455219	0.390343	0.571845	0.575997	0.477012	0.466438	0.456445	0.641203	0.575973	0.618833	0.684349	0.504996	0.554973	0.489095	0.396978				14.5	0.524991	0.546983	0.0433514	0.0310971
	14.75	0.795702	0.634842	0.37104	0.668833	0.698187	0.502931	0.41898	0.509893	0.543687	0.526888	0.601097	0.566517	0.557533	0.60887	0.473408	0.364945				14.75	0.584359	0.528093	0.0591191	0.0248275
	15	0.683509	0.619333	0.368107	0.704765	0.705315	0.539433	0.506263	0.685124	0.530669	0.517738	0.544914	0.553378	0.542597	0.614099	0.534241	0.38927				15	0.589532	0.545781	0.0475286	0.0262985
	15.25	0.611131	0.628618	0.393257	0.700244	0.679518	0.47506	0.554509	0.710673	0.561659	0.635933	0.462406	0.563645	0.512737	0.552255	0.587601	0.529721				15.25	0.577477	0.568514	0.0420278	0.0239584
	15.5	0.560654	0.643976	0.368908	0.685114	0.605355	0.422045	0.659829	0.677665	0.576917	0.65291	0.546412	0.590496	0.504465	0.573804	0.522103	0.620095				15.5	0.563697	0.584985	0.0463375	0.0192145
	15.75	0.560586	0.639736	0.266471	0.696716	0.589664	0.519545	0.687237	0.654563	0.565092	0.57629	0.590202	0.722895	0.428708	0.540713	0.636114	0.637622				15.75	0.565708	0.594689	0.0555677	0.0277085
	16	0.512226	0.627507	0.318904	0.577453	0.594327	0.49123	0.713869	0.680569	0.584963	0.582994	0.718957	0.68727	0.506388	0.57067	0.711607	0.564443				16	0.547931	0.623096	0.047267	0.0256354
	16.25	0.409069	0.622293	0.369557	0.463316	0.551132	0.493514	0.658868	0.643437	0.687777	0.538442	0.667073	0.696767	0.612952	0.573398	0.648095	0.571979				16.25	0.509679	0.626658	0.0404808	0.0185673
	16.5	0.532872	0.546586	0.260421	0.432035	0.478625	0.453222	0.46836	0.41064	0.589686	0.569202	0.582254	0.693874	0.635786	0.604145	0.644184	0.510128				16.5	0.45316	0.582211	0.0357094	0.0275173
	16.75	0.579811	0.511838	0.32399	0.437924	0.559867	0.40022	0.392188	0.394247	0.510028	0.594419	0.535756	0.713146	0.596003	0.606311	0.571603	0.472392				16.75	0.457977	0.554878	0.0359049	0.0303251
	17	0.58085	0.470104	0.377848	0.46522	0.545251	0.441308	0.395258	0.454524	0.501017	0.60387	0.447772	0.59598	0.506244	0.59861	0.628379	0.400611				17	0.467977	0.526334	0.0279652	0.0275578
	17.25	0.547884	0.464608	0.438074	0.663397	0.509196	0.455389	0.481088	0.501142	0.434634	0.685229	0.518393	0.542023	0.44984	0.576717	0.662818	0.359404				17.25	0.508519	0.525578	0.0292783	0.0352527
	17.5	0.571734	0.463807	0.371162	0.741953	0.435103	0.47838	0.649356	0.652515	0.441025	0.602218	0.637493	0.479805	0.438623	0.616	0.4794	0.396902				17.5	0.530214	0.527109	0.049327	0.0329482
	17.75	0.723471	0.451827	0.36071	0.694502	0.477279	0.420811	0.730185	0.73209	0.405441	0.467542	0.675791	0.394436	0.399337	0.669522	0.401695	0.4133				17.75	0.551255	0.506573	0.0599356	0.0473711
	18	0.72441	0.503057	0.275856	0.663236	0.565101	0.398084	0.707561	0.642055	0.372484	0.403823	0.670199	0.388155	0.396712	0.650064	0.417884	0.401806				18	0.548186	0.482576	0.0633789	0.0431418
	18.25	0.598201	0.503192	0.361779	0.535968	0.575505	0.421716	0.617504	0.557145	0.373601	0.464642	0.568361	0.513585	0.480321	0.617974	0.412718	0.542348				18.25	0.516266	0.503411	0.0358026	0.0260774
	18.5	0.581283	0.487059	0.368448	0.401219	0.453453	0.484758	0.559799	0.491564	0.429913	0.485046	0.475073	0.606192	0.502567	0.560706	0.43911	0.639686				18.5	0.476574	0.514428	0.0292654	0.0241933
	18.75	0.559817	0.49345	0.34059	0.411313	0.43372	0.479931	0.546092	0.393679	0.509444	0.448707	0.412441	0.737036	0.442159	0.538389	0.468232	0.63763				18.75	0.466416	0.509747	0.0292457	0.0376004
	19	0.45896	0.486323	0.286473	0.555484	0.515464	0.499193	0.46611	0.420237	0.538925	0.52839	0.472205	0.732355	0.47693	0.482336	0.578627	0.575639				19	0.466858	0.53396	0.0324563	0.0302335
	19.25	0.411617	0.513696	0.239373	0.561057	0.548917	0.503711	0.388737	0.518647	0.506132	0.621236	0.50069	0.67312	0.567049	0.442635	0.626591	0.541677				19.25	0.452444	0.555309	0.0432623	0.0244585
	19.5	0.446462	0.451114	0.288746	0.646235	0.523756	0.446723	0.348099	0.546531	0.454666	0.591761	0.521888	0.602812	0.61704	0.473432	0.622168	0.402779				19.5	0.450162	0.537008	0.0437414	0.0263903
	19.75	0.567159	0.434541	0.35431	0.516272	0.478882	0.347844	0.379767	0.486341	0.509191	0.50987	0.558935	0.404979	0.595289	0.513552	0.44335	0.337949				19.75	0.439825	0.484384	0.0319938	0.0261962
	20	0.574841	0.471442	0.346297	0.569907	0.470125	0.354431	0.454118	0.444962	0.508885	0.522569	0.553195	0.353747	0.532168	0.58952	0.407662	0.378153				20	0.463023	0.476762	0.034346	0.0277386
	20.25	0.635299	0.496791	0.331081	0.551172	0.51245	0.342805	0.573743	0.431441	0.474636	0.553246	0.479569	0.374151	0.453924	0.653414	0.428789	0.440288				20.25	0.491906	0.476606	0.0434558	0.0273364
	20.5	0.694127	0.512049	0.277193	0.612718	0.446924	0.357377	0.666462	0.458387	0.436655	0.591174	0.404243	0.53879	0.423558	0.643076	0.526371	0.488852				20.5	0.50955	0.501234	0.0598427	0.0268357
	20.75	0.57184	0.500454	0.254041	0.552954	0.441434	0.413378	0.625077	0.574725	0.363098	0.576177	0.511939	0.578271	0.356061	0.590829	0.461562	0.455384				20.75	0.479883	0.49645	0.0468548	0.0308942
	21	0.567934	0.462172	0.261981	0.404953	0.43364	0.483267	0.573096	0.644041	0.348188	0.485261	0.521441	0.418339	0.360113	0.490059	0.428422	0.473205				21	0.455292	0.46323	0.0401687	0.0299259
	21.25	0.509638	0.464984	0.233416	0.336239	0.415246	0.51196	0.491448	0.628278	0.447836	0.434481	0.537273	0.370636	0.385444	0.452235	0.482161	0.453892				21.25	0.423276	0.465804	0.0394598	0.0260655
	21.5	0.512258	0.410279	0.287083	0.383319	0.433874	0.510844	0.338541	0.5505	0.462222	0.41986	0.5189	0.379817	0.377078	0.451052	0.543523	0.44699				21.5	0.410885	0.461105	0.031667	0.0216652
	21.75	0.521748	0.474636	0.362947	0.535588	0.480009	0.468055	0.381428	0.354703	0.422686	0.438638	0.553086	0.529783	0.372764	0.520963	0.479239	0.454629				21.75	0.46063	0.458499	0.0247828	0.0230266
	22	0.599604	0.501478	0.395144	0.595162	0.381722	0.396062	0.363592	0.381797	0.34769	0.466797	0.520626	0.584592	0.375569	0.527244	0.443174	0.491763				22	0.461823	0.459917	0.0387826	0.0265927
	22.25	0.564227	0.509999	0.253849	0.662852	0.460549	0.4242	0.48785	0.41826	0.364992	0.542257	0.525548	0.720604	0.479202	0.597236	0.382978	0.436239				22.25	0.480504	0.496368	0.0478403	0.0379219
	22.5	0.611348	0.497473	0.210301	0.528782	0.408596	0.374711	0.562387	0.466535	0.364689	0.611512	0.591137	0.604406	0.486087	0.659916	0.429442	0.395508				22.5	0.456228	0.512137	0.0515686	0.0356309
	22.75	0.553702	0.521603	0.239932	0.469287	0.397479	0.383144	0.576865	0.681591	0.346927	0.536315	0.634002	0.500599	0.559656	0.588084	0.406638	0.374169				22.75	0.448859	0.51422	0.0446402	0.0390388
	23	0.638094	0.608258	0.257184	0.505723	0.44558	0.370289	0.483966	0.641248	0.447705	0.464468	0.539769	0.475998	0.623632	0.617061	0.449754	0.422413				23	0.472728	0.520227	0.0499092	0.028857
	23.25	0.724423	0.564272	0.37898	0.506866	0.488807	0.454462	0.412582	0.466115	0.509009	0.510529	0.445632	0.385796	0.530118	0.551273	0.558926	0.459637				23.25	0.504342	0.490782	0.0433421	0.0187125
	23.5	0.652515	0.513043	0.451544	0.572441	0.484692	0.427495	0.359095	0.346719	0.475375	0.487108	0.409571	0.450199	0.563588	0.51986	0.540573	0.473323				23.5	0.494404	0.474035	0.0365647	0.0222528
	23.75	0.58952	0.443262	0.301153	0.484248	0.55602	0.331552	0.468681	0.356504	0.444509	0.408224	0.505775	0.504164	0.38385	0.489005	0.544183	0.511392				23.75	0.453491	0.460845	0.0403477	0.0217433
	24	0.654742	0.438529	0.261358	0.437986	0.492172	0.300671	0.518212	0.567066	0.543442	0.426369	0.662875	0.518285	0.394068	0.417885	0.538329	0.541157				24	0.443381	0.512164	0.050286	0.0284958

## Sheet: Energy Expenditure 10deg
Figs. 1C,I	Time (h)	Opn5cre;Gnas+/+ #1	Opn5cre;Gnas+/+ #2	Opn5cre;Gnas+/+ #3	Opn5cre;Gnas+/+ #4	Opn5cre;Gnas+/+ #5	Opn5cre;Gnas+/+ #6	Opn5cre;Gnas+/+ #7	Opn5cre;Gnasfl/fl #1	Opn5cre;Gnasfl/fl #2	Opn5cre;Gnasfl/fl #3	Opn5cre;Gnasfl/fl #4	Opn5cre;Gnasfl/fl #5	Opn5cre;Gnasfl/fl #6	Opn5cre;Gnasfl/fl #7	Opn5cre;Gnasfl/fl #8	Opn5cre;Gnasfl/fl #9			Fig. 1C	Time (h)	Opn5cre;Gnas+/+ Mean	Opn5cre;Gnasfl/fl Mean	Opn5cre;Gnas+/+ SEM	Opn5cre;Gnasfl/fl SEM			Fig. 1C	Time (h)	Opn5cre;Gnas+/+ #1	Opn5cre;Gnas+/+ #2	Opn5cre;Gnas+/+ #3	Opn5cre;Gnas+/+ #4	Opn5cre;Gnas+/+ #5	Opn5cre;Gnas+/+ #6	Opn5cre;Gnas+/+ #7	Opn5cre;Gnasfl/fl #1	Opn5cre;Gnasfl/fl #2	Opn5cre;Gnasfl/fl #3	Opn5cre;Gnasfl/fl #4	Opn5cre;Gnasfl/fl #5	Opn5cre;Gnasfl/fl #6	Opn5cre;Gnasfl/fl #7	Opn5cre;Gnasfl/fl #8	Opn5cre;Gnasfl/fl #9	Opn5cre;Gnasfl/fl #10
	0	0.809784	0.730775	0.701491	0.669637	0.894268	0.730075	0.884838	0.981509	0.708076	0.818532	0.768386	0.891562	0.818164	0.905904	0.644706	0.595597			Mean, SEM	0	0.77441	0.792493	0.0337977	0.042173			Individual subjects	0-3	0.747917	0.72771	0.619673	0.714638	0.822253	0.69759	0.773609	0.852377	0.907161	0.796637	0.756491	0.737193	0.682972	0.76178	0.735116	0.677861	0.677861
	0.25	0.803657	0.705112	0.610469	0.656818	0.883259	0.749654	0.816036	0.883678	0.804132	0.88783	0.757255	0.937575	0.82217	0.814388	0.6953	0.616617				0.25	0.746429	0.802105	0.0362121	0.0334866			3-hour bins	3-6	0.727585	0.735343	0.655379	0.69724	0.703063	0.667697	0.783541	0.833363	0.785966	0.738074	0.699525	0.733301	0.690891	0.689975	0.672266	0.699558	0.699558
	0.5	0.681307	0.649617	0.614025	0.639151	0.963572	0.623535	0.790823	0.783136	0.914221	0.920868	0.640001	0.864547	0.818051	0.717506	0.622331	0.643832				0.5	0.708861	0.769388	0.0480571	0.0395035				6-9	0.736799	0.672926	0.626266	0.706636	0.68756	0.657073	0.737657	0.816071	0.754738	0.728332	0.740678	0.738959	0.633291	0.700885	0.684667	0.647978	0.647978
	0.75	0.724927	0.640095	0.607452	0.633656	0.903429	0.663308	0.807835	0.784638	0.982858	0.863923	0.69752	0.805471	0.763953	0.690344	0.623049	0.653955				0.75	0.711529	0.762857	0.0410006	0.037609				9-12	0.80666	0.716175	0.667006	0.758571	0.779085	0.688614	0.775629	0.895931	0.802143	0.77959	0.796822	0.793082	0.720863	0.762697	0.71902	0.648138	0.648138
	1	0.823639	0.647256	0.659837	0.694886	0.84739	0.698989	0.866133	0.793835	0.999557	0.743599	0.66067	0.675261	0.696568	0.675992	0.682419	0.700241				1	0.748304	0.73646	0.0354225	0.035655				12-15	0.972107	0.795765	0.722569	0.84161	0.826895	0.715341	0.782481	0.983592	0.886648	0.835191	0.840803	0.937649	0.750642	0.820345	0.78762	0.687002	0.687002
	1.25	0.794858	0.679532	0.537256	0.796314	0.787743	0.693658	0.744003	0.889284	0.952141	0.853472	0.710099	0.639666	0.647566	0.674106	0.696447	0.841147				1.25	0.719052	0.767103	0.0352924	0.039003				15-18	0.875327	0.852454	0.705341	0.854342	0.823311	0.6736	0.754445	0.940436	0.812311	0.858544	0.8619	0.891252	0.713045	0.85712	0.785554	0.657119	0.657119
	1.5	0.768534	0.757384	0.566414	0.768177	0.832604	0.78556	0.736514	0.889384	0.837515	0.79677	0.825147	0.655853	0.621645	0.684088	0.778758	0.69246				1.5	0.745027	0.753513	0.0318212	0.0308742				18-21	0.860502	0.779301	0.726051	0.796937	0.721897	0.623759	0.660461	0.898365	0.779805	0.821008	0.815833	0.80836	0.645078	0.84413	0.727255	0.596277	0.596277
	1.75	0.770303	0.754445	0.602381	0.794256	0.811417	0.696662	0.71161	0.856646	0.863326	0.661377	0.850706	0.694664	0.595232	0.694735	0.889353	0.757045				1.75	0.734439	0.762565	0.0269822	0.03542				21-24	0.864035	0.865584	0.696595	0.751289	0.722868	0.577066	0.690597	0.89576	0.721636	0.756355	0.857863	0.77765	0.658922	0.838657	0.706193	0.574222	0.574222
	2	0.794214	0.792418	0.52833	0.79274	0.742689	0.720472	0.655361	0.880346	0.937483	0.738882	0.777325	0.668703	0.57365	0.687433	0.94482	0.67025				2	0.718032	0.764321	0.0369835	0.0436371
	2.25	0.734155	0.748552	0.568556	0.706787	0.727998	0.800806	0.751935	0.947123	0.998042	0.727958	0.801013	0.665331	0.578133	0.85018	0.827051	0.706419				2.25	0.719827	0.789028	0.0274897	0.0447743			Fig. 1C	Time (h)	Opn5cre;Gnas+/+ Mean	Opn5cre;Gnasfl/fl Mean	Opn5cre;Gnas+/+ SEM	Opn5cre;Gnasfl/fl SEM
	2.5	0.692806	0.718332	0.570873	0.769336	0.812488	0.701896	0.768948	0.873928	0.973662	0.804318	0.79373	0.641235	0.5713	0.897732	0.810323	0.617693				2.5	0.71924	0.775991	0.0295558	0.0457799			Mean, SEM	0-3	0.729056	0.76751	0.0239994	0.0249609
	2.75	0.673992	0.85572	0.680007	0.712453	0.77103	0.595055	0.702399	0.744597	0.992086	0.822215	0.784283	0.663215	0.614699	0.871652	0.709026	0.627422				2.75	0.712951	0.758799	0.0310033	0.0411078				3-6	0.709978	0.726991	0.0164343	0.0175321
	3	0.650739	0.780994	0.808658	0.656084	0.711397	0.609002	0.82048	0.772801	0.82999	0.716534	0.768256	0.78043	0.757499	0.73908	0.632929	0.689521				3	0.719622	0.743004	0.0319794	0.019147				6-9	0.689274	0.716178	0.0155671	0.0188122
	3.25	0.697918	0.782625	0.696011	0.650655	0.700991	0.596137	0.800446	0.755664	0.796363	0.694282	0.64618	0.798237	0.841184	0.731335	0.566611	0.760473				3.25	0.703541	0.732259	0.0267582	0.0283733				9-12	0.741677	0.768698	0.0195801	0.0230151
	3.5	0.667806	0.748045	0.653134	0.651261	0.691228	0.669608	0.923453	0.84527	0.681082	0.817997	0.70382	0.81963	0.844861	0.685491	0.563914	0.758999				3.5	0.714934	0.746785	0.0369321	0.0318866				12-15	0.80811	0.83661	0.0327701	0.0304534
	3.75	0.649631	0.763794	0.658313	0.802348	0.672974	0.618097	0.8083	0.77923	0.667621	0.818528	0.810276	0.761676	0.888479	0.658418	0.610707	0.828608				3.75	0.710494	0.758171	0.0297674	0.0308785				15-18	0.79126	0.819698	0.0302371	0.0296777
	4	0.689694	0.680371	0.559677	0.733966	0.670937	0.674759	0.752443	0.833279	0.695771	0.710404	0.67217	0.755141	0.773095	0.64782	0.577689	0.611453				4	0.680264	0.697425	0.0233203	0.0270059				18-21	0.738415	0.770679	0.0307254	0.0324575
	4.25	0.698196	0.651176	0.547522	0.756424	0.733305	0.72805	0.763298	0.859771	0.852241	0.688687	0.721522	0.659754	0.702682	0.677846	0.643776	0.606175				4.25	0.696853	0.712495	0.0287243	0.0293381				21-24	0.73829	0.75414	0.0385539	0.0340154
	4.5	0.664412	0.721491	0.575633	0.728435	0.821581	0.832656	0.663024	0.903872	0.849118	0.723794	0.675943	0.668982	0.729794	0.66506	0.806712	0.707199				4.5	0.715319	0.747831	0.0345405	0.0285932
	4.75	0.672483	0.80528	0.676498	0.774428	0.689033	0.758498	0.698628	0.885747	0.902853	0.691904	0.715841	0.773362	0.601728	0.733396	0.857438	0.753011				4.75	0.724978	0.768365	0.0201835	0.0328414
	5	0.743547	0.768698	0.789894	0.727436	0.662369	0.680234	0.739667	0.754564	0.838552	0.729774	0.687907	0.751665	0.566732	0.781225	0.895361	0.722398				5	0.730264	0.747575	0.0171952	0.0308514
	5.25	0.785677	0.733915	0.817383	0.721885	0.705961	0.626359	0.805659	0.784616	0.856319	0.803952	0.635615	0.695606	0.56127	0.634759	0.743846	0.667183				5.25	0.742405	0.709241	0.0252527	0.0316885
	5.5	0.896081	0.728571	0.639834	0.610482	0.680373	0.63438	0.801034	0.858773	0.811908	0.767092	0.668165	0.667535	0.569385	0.652691	0.572696	0.575375				5.5	0.712965	0.682625	0.0392246	0.0358662
	5.75	0.858537	0.666583	0.534685	0.641564	0.702549	0.637938	0.723895	0.960652	0.739925	0.723903	0.687081	0.669203	0.53402	0.667177	0.544323	0.677596				5.75	0.680821	0.68932	0.0374321	0.0414256
	6	0.783885	0.727917	0.562691	0.609158	0.697122	0.614343	0.885705	0.839483	0.695821	0.708114	0.701044	0.731691	0.610847	0.695372	0.723454	0.736261				6	0.69726	0.715787	0.0427343	0.019768
	6.25	0.752305	0.741136	0.580633	0.663408	0.689036	0.582512	0.848924	0.784524	0.678173	0.707989	0.654223	0.792426	0.664572	0.717781	0.657386	0.675869				6.25	0.693994	0.70366	0.0364708	0.0175482
	6.5	0.72007	0.661913	0.589262	0.746057	0.657903	0.677613	0.769847	0.801708	0.703016	0.69535	0.697763	0.731725	0.71629	0.698471	0.652505	0.55275				6.5	0.688952	0.694397	0.0231636	0.0221454
	6.75	0.683978	0.626447	0.604141	0.689733	0.688677	0.768653	0.666689	0.81685	0.738713	0.776266	0.763019	0.651617	0.584464	0.648408	0.684908	0.576209				6.75	0.675474	0.693384	0.0199413	0.0284921
	7	0.701607	0.642069	0.584763	0.769974	0.682939	0.790466	0.660297	0.940072	0.855433	0.808085	0.741391	0.691785	0.620535	0.692389	0.622798	0.678896				7	0.690302	0.739043	0.0271362	0.0361932
	7.25	0.716694	0.62222	0.63325	0.753411	0.663294	0.65347	0.666451	0.79754	0.895438	0.712852	0.705788	0.790184	0.631423	0.699823	0.658484	0.709686				7.25	0.672684	0.733469	0.0176282	0.0269981
	7.5	0.708476	0.664868	0.754046	0.682987	0.662103	0.569527	0.621824	0.776126	0.918514	0.730366	0.702703	0.828061	0.57105	0.636922	0.648408	0.717835				7.5	0.666262	0.725554	0.0224241	0.0350758
	7.75	0.673178	0.71015	0.747876	0.678769	0.713975	0.627139	0.691107	0.821195	0.843295	0.665123	0.785334	0.671296	0.585993	0.694983	0.598007	0.769475				7.75	0.691742	0.714967	0.0143685	0.0313537
	8	0.770263	0.726989	0.722662	0.759312	0.686679	0.591365	0.846475	0.783139	0.654963	0.719886	0.898004	0.67398	0.583447	0.723553	0.570166	0.645893				8	0.729107	0.694781	0.0297611	0.0339316
	8.25	0.817346	0.691976	0.605177	0.688982	0.680211	0.603265	0.823845	0.962183	0.691881	0.864391	0.852369	0.754009	0.548176	0.697404	0.592272	0.587209				8.25	0.701543	0.727766	0.0338123	0.0474941
	8.5	0.820444	0.637211	0.546402	0.688289	0.671605	0.654485	0.736423	0.732896	0.721538	0.686246	0.753032	0.841786	0.610828	0.69072	0.769374	0.588752				8.5	0.679266	0.710575	0.0321358	0.0260531
	8.75	0.752606	0.643833	0.586466	0.731666	0.671023	0.687825	0.700712	0.759782	0.709822	0.69999	0.672723	0.768569	0.684662	0.718495	0.896163	0.610894				8.75	0.682019	0.724567	0.0210102	0.0265314
	9	0.677536	0.651305	0.624092	0.724523	0.773711	0.721292	0.671241	0.793424	0.704987	0.693658	0.701425	0.67934	0.820492	0.797179	0.826749	0.573991				9	0.691957	0.73236	0.0192107	0.0278146
	9.25	0.698461	0.646197	0.707202	0.697186	0.829329	0.707373	0.683171	0.884556	0.762902	0.816524	0.703978	0.780839	0.895478	0.660126	0.641941	0.572666				9.25	0.709846	0.746557	0.0214598	0.0368979
	9.5	0.701232	0.663162	0.700024	0.690885	0.784882	0.621875	0.810698	0.953751	0.847459	0.810504	0.768106	0.780246	0.884474	0.747542	0.578813	0.650743				9.5	0.710394	0.780182	0.0249991	0.0381815
	9.75	0.781165	0.639337	0.741218	0.692169	0.704946	0.601059	0.716686	0.875822	0.993307	0.815059	0.788538	0.828182	0.728056	0.783221	0.60297	0.659522				9.75	0.696654	0.786075	0.0229087	0.0384665
	10	0.822152	0.685307	0.692844	0.712134	0.711578	0.588592	0.666583	0.824946	0.88169	0.726447	0.752402	0.773246	0.588976	0.71538	0.613475	0.683212				10	0.697027	0.728864	0.0262479	0.0312398
	10.25	0.737585	0.820782	0.658427	0.731367	0.749066	0.702779	0.709969	0.832446	0.790179	0.729255	0.933456	0.741083	0.629123	0.702737	0.772051	0.591667				10.25	0.729997	0.746889	0.0188536	0.0343372
	10.5	0.853667	0.754661	0.549971	0.684327	0.728299	0.629452	0.836451	0.832878	0.709848	0.83521	0.939625	0.689084	0.611864	0.735216	0.857736	0.750171				10.5	0.719547	0.773515	0.0411379	0.0336115
	10.75	0.7911	0.683416	0.599301	0.814816	0.844964	0.585048	0.820932	0.97367	0.711291	0.69935	0.71959	0.78981	0.667275	0.818882	0.971083	0.574032				10.75	0.734225	0.769443	0.041562	0.0448191
	11	0.772255	0.696454	0.59844	0.69991	0.934098	0.64796	0.774668	0.921716	0.772631	0.757153	0.692315	0.877935	0.81552	0.836475	0.83895	0.504607				11	0.731969	0.7797	0.0412539	0.041114
	11.25	0.869864	0.69587	0.694723	0.744182	0.775001	0.801175	0.84203	0.885391	0.851394	0.836652	0.831186	0.891874	0.735582	0.717521	0.646768	0.612221				11.25	0.774692	0.778732	0.0257425	0.0346234
	11.5	0.925913	0.746766	0.687602	0.865913	0.741557	0.842755	0.911113	0.843358	0.905499	0.83531	0.843692	0.851303	0.685766	0.74344	0.687909	0.682339				11.5	0.817374	0.786513	0.0348952	0.0288236
	11.75	0.936058	0.797736	0.765212	0.891923	0.744015	0.714552	0.860047	0.922497	0.74322	0.846441	0.857572	0.773698	0.61095	0.794334	0.640997	0.728126				11.75	0.815649	0.768648	0.0310545	0.0336993
	12	0.91959	0.829281	0.652021	0.912084	0.806655	0.788071	0.779584	1.10265	0.753447	0.733114	0.826802	0.85343	0.697661	0.863006	0.667812	0.842498				12	0.81247	0.815602	0.0342034	0.0430346
	12.25	1.049	0.767091	0.635729	0.781883	0.8964	0.806977	0.782596	0.956856	0.845358	0.8959	0.839339	0.837595	0.803668	0.843257	0.779841	0.701973				12.25	0.817097	0.833754	0.0483037	0.0237069
	12.5	1.06257	0.823097	0.719945	0.731222	0.973794	0.757253	0.861292	0.888017	0.927662	0.823738	0.863483	0.920859	0.867275	0.727088	0.903295	0.668423				12.5	0.847025	0.843316	0.0490201	0.0298569
	12.75	0.966499	0.892626	0.699604	0.819353	0.960028	0.719023	0.855567	0.983472	0.914333	0.822864	0.890415	0.875446	0.882272	0.803633	0.781273	0.588136				12.75	0.844671	0.837983	0.0402494	0.0372973
	13	0.975126	0.76918	0.824313	0.826966	0.916112	0.710084	0.860756	1.10033	0.982995	0.848243	0.876326	0.986864	0.872336	0.877106	0.982225	0.680091				13	0.840362	0.911835	0.0333779	0.0396082
	13.25	0.962744	0.782924	0.804694	0.941303	0.897989	0.633192	0.798415	1.12	0.89034	0.847124	0.89033	1.06215	0.811168	0.828527	0.975242	0.688954				13.25	0.831609	0.901537	0.0428734	0.0442302
	13.5	0.97696	0.9015	0.799742	0.965104	0.829615	0.598582	0.781825	1.08956	0.930763	0.801014	0.860361	1.01545	0.681299	0.768871	0.816752	0.749666				13.5	0.83619	0.857082	0.049156	0.0440256
	13.75	0.982757	0.776548	0.690529	0.911855	0.738452	0.725945	0.66442	1.03869	1.01151	0.860551	0.763767	1.00861	0.614894	0.886013	0.720189	0.850998				13.75	0.784358	0.861692	0.0448242	0.0481014
	14	0.989838	0.746124	0.650671	0.896464	0.766515	0.785549	0.716346	1.04935	0.978033	0.83784	0.859613	1.00167	0.66388	0.769812	0.674909	0.756191				14	0.793072	0.843478	0.0432428	0.0470701
	14.25	0.934709	0.675099	0.743318	0.636537	0.710928	0.735921	0.752352	0.94939	0.99601	0.870575	0.856482	0.932621	0.772577	0.789462	0.676409	0.579084				14.25	0.741266	0.824734	0.0358045	0.0450204
	14.5	1.03596	0.760997	0.762901	0.746633	0.720695	0.653783	0.712905	0.859754	0.89208	0.824891	0.771331	0.839356	0.722054	0.835086	0.748431	0.566717				14.5	0.770554	0.784411	0.0464473	0.0327531
	14.75	0.944955	0.790964	0.706138	0.882934	0.713289	0.687904	0.760998	0.79894	0.723252	0.858718	0.75965	0.890666	0.695734	0.865469	0.76119	0.616604				14.75	0.783883	0.774469	0.0366999	0.0297254
	15	0.836686	0.829521	0.703796	0.888589	0.819162	0.697148	0.845197	0.849687	0.68064	0.832908	0.872546	0.964717	0.673532	0.807148	0.751498	0.641687				15	0.802871	0.78604	0.0277108	0.0357266
	15.25	0.815605	0.855126	0.71581	0.957146	0.835798	0.702767	0.894902	0.909401	0.684705	0.791287	0.879938	1.02561	0.731009	0.856901	0.806547	0.686917				15.25	0.825308	0.819146	0.0346149	0.0372971
	15.5	0.817941	0.893998	0.701896	0.947273	0.868425	0.707191	0.761777	1.01296	0.680248	0.839052	0.854322	1.00718	0.626218	0.898671	0.738265	0.677422				15.5	0.814071	0.814926	0.0358043	0.0477052
	15.75	0.940311	0.889603	0.671586	0.877991	0.888071	0.694778	0.716072	0.886908	0.696095	0.89115	0.905929	0.963666	0.689338	0.851026	0.768823	0.702823				15.75	0.811202	0.817306	0.0423372	0.034808
	16	0.907087	0.873016	0.615401	0.793597	0.870439	0.582915	0.639796	0.924045	0.708821	0.790202	1.00716	0.86032	0.838319	0.762099	0.806124	0.693354				16	0.754607	0.82116	0.052155	0.0334654
	16.25	0.901347	0.743191	0.698339	0.808565	0.80841	0.567496	0.751372	0.932468	0.750111	0.795449	0.857783	0.832899	0.804877	0.837811	0.856524	0.683089				16.25	0.754103	0.816779	0.0395373	0.0236471
	16.5	0.855449	0.767121	0.72473	0.84147	0.809518	0.576192	0.818934	1.01029	0.884159	0.890402	0.863622	0.782094	0.683667	0.94893	0.824927	0.602151				16.5	0.770488	0.832249	0.0365093	0.0424859
	16.75	0.88489	0.780046	0.720312	0.74849	0.780069	0.557262	0.748364	1.09436	0.829727	0.810846	0.81391	0.710165	0.68849	0.934648	0.755357	0.629992				16.75	0.745633	0.8075	0.0371301	0.0466766
	17	0.814604	0.871929	0.703607	0.85638	0.774597	0.677621	0.750796	1.05162	0.925455	0.821241	0.743601	0.795914	0.700676	0.771007	0.743231	0.638259				17	0.778505	0.799	0.0278884	0.041295
	17.25	0.902543	0.915824	0.73121	0.884608	0.738707	0.701203	0.781539	1.10452	1.01345	0.879117	0.765046	0.878992	0.690766	0.765456	0.778052	0.574946				17.25	0.807947	0.827817	0.034239	0.0539173
	17.5	0.934036	0.910179	0.723457	0.840324	0.812528	0.734896	0.76835	0.786266	0.998542	0.911734	0.838859	0.864807	0.729832	0.931376	0.697829	0.648744				17.5	0.817681	0.82311	0.0311673	0.0388187
	17.75	0.890604	0.854163	0.749304	0.842977	0.845332	0.782568	0.690866	0.797824	0.924313	0.980899	0.888512	0.986262	0.739912	0.861519	0.814514	0.672723				17.75	0.807973	0.851831	0.0264503	0.0354217
	18	0.878144	0.898182	0.709987	0.81904	0.851984	0.774765	0.639814	0.865325	0.783774	0.926782	0.913476	0.913653	0.672949	0.915973	0.870508	0.690444				18	0.795988	0.839209	0.0355558	0.0331511
	18.25	0.835991	0.851295	0.743612	0.806248	0.766334	0.705172	0.69754	0.850826	0.703443	0.894797	0.989627	0.83848	0.605123	0.911611	0.756749	0.643069				18.25	0.772313	0.799303	0.0230956	0.043343
	18.5	0.858512	0.823781	0.723427	0.765434	0.685512	0.585972	0.744133	0.820765	0.720115	0.905557	0.922738	0.749712	0.586165	0.947932	0.791334	0.635452				18.5	0.740967	0.786641	0.0340484	0.0422793
	18.75	0.899924	0.762145	0.668453	0.755339	0.769258	0.598173	0.723669	0.879845	0.689628	0.840643	0.799568	0.659979	0.583047	0.865653	0.705753	0.503432				18.75	0.739566	0.725283	0.0354081	0.0437457
	19	0.914432	0.728917	0.616866	0.828508	0.691937	0.57472	0.732425	0.975169	0.652506	0.769628	0.713515	0.76951	0.702781	0.821206	0.762333	0.559791				19	0.726829	0.747382	0.04419	0.0383466
	19.25	0.84522	0.709411	0.621297	0.836826	0.715872	0.617868	0.676057	1.05202	0.669998	0.877012	0.75458	0.850662	0.782548	0.763369	0.68535	0.576751				19.25	0.717507	0.779144	0.0350232	0.0459004
	19.5	0.810516	0.705679	0.720451	0.800647	0.710587	0.657187	0.73661	1.08808	0.682129	0.787204	0.772396	0.884266	0.709203	0.760463	0.832565	0.555922				19.5	0.734525	0.785803	0.0205493	0.0490942
	19.75	0.793212	0.695503	0.692105	0.834246	0.702105	0.685522	0.659483	0.933417	0.73418	0.692014	0.736439	0.860183	0.705632	0.752716	0.78246	0.47942				19.75	0.723168	0.741829	0.0243445	0.0417035
	20	0.803171	0.744888	0.732458	0.821219	0.674095	0.540421	0.564203	0.809018	0.883916	0.832575	0.791254	0.8677	0.6608	0.747988	0.697978	0.528565				20	0.697208	0.757755	0.0416704	0.0378135
	20.25	0.875201	0.822427	0.727898	0.795812	0.747754	0.55893	0.607073	0.825367	0.99972	0.839898	0.845457	0.800253	0.63417	0.799587	0.557406	0.494832				20.25	0.733585	0.755188	0.0432499	0.0534368
	20.5	0.859889	0.788508	0.817393	0.723582	0.682243	0.554797	0.626261	0.928398	1.03877	0.800012	0.789801	0.718549	0.572754	0.859075	0.626356	0.69925				20.5	0.72181	0.78144	0.0411854	0.048957
	20.75	0.885089	0.797054	0.82849	0.760472	0.683667	0.638261	0.553194	0.857401	0.829897	0.786494	0.706924	0.778142	0.602998	0.922085	0.685208	0.777028				20.75	0.735175	0.771797	0.0438648	0.0320098
	21	0.927224	0.803125	0.83623	0.812803	0.70331	0.617081	0.625527	0.793116	0.749386	0.720492	0.870059	0.817592	0.567848	0.906032	0.700312	0.607642				21	0.760757	0.748053	0.0436821	0.0376273
	21.25	0.870021	0.789892	0.654845	0.782889	0.736196	0.512128	0.704896	0.833576	0.671981	0.739746	0.847296	0.763986	0.700536	0.90489	0.779156	0.491501				21.25	0.721552	0.748074	0.0434455	0.0402967
	21.5	0.801416	0.799135	0.7025	0.787165	0.731266	0.533935	0.716875	0.860156	0.697126	0.728842	0.831921	0.724407	0.647012	0.781786	0.810824	0.531827				21.5	0.724613	0.734878	0.0352934	0.0340754
	21.75	0.827599	0.880152	0.683938	0.76945	0.705473	0.543469	0.608754	0.858689	0.700896	0.699376	0.822997	0.805295	0.544947	0.713089	0.780622	0.517364				21.75	0.716977	0.71592	0.0448961	0.0396489
	22	0.768349	0.894232	0.632247	0.792212	0.738976	0.511585	0.653692	0.852622	0.672205	0.719909	0.751038	0.804722	0.57128	0.768867	0.741518	0.501189				22	0.713042	0.709261	0.0471735	0.0372349
	22.25	0.796347	0.893371	0.58931	0.797901	0.677087	0.510054	0.621615	0.783235	0.708698	0.752834	0.752636	0.743654	0.576927	0.697356	0.764346	0.545697				22.25	0.697955	0.70282	0.0514623	0.0282606
	22.5	0.907759	0.880427	0.63693	0.707347	0.704496	0.519122	0.567283	0.850699	0.673818	0.844102	0.849721	0.629749	0.535962	0.783749	0.796783	0.618222				22.5	0.703338	0.731423	0.0556396	0.0395466
	22.75	0.989495	0.948494	0.65679	0.719957	0.751143	0.568601	0.665923	0.876404	0.689861	0.7126	0.88685	0.735315	0.538641	0.885844	0.640529	0.719034				22.75	0.7572	0.742786	0.0589514	0.0400586
	23	0.952566	0.88398	0.684185	0.777982	0.72244	0.58371	0.779559	0.993455	0.79261	0.788446	0.88568	0.812405	0.643673	0.898543	0.612777	0.564703				23	0.769203	0.776921	0.046497	0.047854
	23.25	0.86617	0.885973	0.744115	0.716592	0.764158	0.627793	0.851797	1.02349	0.82911	0.789146	0.997143	0.816604	0.787341	0.906615	0.583364	0.476874				23.25	0.779514	0.801076	0.0353671	0.0592678
	23.5	0.858318	0.894343	0.69412	0.755794	0.74602	0.62136	0.759573	1.03987	0.760003	0.81765	0.977588	0.762497	0.813507	0.895304	0.621273	0.542905				23.5	0.761361	0.803399	0.0350089	0.052651
	23.75	0.777299	0.866125	0.741188	0.676653	0.661872	0.631252	0.706288	0.89806	0.727497	0.700941	0.910903	0.801667	0.820149	0.915658	0.67712	0.662015				23.75	0.722954	0.790446	0.0302157	0.0341744
	24	0.889891	0.833347	0.79934	0.67001	0.754842	0.721764	0.715975	0.981509	0.708076	0.818532	0.768386	0.891562	0.818164	0.844809	0.67189	0.685918				24	0.76931	0.798761	0.0287507	0.0339265
