# Supplementary material for: Diurnal regulation of metabolism by Gs-alpha in hypothalamic QPLOT neurons
Source: PLoS One. 2023 May 4;18(5):e0284824. doi: 10.1371/journal.pone.0284824 (PMC10159165; doi:10.1371/journal.pone.0284824)
Supplement: S3 File — (XLSX) [file pone.0284824.s005.xlsx]

## Sheet: 28Deg
Fig. 1D	Time (h)	Opn5cre;Gnas+/+ #1	Opn5cre;Gnas+/+ #2	Opn5cre;Gnas+/+ #3	Opn5cre;Gnas+/+ #4	Opn5cre;Gnas+/+ #5	Opn5cre;Gnas+/+ #6	Opn5cre;Gnas+/+ #7	Opn5cre;Gnasfl/fl #1	Opn5cre;Gnasfl/fl #2	Opn5cre;Gnasfl/fl #3	Opn5cre;Gnasfl/fl #4	Opn5cre;Gnasfl/fl #5	Opn5cre;Gnasfl/fl #6	Opn5cre;Gnasfl/fl #7	Opn5cre;Gnasfl/fl #8	Opn5cre;Gnasfl/fl #9		Fig. 1D	Time (h)	Opn5cre;Gnas+/+ #1	Opn5cre;Gnas+/+ #2	Opn5cre;Gnas+/+ #3	Opn5cre;Gnas+/+ #4	Opn5cre;Gnas+/+ #5	Opn5cre;Gnas+/+ #6	Opn5cre;Gnas+/+ #7	Opn5cre;Gnasfl/fl #1	Opn5cre;Gnasfl/fl #2	Opn5cre;Gnasfl/fl #3	Opn5cre;Gnasfl/fl #4	Opn5cre;Gnasfl/fl #5	Opn5cre;Gnasfl/fl #6	Opn5cre;Gnasfl/fl #7	Opn5cre;Gnasfl/fl #8	Opn5cre;Gnasfl/fl #9					Opn5cre;Gnas+/+ #1	Opn5cre;Gnas+/+ #2	Opn5cre;Gnas+/+ #3	Opn5cre;Gnas+/+ #4	Opn5cre;Gnas+/+ #5	Opn5cre;Gnas+/+ #6	Opn5cre;Gnas+/+ #7	Opn5cre;Gnasfl/fl #1	Opn5cre;Gnasfl/fl #2
EE (kcal/hr)	0	0.53611	0.470874	0.462689	0.387501	0.550987	0.334497	0.521087	0.574315	0.444189	0.415355	0.575048	0.295866	0.394383	0.357734	0.336152	0.384346		Mass (g)	0	26.597	18.9795	18.8377	27.9607	30.746	23.3002	25.7551	33.8823	31.3692	31.4842	31.6195	26.8443	24.8974	23.7622	31.6111	26.099				EE	0.41441	0.389047	0.384228	0.382414	0.421114	0.355144	0.384323	0.441633	0.395594
28deg	0.25	0.451721	0.460749	0.382852	0.498458	0.564534	0.404023	0.54042	0.546491	0.55852	0.527723	0.569452	0.443096	0.353917	0.298536	0.321075	0.39863		28deg	0.25	26.8262	18.8813	18.8429	27.9201	30.9438	23.8259	25.7814	34.0413	31.5419	31.2933	31.6457	26.8107	24.9021	23.7388	31.4854	26.0921				Mass	26.5565	19.1109	19.0945	27.8476	30.6145	23.5856	25.944	33.7221	31.736
	0.5	0.360859	0.361698	0.318093	0.38553	0.603198	0.386547	0.470064	0.413396	0.578988	0.556615	0.497125	0.476863	0.419298	0.357384	0.467255	0.398097			0.5	26.772	19.3152	18.8481	27.7814	31.0424	23.9205	26.4764	34.0104	31.5445	31.1513	31.6049	26.5248	24.8154	23.7363	31.2238	26.1974
	0.75	0.293009	0.287316	0.305693	0.333674	0.550554	0.411125	0.369125	0.337326	0.584284	0.469379	0.411322	0.495439	0.39896	0.379032	0.442881	0.385427			0.75	26.7799	19.3205	18.8533	27.6553	31.0212	23.8308	26.4666	33.9796	31.8085	31.0228	31.5637	26.8221	24.7669	23.7734	31.709	25.944
	1	0.269709	0.273107	0.301189	0.273199	0.479232	0.345336	0.293056	0.308049	0.545857	0.385379	0.396437	0.427536	0.327962	0.388959	0.403221	0.334235			1	26.7688	19.3245	18.8585	27.6271	30.9771	23.8295	26.467	33.9488	32.1443	31.1271	31.5055	26.9322	24.7278	23.7826	32.0502	25.6177
	1.25	0.268772	0.265964	0.358388	0.273116	0.442448	0.265589	0.280945	0.306336	0.53285	0.403845	0.301189	0.271876	0.270643	0.364953	0.413381	0.350773			1.25	26.7576	19.3285	18.8637	27.599	30.9349	23.8168	26.4674	33.918	32.2955	31.3546	31.4579	26.9156	24.7324	23.7741	32.0349	25.4795
	1.5	0.286824	0.259056	0.397332	0.259533	0.380232	0.312145	0.363872	0.302944	0.502429	0.39084	0.266808	0.232243	0.247103	0.382209	0.456784	0.310008			1.5	26.7465	19.3326	18.8689	27.5709	30.9082	23.8282	26.4695	33.8871	32.257	31.4268	31.4113	26.8988	24.737	23.6126	32.0148	25.5439
	1.75	0.376413	0.264682	0.415749	0.27247	0.351359	0.369565	0.361251	0.30264	0.409877	0.293565	0.272833	0.225954	0.236212	0.405021	0.354297	0.262298			1.75	26.6726	19.3366	18.8741	27.5427	30.885	23.8903	26.4925	33.8494	32.534	31.3937	31.3648	26.8819	24.7415	23.7529	32.1678	25.4388
	2	0.454054	0.253455	0.390621	0.373531	0.337393	0.341146	0.378481	0.284359	0.370532	0.255117	0.384858	0.22237	0.281187	0.36902	0.331321	0.299931			2	26.5477	19.3406	18.8793	27.5149	30.8618	23.8801	26.4926	33.7717	32.7599	31.3714	31.3182	26.8651	24.7406	23.8126	32.1351	25.4402
	2.25	0.465068	0.245432	0.402097	0.453467	0.341569	0.318672	0.400373	0.284805	0.303106	0.258324	0.486579	0.21279	0.33233	0.294538	0.302119	0.349416			2.25	26.6904	19.3446	18.8845	27.5246	30.8386	23.8692	26.4502	33.6875	32.6785	31.349	31.2945	26.8483	24.3818	23.7992	32.0993	25.6325
	2.5	0.422608	0.260381	0.375326	0.385748	0.318646	0.279573	0.330093	0.336284	0.284673	0.284512	0.51473	0.209326	0.34577	0.315712	0.238257	0.282067			2.5	26.6082	19.3486	18.8897	27.5609	30.8154	23.8584	26.4388	33.6033	32.597	31.3267	31.4056	26.8315	24.6036	23.7858	32.0634	25.5646
	2.75	0.381683	0.432286	0.353751	0.279083	0.313455	0.249582	0.259771	0.470261	0.279996	0.341333	0.387773	0.351805	0.372399	0.308347	0.231421	0.250065			2.75	26.5878	19.3526	18.8949	27.5961	30.7922	23.8476	26.4677	33.6363	32.5156	31.0077	30.4989	26.8162	24.5985	23.7724	32.0276	25.4966
	3	0.273543	0.48691	0.329983	0.260807	0.377412	0.266933	0.257282	0.520139	0.274982	0.373243	0.272772	0.462921	0.368547	0.302159	0.261472	0.24307			3	26.5982	19.4951	18.9001	27.6312	30.769	23.8367	26.4967	33.4766	32.4341	31.1803	30.6116	26.7607	24.4946	23.7589	31.9878	25.4287
	3.25	0.256352	0.426546	0.287503	0.249531	0.349919	0.305907	0.252392	0.435921	0.27994	0.316665	0.26188	0.395556	0.366932	0.28968	0.336124	0.234045			3.25	26.6085	18.9946	18.9053	27.6663	30.7505	23.8259	26.5256	33.8901	32.3527	31.2642	30.7433	26.6812	24.6237	23.7455	31.9032	25.3607
	3.5	0.255688	0.352703	0.290098	0.255848	0.327391	0.25245	0.345329	0.322088	0.299728	0.255048	0.248448	0.315937	0.311026	0.298457	0.36157	0.320025			3.5	26.6188	19.16	18.9105	27.7013	30.7354	23.815	26.542	33.8864	32.2712	31.2433	30.8749	26.6543	24.4655	23.7321	31.7973	25.2986
	3.75	0.252197	0.269561	0.278151	0.259318	0.411954	0.241846	0.368402	0.282062	0.330712	0.354608	0.263461	0.236763	0.249038	0.285304	0.313394	0.298311			3.75	26.6292	19.1464	18.9157	27.7364	30.6495	23.8042	26.5602	33.7912	32.1898	31.2143	31.0055	26.6389	24.346	23.7187	31.6972	25.2308
	4	0.261526	0.247492	0.267974	0.298087	0.391908	0.242838	0.378931	0.280532	0.294083	0.42238	0.316167	0.214562	0.225843	0.312044	0.263972	0.291324			4	26.6395	19.1429	18.9209	27.7739	30.4717	23.7933	26.315	33.6959	32.1083	31.1378	31.0489	26.6235	24.3473	23.7052	31.6507	25.2195
	4.25	0.259102	0.258065	0.312286	0.344494	0.31229	0.256459	0.323094	0.259275	0.363957	0.37286	0.352381	0.208019	0.273203	0.351514	0.283049	0.39511			4.25	26.6499	19.1393	18.9261	27.8601	30.4538	23.7825	26.3376	33.6007	32.036	31.0535	31.156	26.6082	24.3485	23.6862	31.617	25.239
	4.5	0.360048	0.279689	0.43096	0.361332	0.307276	0.297457	0.278317	0.267316	0.433148	0.348201	0.358272	0.199456	0.239499	0.312632	0.321322	0.329595			4.5	26.5936	19.1358	18.9313	27.887	30.4516	23.7716	26.3214	33.5054	31.9977	30.9861	31.212	26.5928	24.3497	23.663	31.5832	25.2671
	4.75	0.359437	0.3302	0.388116	0.390882	0.312722	0.264431	0.26423	0.336342	0.455059	0.25412	0.313068	0.190398	0.213827	0.315048	0.27704	0.300096			4.75	26.5661	19.1362	18.9365	27.8854	30.4494	23.7608	26.3057	33.4102	32.1077	30.9376	31.2112	26.5775	24.3509	23.6304	31.5494	25.3004
	5	0.370508	0.259776	0.336619	0.355991	0.291546	0.322395	0.246781	0.359518	0.444755	0.247651	0.257845	0.317811	0.215349	0.362024	0.237035	0.251427			5	26.4696	19.1465	18.9417	27.8742	30.4472	23.768	26.2899	33.1729	31.9382	30.889	31.2079	26.5615	24.3521	23.0509	31.5157	25.3161
	5.25	0.437865	0.258545	0.340269	0.278638	0.28799	0.322864	0.254909	0.414348	0.384068	0.237445	0.255819	0.431845	0.297324	0.369794	0.222007	0.249634			5.25	26.4423	19.1572	18.9469	27.8483	30.445	23.5277	26.2742	33.8034	31.8987	30.8405	31.2047	26.518	24.2272	23.4879	31.4819	25.3318
	5.5	0.330275	0.328172	0.327464	0.25222	0.351704	0.316007	0.25729	0.320613	0.371097	0.238512	0.249801	0.344183	0.314386	0.408378	0.282953	0.290044			5.5	26.484	19.1679	18.9521	27.8222	30.4428	23.5907	26.2585	33.957	31.8797	30.7919	31.2014	26.6476	24.0447	23.6214	31.4493	25.3475
	5.75	0.290354	0.300704	0.275036	0.25829	0.278382	0.257837	0.39091	0.365601	0.292223	0.349066	0.262002	0.30129	0.366491	0.317988	0.309153	0.263326			5.75	26.4841	19.1786	18.9573	27.7961	30.4406	23.5689	25.8379	33.9289	31.8482	30.5338	31.1982	26.4736	24.1454	23.5707	31.4394	25.3632
	6	0.263842	0.253428	0.276305	0.250346	0.297814	0.236425	0.370282	0.375735	0.273652	0.272416	0.255328	0.224662	0.340257	0.263072	0.352998	0.23593			6	26.4612	19.1894	18.9625	27.77	30.4385	23.547	25.1942	33.8573	31.8166	30.0635	31.1949	26.4409	24.0443	23.5286	31.424	25.3789
	6.25	0.260207	0.25857	0.262879	0.293809	0.322493	0.304532	0.291862	0.394174	0.314279	0.232003	0.35033	0.202612	0.327673	0.285657	0.235712	0.232347			6.25	26.4384	19.2001	18.9677	27.7439	30.4363	23.5253	25.1869	33.8326	31.7851	30.0475	31.1908	26.4083	24.0102	23.4865	31.4089	25.3946
	6.5	0.271961	0.244891	0.293212	0.367829	0.287099	0.268676	0.240196	0.302895	0.284848	0.22679	0.393839	0.194579	0.280284	0.30506	0.223633	0.290697			6.5	26.4155	19.2108	18.9731	27.7624	30.4341	23.5046	25.2444	33.8264	31.7535	30.041	31.236	26.3756	23.9802	23.4443	31.3946	25.4104
	6.75	0.350928	0.253922	0.26048	0.383669	0.31708	0.231188	0.245779	0.268247	0.276911	0.235715	0.451575	0.26079	0.231656	0.305379	0.228392	0.26391			6.75	26.3931	19.2215	18.9826	27.641	30.4306	23.4841	25.3019	33.8201	31.722	30.0346	31.1207	26.343	23.9777	23.4022	31.3804	25.4067
	7	0.35138	0.254845	0.338291	0.257222	0.31334	0.251054	0.245128	0.261691	0.276631	0.257526	0.312351	0.293579	0.225145	0.271893	0.218477	0.237308			7	26.4185	19.2322	18.994	27.6576	30.416	23.4636	25.3594	33.8139	31.6904	30.0281	31.0309	26.3114	23.9751	23.3601	31.3662	25.3852
	7.25	0.283753	0.334885	0.336344	0.326178	0.283513	0.238258	0.256124	0.261472	0.317657	0.24951	0.252901	0.304113	0.222892	0.321835	0.220523	0.255898			7.25	26.4092	19.1362	19.0053	27.6745	30.3989	23.4432	25.4168	33.8076	31.6773	30.0217	31.0241	26.3218	23.9726	23.3095	31.352	25.3637
	7.5	0.266736	0.388305	0.306988	0.308878	0.344709	0.308426	0.228541	0.273804	0.398905	0.263002	0.248929	0.374063	0.226179	0.369766	0.269774	0.278312			7.5	26.3934	18.927	19.0167	27.6578	30.2867	23.4038	25.4743	33.8014	31.8579	30.0152	31.0174	26.3258	23.9701	23.1464	31.337	25.3229
	7.75	0.256186	0.293796	0.284908	0.245079	0.3541	0.325036	0.261888	0.349008	0.392779	0.316591	0.291356	0.315592	0.233839	0.329846	0.334332	0.262417			7.75	26.3776	18.9633	19.0281	27.6496	30.1335	23.2564	25.5318	33.7952	31.971	30.0087	31.0107	26.37	23.9675	23.0657	31.3166	25.2472
	8	0.276793	0.251451	0.321834	0.244878	0.347871	0.281637	0.334787	0.422305	0.398789	0.302778	0.253846	0.265008	0.272281	0.299959	0.303522	0.218658			8	26.3619	18.9949	19.0395	27.6414	30.0581	23.2761	25.5806	33.7873	31.9196	30.443	31.0039	26.3438	23.9599	23.0228	31.2789	25.1707
	8.25	0.347179	0.250459	0.342624	0.33475	0.375633	0.322471	0.332341	0.459607	0.374091	0.293978	0.262092	0.217697	0.214158	0.29545	0.229025	0.215777			8.25	26.3523	19.0265	19.0509	27.6313	29.9542	23.3489	25.5893	33.6454	31.9807	30.5878	30.9972	26.3209	23.9377	22.98	31.2768	25.0942
	8.5	0.364959	0.251916	0.275725	0.325828	0.301811	0.295668	0.306163	0.410608	0.372826	0.326129	0.330276	0.204438	0.207153	0.338366	0.217003	0.285415			8.5	26.3783	19.0581	19.0622	27.6116	29.9375	23.402	25.6115	33.5334	32.0595	30.5968	30.9905	26.2979	23.9146	22.9351	31.2748	25.0177
	8.75	0.35199	0.262745	0.311246	0.281297	0.340547	0.245301	0.237122	0.303839	0.325379	0.307112	0.286855	0.201602	0.223298	0.351367	0.207309	0.307332			8.75	26.3516	19.0898	19.0736	27.6137	29.9303	23.4133	25.6464	33.4191	32.047	30.5802	30.9837	26.2749	23.8915	22.8549	31.2728	24.9267
	9	0.362084	0.253937	0.316372	0.414555	0.317781	0.258286	0.263873	0.283145	0.28595	0.243904	0.259724	0.264516	0.335795	0.325609	0.279122	0.264918			9	26.384	19.1214	19.085	27.6954	29.9591	23.4245	25.6812	33.2986	32.0081	30.5619	30.977	26.2519	23.7548	23.0454	31.2708	24.8507
	9.25	0.357751	0.290314	0.287214	0.367139	0.353354	0.288057	0.316543	0.271928	0.266391	0.250966	0.273646	0.345656	0.387408	0.30309	0.323795	0.202532			9.25	26.3433	19.153	19.1052	27.8695	30.019	23.437	25.7167	33.1781	31.9692	30.5437	30.9703	26.2884	23.8046	22.9771	31.3061	24.8543
	9.5	0.290635	0.415019	0.239603	0.281461	0.32313	0.360541	0.241705	0.362292	0.270579	0.302133	0.349744	0.354141	0.249928	0.281749	0.403454	0.232836			9.5	26.375	18.6078	19.1315	27.8183	30.0657	23.5251	25.7564	33.0593	31.9303	30.5254	30.9566	26.4504	23.8723	22.9088	31.3886	24.8628
	9.75	0.28114	0.417419	0.25283	0.256223	0.41195	0.329159	0.316981	0.358556	0.298593	0.345191	0.346941	0.257661	0.226959	0.362791	0.405294	0.223494			9.75	26.3412	18.8368	19.1578	27.7664	30.1695	23.3008	25.7952	33.4873	31.8914	30.5085	30.8827	26.476	23.858	22.8046	31.4713	24.8713
	10	0.308556	0.282586	0.363291	0.331026	0.461802	0.303481	0.332744	0.396822	0.423363	0.323125	0.285331	0.266373	0.21806	0.374428	0.384068	0.254991			10	26.3073	18.6767	19.1842	27.7189	30.414	23.6471	25.7469	33.5857	31.8524	30.4914	30.8388	26.4539	23.8437	22.5251	31.5198	24.8799
	10.25	0.398976	0.227553	0.420663	0.342427	0.346501	0.262712	0.369682	0.422185	0.370328	0.244231	0.361357	0.352724	0.206279	0.36732	0.37797	0.301219			10.25	26.3634	18.5142	19.2105	27.7782	30.4275	23.6258	25.6846	33.6717	31.8135	30.472	30.714	26.4362	23.8294	22.8041	31.5137	24.8896
	10.5	0.424886	0.266626	0.466579	0.396295	0.371696	0.27361	0.336479	0.418784	0.405075	0.230281	0.407734	0.397044	0.253921	0.366646	0.432348	0.293609			10.5	26.3532	18.3517	19.1652	27.6596	30.4159	23.6044	25.8292	33.6887	31.7739	30.4524	30.8026	26.5248	23.8151	22.6915	31.5069	24.9289
	10.75	0.400362	0.292577	0.394962	0.376068	0.503615	0.404447	0.413691	0.462587	0.403678	0.304525	0.404974	0.412047	0.212612	0.367108	0.346164	0.245886			10.75	26.3372	18.1892	19.0545	27.5633	30.4432	23.3609	25.8282	33.8568	31.4665	30.4327	30.809	26.5065	23.8008	22.645	31.5	24.9809
	11	0.432475	0.320739	0.393534	0.293325	0.399291	0.429124	0.402592	0.472214	0.365723	0.34638	0.380855	0.449522	0.327983	0.392053	0.330526	0.262265			11	26.3606	18.0267	18.9438	27.4838	30.4237	23.3067	25.7731	33.9971	31.3552	30.4198	30.8924	26.526	23.7839	22.5682	31.4837	25.0329
	11.25	0.488599	0.43196	0.420505	0.347859	0.368323	0.363833	0.333167	0.552119	0.43733	0.384263	0.349345	0.407762	0.469891	0.313805	0.348936	0.374562			11.25	26.3866	18.0921	18.8331	27.4337	30.4098	23.253	25.7745	33.9872	31.3152	30.4592	31.0031	26.5594	23.6463	22.4259	31.4521	25.0847
	11.5	0.461183	0.461372	0.358061	0.456975	0.491361	0.431711	0.431918	0.50895	0.380256	0.296059	0.304203	0.416075	0.464994	0.353468	0.408686	0.332591			11.5	26.5208	18.9564	18.7224	27.6289	30.4448	23.0938	25.7567	33.9987	31.2034	30.4148	30.9831	26.4202	23.8299	22.2826	31.5264	24.8692
	11.75	0.557791	0.420319	0.361185	0.471094	0.47807	0.403303	0.460279	0.493888	0.413757	0.332487	0.417728	0.367111	0.349988	0.459184	0.486957	0.295444			11.75	26.6109	19.1638	18.6118	27.6736	30.5413	23.2552	25.7341	34.1287	31.065	30.3553	31.0197	26.3406	23.8116	22.4832	31.7042	25.2171
	12	0.61274	0.411575	0.408625	0.316229	0.498743	0.487647	0.499568	0.579915	0.53399	0.533608	0.488946	0.37558	0.264603	0.478916	0.476172	0.274594			12	26.015	19.3153	18.5616	27.6792	30.5515	23.0983	25.3578	34.0314	31.2212	30.5612	30.8596	26.7024	23.4406	22.7326	31.8593	25.0745
	12.25	0.641061	0.498007	0.410514	0.430441	0.514808	0.513121	0.531555	0.471691	0.460912	0.437269	0.443536	0.557453	0.307376	0.525045	0.529775	0.41592			12.25	26.242	19.6559	18.5667	27.6729	30.5251	23.2672	25.2896	34.028	31.3433	30.7119	31.115	26.765	23.294	22.7631	31.9745	24.9064
	12.5	0.636051	0.525671	0.51649	0.617882	0.641586	0.515564	0.595055	0.425159	0.409485	0.416455	0.474931	0.544357	0.380506	0.504716	0.4644	0.4648			12.5	26.6212	19.602	18.5718	27.8499	30.7927	23.1625	25.4295	33.9245	31.38	30.6283	31.2439	26.8265	23.216	22.5925	32.0738	24.7453
	12.75	0.63359	0.552764	0.512676	0.596956	0.630756	0.505125	0.581462	0.588097	0.431119	0.551981	0.498779	0.517698	0.496325	0.465973	0.413262	0.472957			12.75	26.6833	19.333	18.5769	27.9875	30.6179	23.2195	25.5035	33.6512	31.3946	30.6347	31.2272	26.7363	23.3518	22.6712	32.1716	24.7414
	13	0.573387	0.48563	0.473891	0.640131	0.625652	0.49346	0.54984	0.684719	0.452951	0.462253	0.51477	0.416967	0.555128	0.488396	0.433095	0.530303			13	26.6544	18.7542	18.582	27.8051	30.3235	23.1316	25.5892	33.9241	31.1974	30.4388	31.3788	26.6243	23.3933	22.5625	32.2764	24.9066
	13.25	0.616607	0.43057	0.450668	0.617946	0.629164	0.478186	0.612357	0.70555	0.464003	0.551346	0.59485	0.471338	0.623029	0.463455	0.513812	0.514263			13.25	26.6682	18.4731	18.6097	27.5103	30.4654	23.7849	25.6097	34.031	31.2657	30.8771	31.3698	26.6114	23.9206	22.8011	32.3298	25.0577
	13.5	0.618262	0.446548	0.409954	0.606847	0.489908	0.561481	0.633717	0.707757	0.518042	0.57548	0.536372	0.55333	0.566077	0.494765	0.587164	0.538151			13.5	26.9463	18.8213	18.6805	27.9804	30.6216	23.642	25.993	34.1432	31.3047	31.02	31.4915	26.76	23.8539	22.8642	32.3664	24.9493
	13.75	0.607362	0.52876	0.419586	0.563338	0.479414	0.558435	0.599614	0.702141	0.596839	0.563215	0.457829	0.58606	0.63652	0.425129	0.530381	0.48461			13.75	26.5067	18.8645	18.7523	27.9202	30.7122	23.6216	25.5589	34.1139	31.3346	31.296	31.4929	26.7085	23.8712	22.9239	32.373	25.2526
	14	0.655296	0.528383	0.436491	0.607409	0.526328	0.493309	0.597606	0.556603	0.560407	0.604711	0.525641	0.479431	0.567766	0.468264	0.496261	0.483129			14	26.5397	19.4035	18.8241	27.8032	30.708	23.8442	25.6864	33.9965	31.2558	31.6177	31.6105	26.8507	24.0551	22.9887	32.2934	25.0192
	14.25	0.595984	0.562251	0.45727	0.55593	0.591979	0.448977	0.522543	0.578166	0.438983	0.557884	0.454474	0.488695	0.532553	0.461028	0.489427	0.494574			14.25	26.594	18.9554	18.8958	27.4215	30.7622	23.5614	25.6245	33.6814	31.0934	31.6604	31.4555	27.0404	23.966	22.8862	32.0798	25.3026
	14.5	0.61148	0.53472	0.527963	0.596833	0.497923	0.387864	0.440422	0.511726	0.40844	0.493766	0.442675	0.576513	0.53069	0.448915	0.536218	0.426627			14.5	26.489	18.5584	18.9175	27.8365	30.8168	23.691	25.5763	32.971	31.1179	31.2402	31.4425	27.2152	23.9876	22.6036	32.0677	25.4389
	14.75	0.621642	0.590869	0.608628	0.558029	0.503066	0.372872	0.442803	0.659397	0.482519	0.673185	0.524326	0.514505	0.566649	0.442233	0.496729	0.367109			14.75	26.6978	18.5042	18.8935	27.9963	30.7882	23.7546	25.678	33.9933	31.3252	31.3941	31.1878	27.3027	23.8423	22.762	32.4448	25.473
	15	0.580238	0.531859	0.502249	0.43948	0.460636	0.33394	0.436343	0.729057	0.53042	0.590942	0.519576	0.380516	0.540577	0.434383	0.478395	0.432764			15	26.7553	18.7383	18.8695	28.0744	30.7384	23.7408	25.6815	33.8027	31.3087	31.6706	31.3821	27.2181	23.8054	23.059	32.4937	25.5057
	15.25	0.57514	0.551176	0.459773	0.484567	0.515666	0.279302	0.433383	0.659502	0.54056	0.539639	0.584509	0.343612	0.503628	0.523333	0.465884	0.546869			15.25	26.6567	19.5458	18.8462	28.1388	30.7179	23.7021	25.7633	33.7214	31.3216	31.7139	31.5198	27.1411	23.8521	23.0707	32.5393	25.5548
	15.5	0.575375	0.53946	0.478553	0.446309	0.479123	0.271958	0.529392	0.549624	0.571053	0.529369	0.438517	0.476514	0.528973	0.5284	0.426727	0.440665			15.5	26.6712	18.9904	19.5148	28.0677	30.7965	23.6634	26.1717	33.6706	31.3006	31.5592	31.6223	27.2502	24.1848	23.248	32.6369	25.5261
	15.75	0.576928	0.553376	0.468308	0.51529	0.506895	0.371775	0.544348	0.526654	0.633211	0.644231	0.446859	0.460367	0.499608	0.518383	0.472571	0.443898			15.75	26.5631	19.6432	19.5663	28.008	30.9478	23.5865	26.4632	33.6198	31.4316	31.1257	31.6083	27.5025	24.4784	23.3431	32.4905	25.6462
	16	0.485298	0.523613	0.469345	0.461465	0.434432	0.489676	0.542323	0.525573	0.579406	0.626027	0.421194	0.452445	0.433911	0.524911	0.548209	0.444268			16	26.5027	19.5327	19.5299	28.0202	30.8215	23.6043	25.9773	33.569	31.8086	31.0172	31.678	27.512	24.4434	23.436	32.5086	25.8822
	16.25	0.420116	0.466668	0.506677	0.454558	0.610692	0.517603	0.559296	0.579449	0.518906	0.558087	0.35317	0.508108	0.432896	0.46341	0.563427	0.484535			16.25	26.5854	19.7861	19.4936	28.0311	30.853	23.8221	25.5801	33.5182	31.8644	31.6798	31.7449	27.4426	24.463	23.4682	32.493	25.848
	16.5	0.410701	0.451123	0.488957	0.426704	0.620634	0.532685	0.546764	0.631088	0.533564	0.499411	0.465812	0.605315	0.410621	0.523311	0.509913	0.430082			16.5	26.6568	19.2999	19.4572	28.1061	30.976	23.4538	26.0602	33.4674	31.9173	31.972	31.7081	27.32	24.521	23.4331	31.9466	25.9089
	16.75	0.307177	0.474818	0.446306	0.401681	0.621978	0.48116	0.486086	0.573026	0.470648	0.419585	0.588264	0.606844	0.348187	0.558823	0.369296	0.504068			16.75	26.6281	19.9887	19.4208	27.9985	30.8862	23.6645	25.9867	33.4166	31.9744	31.8123	30.8533	27.3657	24.566	23.3239	31.8104	25.8477
	17	0.293912	0.541045	0.465888	0.468962	0.543641	0.446	0.424696	0.487209	0.360895	0.435761	0.543507	0.450562	0.299807	0.53723	0.354447	0.54804			17	26.5993	19.4158	19.3997	27.8647	31.0299	23.8316	25.8846	33.3657	31.968	31.6451	31.2378	27.2144	24.5287	23.7123	31.8718	25.6438
	17.25	0.273285	0.509339	0.530877	0.441826	0.424576	0.431368	0.381043	0.505772	0.370426	0.504437	0.51726	0.44004	0.330719	0.564225	0.286401	0.506713			17.25	26.5706	19.7268	19.4364	27.844	31.0647	23.7867	25.9466	33.3149	31.9447	31.4225	31.7371	27.2349	24.4727	23.9733	31.9333	25.8701
	17.5	0.286136	0.442812	0.509868	0.432994	0.423202	0.346923	0.40859	0.61953	0.337997	0.402726	0.396464	0.345213	0.395222	0.495311	0.250304	0.509525			17.5	26.5418	19.7104	19.4787	28.0371	31.0676	23.6843	25.9827	33.2641	31.9213	30.9032	31.7911	27.5331	24.3291	23.9797	31.9947	25.9838
	17.75	0.286803	0.399557	0.462645	0.473887	0.396665	0.402453	0.410071	0.613564	0.320333	0.438839	0.368035	0.295982	0.546688	0.433552	0.255847	0.497324			17.75	26.513	19.844	19.5264	28.1231	30.9889	23.3829	26.1541	33.3041	31.898	30.7217	31.7579	27.5103	24.2888	24.031	32.0561	26.0741
	18	0.4235	0.405552	0.425063	0.452051	0.345521	0.376086	0.431214	0.499024	0.386144	0.484532	0.433971	0.290672	0.543133	0.429597	0.320057	0.447571			18	26.4843	19.6519	19.5806	28.1631	30.9367	23.4404	26.1612	33.5136	31.8747	31.1735	31.7412	27.4876	24.4837	24.0645	32.1175	25.6939
	18.25	0.571314	0.396612	0.437723	0.400937	0.405954	0.285893	0.325692	0.409482	0.458523	0.494461	0.423658	0.281542	0.499436	0.443907	0.487557	0.410552			18.25	26.4213	19.2142	19.6347	28.2035	30.8462	23.3221	26.2244	33.4208	31.8598	31.2676	31.927	27.465	24.5127	24.0037	32.1314	25.7574
	18.5	0.61057	0.374265	0.387676	0.344278	0.433043	0.35782	0.377252	0.356921	0.469068	0.533355	0.341786	0.272403	0.482565	0.414329	0.596481	0.371525			18.5	26.6457	18.9544	19.6889	28.1856	30.816	23.2011	26.159	33.3211	31.8779	32.0529	31.9774	27.4424	24.7286	24.0218	32.1299	25.5493
	18.75	0.592303	0.31266	0.422745	0.371978	0.478906	0.41737	0.421355	0.363616	0.417134	0.498023	0.487768	0.268727	0.438659	0.461056	0.646635	0.370563			18.75	26.5667	18.9107	19.7431	28.1631	30.7951	23.7268	26.077	33.2215	31.8564	32.18	32.0088	27.4197	24.8278	23.9995	32.1904	25.5291
	19	0.563919	0.34776	0.467919	0.427112	0.46675	0.453757	0.404869	0.471428	0.367277	0.416322	0.527252	0.423825	0.43805	0.432953	0.666035	0.306549			19	26.5993	18.8676	19.7973	28.0928	30.7525	23.8273	25.9352	33.1219	31.8348	32.1715	31.8805	27.3051	24.8577	23.834	31.7908	25.6005
	19.25	0.587114	0.439191	0.416585	0.420312	0.377729	0.412035	0.420237	0.457744	0.297172	0.346791	0.461884	0.585785	0.386414	0.444918	0.528631	0.326783			19.25	26.7669	18.8245	19.8514	28.1943	30.7105	23.444	25.7419	33.0234	31.8133	32.1517	31.4442	27.1862	24.8345	23.76	32.3026	25.6718
	19.5	0.507138	0.416521	0.40468	0.475441	0.376605	0.405919	0.394358	0.487897	0.283844	0.343018	0.355062	0.604898	0.301306	0.424564	0.490169	0.41303			19.5	26.5656	18.881	19.8541	28.2436	30.6684	22.9988	25.8409	33.0446	31.7918	32.1243	31.0711	27.3546	24.8081	23.8875	32.7862	25.7704
	19.75	0.383501	0.409422	0.326773	0.47147	0.338893	0.317344	0.292224	0.583509	0.281439	0.347413	0.390224	0.498475	0.289014	0.404047	0.352879	0.449551			19.75	26.5696	19.0739	19.7335	28.2831	30.6264	23.2139	25.8963	33.1693	31.7702	32.0752	31.7537	27.1947	24.7777	23.8811	32.7272	25.9308
	20	0.294865	0.37077	0.299028	0.464268	0.35199	0.288846	0.27391	0.479432	0.361645	0.44109	0.378638	0.39417	0.393373	0.319895	0.328368	0.375442			20	26.5596	19.1466	19.6075	28.2371	30.5843	23.4293	25.9384	33.8427	31.7487	31.8408	31.7234	27.2356	24.7182	23.7843	32.6239	26.1777
	20.25	0.28484	0.407157	0.296965	0.367519	0.455373	0.33316	0.256918	0.497206	0.407322	0.453648	0.405535	0.300242	0.401283	0.338981	0.315004	0.331083			20.25	26.5496	19.5542	19.4816	28.2022	30.5757	23.6356	25.9805	33.9811	31.5944	31.9804	31.6777	27.2205	24.7031	23.6874	32.5206	26.1573
	20.5	0.273483	0.371063	0.378054	0.289125	0.386182	0.341836	0.263242	0.37661	0.402355	0.410421	0.353262	0.285029	0.433046	0.401057	0.38779	0.311601			20.5	26.5396	19.5486	19.3556	28.175	30.6755	23.654	26.0226	34.0832	31.6382	32.1173	31.6321	27.2078	24.5664	23.6328	32.4203	26.1336
	20.75	0.265521	0.456842	0.403321	0.287177	0.331309	0.2831	0.306858	0.36765	0.30391	0.346152	0.370562	0.35499	0.443907	0.419617	0.334745	0.333725			20.75	26.5296	20.024	19.2297	28.1448	30.6754	23.6794	26.0647	34.1853	31.5617	32.0621	31.583	27.1498	24.5695	23.7218	32.3572	26.1085
	21	0.286773	0.455197	0.408138	0.302695	0.349275	0.270157	0.368647	0.432762	0.353144	0.326096	0.36659	0.402124	0.441841	0.417462	0.283377	0.433531			21	26.5196	19.3811	19.1053	28.1146	30.6753	23.7111	26.0472	34.2843	31.5394	32.0067	31.5258	27.2607	24.7557	23.7937	32.3053	25.9564
	21.25	0.393639	0.385948	0.347158	0.464016	0.362413	0.29943	0.457986	0.373819	0.294652	0.332566	0.413317	0.306739	0.393743	0.390259	0.277541	0.415375			21.25	26.509	19.3807	19.0233	28.1188	30.6752	23.7421	26.0275	33.9032	31.517	31.9514	31.3897	27.1109	24.7731	23.7246	32.2535	25.8855
	21.5	0.421836	0.401464	0.291475	0.499325	0.481614	0.256007	0.420959	0.381725	0.272741	0.401983	0.404913	0.28928	0.315809	0.31796	0.283969	0.413386			21.5	26.4487	19.5021	18.9604	28.0865	30.6488	23.7544	25.9062	34.0453	31.4947	31.8958	31.286	27.0394	24.764	23.63	32.2016	25.8802
	21.75	0.415037	0.39292	0.281558	0.357132	0.492182	0.334219	0.391753	0.5674	0.276345	0.435023	0.459717	0.280783	0.268469	0.308875	0.266912	0.362051			21.75	26.5787	19.0341	18.8975	28.0403	30.7116	23.6795	25.8953	34.1133	31.4723	31.8133	31.6433	27.1429	24.7383	23.5333	32.1497	26.0694
	22	0.382209	0.461553	0.271477	0.270102	0.367949	0.326609	0.346072	0.4613	0.263064	0.426579	0.438844	0.298447	0.249957	0.366299	0.28889	0.295538			22	26.7521	18.7995	18.8346	28.0033	30.7885	23.3996	25.9775	33.8458	31.45	31.78	31.5932	27.1217	24.7126	23.3121	32.0979	26.0381
	22.25	0.373614	0.474811	0.307432	0.282581	0.411962	0.351327	0.278555	0.350997	0.27259	0.392902	0.412278	0.430041	0.260814	0.378354	0.325293	0.284604			22.25	26.911	18.8771	18.7717	27.9663	30.7753	23.7258	26.1922	33.8988	31.4276	31.757	31.755	27.0487	24.6869	23.1135	32.046	26.0191
	22.5	0.437159	0.498006	0.45396	0.381765	0.335113	0.30398	0.367468	0.336259	0.307981	0.32166	0.378695	0.413399	0.374917	0.478776	0.273481	0.406849			22.5	26.9466	18.6911	18.9549	27.8516	30.7612	23.7372	26.1585	33.9522	31.4053	31.7359	31.726	26.8789	24.6574	23.295	31.9941	25.9974
	22.75	0.460567	0.460127	0.515405	0.412902	0.360008	0.355956	0.413559	0.439501	0.331681	0.311531	0.423955	0.51933	0.539898	0.465595	0.240428	0.367468			22.75	26.8963	18.6505	19.5384	28.0513	30.6894	23.7458	26.2805	33.9503	31.3829	31.7152	31.6541	26.8029	24.3278	23.6111	31.9423	26.0255
	23	0.44144	0.473303	0.521335	0.352827	0.452819	0.401841	0.383557	0.38542	0.389667	0.315682	0.350267	0.53104	0.585711	0.388644	0.313391	0.368461			23	26.6129	18.6828	19.5418	28.0262	30.614	23.8079	26.3997	33.9645	31.3589	31.6945	31.5919	26.7414	24.0376	23.0846	31.8904	26.1717
	23.25	0.438729	0.492236	0.444168	0.277015	0.436853	0.390533	0.352301	0.307141	0.438981	0.407837	0.313306	0.492201	0.571444	0.44213	0.263056	0.394015			23.25	26.8706	18.4986	19.5438	27.9574	30.2959	23.87	26.5613	33.9694	31.2172	31.6739	31.5215	26.9144	24.7871	23.2724	31.8385	26.1102
	23.5	0.574023	0.492736	0.399191	0.330789	0.449215	0.41934	0.376607	0.405381	0.400166	0.440717	0.41456	0.40657	0.459703	0.49593	0.253294	0.397025			23.5	26.727	19.1609	19.5338	27.9203	30.4388	23.4689	25.829	33.9516	31.3303	31.5266	31.4099	26.9448	24.8308	23.7464	31.7867	26.0576
	23.75	0.527537	0.486116	0.33593	0.257634	0.462705	0.505159	0.365622	0.583116	0.419652	0.414596	0.478999	0.304795	0.367565	0.406581	0.376266	0.384974			23.75	26.4554	19.3597	19.5211	27.7809	30.6227	23.9837	26.0329	33.6173	31.2753	31.3527	31.2582	26.8914	24.8293	23.4671	31.728	26.0063
	24	0.508488	0.461743	0.39032	0.283025	0.523239	0.458247	0.522939	0.574315	0.444189	0.415355	0.575048	0.295866	0.394383	0.345013	0.416851	0.356298			24	26.481	18.4774	19.5085	27.7591	30.8088	23.4562	26.1696	33.8823	31.3692	31.4842	31.6195	26.8443	24.8974	23.713	31.7425	26.0876
[truncated: 7 more columns]

## Sheet: 22Deg
Fig. 1E	Time (h)	Opn5cre;Gnas+/+ #1	Opn5cre;Gnas+/+ #2	Opn5cre;Gnas+/+ #3	Opn5cre;Gnas+/+ #4	Opn5cre;Gnas+/+ #5	Opn5cre;Gnas+/+ #6	Opn5cre;Gnas+/+ #7	Opn5cre;Gnasfl/fl #1	Opn5cre;Gnasfl/fl #2	Opn5cre;Gnasfl/fl #3	Opn5cre;Gnasfl/fl #4	Opn5cre;Gnasfl/fl #5	Opn5cre;Gnasfl/fl #6	Opn5cre;Gnasfl/fl #7	Opn5cre;Gnasfl/fl #8	Opn5cre;Gnasfl/fl #9		Fig. 1E	Time (h)	Opn5cre;Gnas+/+ #1	Opn5cre;Gnas+/+ #2	Opn5cre;Gnas+/+ #3	Opn5cre;Gnas+/+ #4	Opn5cre;Gnas+/+ #5	Opn5cre;Gnas+/+ #6	Opn5cre;Gnas+/+ #7	Opn5cre;Gnasfl/fl #1	Opn5cre;Gnasfl/fl #2	Opn5cre;Gnasfl/fl #3	Opn5cre;Gnasfl/fl #4	Opn5cre;Gnasfl/fl #5	Opn5cre;Gnasfl/fl #6	Opn5cre;Gnasfl/fl #7	Opn5cre;Gnasfl/fl #8	Opn5cre;Gnasfl/fl #9					Opn5cre;Gnas+/+ #1	Opn5cre;Gnas+/+ #2	Opn5cre;Gnas+/+ #3	Opn5cre;Gnas+/+ #4	Opn5cre;Gnas+/+ #5	Opn5cre;Gnas+/+ #6	Opn5cre;Gnas+/+ #7	Opn5cre;Gnasfl/fl #1	Opn5cre;Gnasfl/fl #2
EE	0	0.695452	0.474669	0.405242	0.34778	0.361645	0.427989	0.456041	0.567066	0.543442	0.426369	0.662875	0.518285	0.394068	0.357734	0.336152	0.447897		Mass (g)	0	26.4226	18.3619	18.8292	27.1528	29.686	21.8911	26.4321	32.4859	31.0076	30.4226	30.605	27.3166	24.0475	23.4211	31.8156	24.6184				EE	0.546732	0.457368	0.320657	0.508899	0.475917	0.436469	0.497115	0.519956	0.506269
22deg	0.25	0.61533	0.43689	0.333048	0.350197	0.356752	0.408944	0.653607	0.65743	0.642225	0.502768	0.574315	0.641471	0.468779	0.298536	0.321075	0.48629		22deg	0.25	26.7201	18.3008	18.9239	27.0841	29.686	21.9729	26.2579	32.4524	31.0681	30.5769	30.5531	27.2246	24.0806	23.3196	31.7074	24.6211				Mass	26.8879	18.7532	19.1959	27.5673	29.7694	22.1813	26.282	32.5724	31.3624
	0.5	0.535189	0.3729	0.214675	0.360772	0.412753	0.335604	0.625175	0.610094	0.64706	0.394866	0.476211	0.58285	0.476857	0.357384	0.467255	0.437639			0.5	26.9849	18.2105	18.858	27.0154	29.6859	22.0367	26.4707	32.2285	31.133	30.6822	30.5014	27.3995	23.7553	23.1037	31.763	24.6238
	0.75	0.397587	0.315172	0.216119	0.419012	0.504739	0.401362	0.617026	0.499435	0.672389	0.48399	0.475731	0.423405	0.439349	0.379032	0.442881	0.435816			0.75	26.9697	18.1067	18.7873	26.9466	29.6859	22.011	26.6963	32.4296	31.1979	30.6751	30.024	27.0176	23.4281	22.9376	31.7327	24.6266
	1	0.369123	0.436196	0.23121	0.527007	0.525934	0.43302	0.505848	0.285083	0.64609	0.543035	0.382497	0.320919	0.377076	0.388959	0.403221	0.426814			1	26.9544	18.003	18.7166	26.8023	29.6858	22.0515	26.6541	32.4127	31.2627	30.489	30.1076	26.984	23.4942	23.2291	31.716	24.6293
	1.25	0.396924	0.476435	0.328957	0.603153	0.518876	0.446082	0.452839	0.333658	0.682618	0.500969	0.375567	0.325137	0.345797	0.364953	0.413381	0.409667			1.25	26.9392	17.8993	18.6097	26.8485	29.6858	22.0995	26.0096	32.3951	31.2593	30.5433	30.2481	27.0547	23.5055	23.1904	31.7293	24.6321
	1.5	0.400624	0.463228	0.302894	0.619395	0.650197	0.422486	0.418513	0.363566	0.675232	0.47759	0.46956	0.365624	0.376915	0.382209	0.456784	0.344909			1.5	26.9239	17.9428	18.5333	27.1595	29.6857	22.099	25.766	32.3774	30.7322	30.421	30.3492	27.1254	23.5168	23.1561	31.7444	24.6348
	1.75	0.414291	0.39261	0.305124	0.541702	0.557801	0.376926	0.48995	0.384339	0.63975	0.460641	0.505096	0.500753	0.343819	0.405021	0.354297	0.416868			1.75	26.9087	18.485	18.9474	27.354	29.6857	22.2621	25.8186	32.3598	30.9079	30.37	30.4477	27.1263	23.5282	23.1218	31.7707	24.6376
	2	0.542701	0.424218	0.234469	0.425929	0.435048	0.42799	0.472358	0.401292	0.630005	0.467786	0.516383	0.455941	0.344455	0.36902	0.331321	0.455684			2	26.8639	18.4536	18.9277	27.418	29.6857	22.3283	25.7085	32.3422	31.2285	30.4134	30.6317	27.3213	23.5395	23.0875	31.7992	24.6403
	2.25	0.529622	0.460174	0.238022	0.388245	0.356512	0.470172	0.446829	0.681197	0.620091	0.555249	0.584492	0.390849	0.370776	0.294538	0.302119	0.412007			2.25	27.0069	18.3988	18.8849	27.4409	29.6856	22.3511	25.8512	32.3179	31.3966	30.2056	30.7111	27.3809	23.5509	23.0531	31.8054	24.6431
	2.5	0.521159	0.48151	0.294152	0.325959	0.396503	0.410074	0.396899	0.54194	0.583923	0.473328	0.486898	0.445548	0.337297	0.315712	0.238257	0.355633			2.5	27.1015	18.5426	18.8421	27.4233	29.6856	22.3051	26.2256	32.2596	31.4712	30.0323	30.6133	27.4408	23.5622	22.9781	31.8044	24.6458
	2.75	0.54927	0.430993	0.3671	0.368472	0.381061	0.510698	0.449549	0.37035	0.553196	0.451812	0.454719	0.361654	0.414016	0.308347	0.231421	0.286808			2.75	27.0513	18.4138	18.8	27.4057	29.6855	22.3545	26.4497	32.2584	31.6423	30.1416	30.5448	27.4295	23.5735	22.9313	31.8588	24.6486
	3	0.473551	0.338865	0.355637	0.385333	0.356143	0.546383	0.587406	0.281376	0.491173	0.454224	0.395489	0.336254	0.318474	0.302159	0.261472	0.419168			3	26.9873	18.3543	18.7906	27.3882	29.6855	22.4428	26.4588	32.2612	31.7514	30.2054	30.4964	27.4105	23.5849	22.9408	31.8391	24.6513
	3.25	0.475474	0.323562	0.327853	0.366406	0.399026	0.423118	0.620643	0.317984	0.4706	0.404999	0.366286	0.383715	0.335614	0.28968	0.336124	0.400364			3.25	27.0724	18.4099	18.4869	27.3706	29.6854	22.2073	26.3082	32.2641	31.5152	30.22	30.4479	27.3915	23.5962	22.7561	31.8195	24.654
	3.5	0.383959	0.420465	0.242405	0.406054	0.360188	0.375808	0.491511	0.377897	0.45624	0.402166	0.403456	0.384447	0.334785	0.298457	0.36157	0.36755			3.5	27.0874	18.5102	18.7254	27.3518	29.6854	22.3027	26.0502	32.2669	31.4426	30.2255	30.3995	27.3726	23.6075	22.6562	31.8	24.6568
	3.75	0.394315	0.457034	0.216077	0.636285	0.404318	0.364015	0.434978	0.39485	0.46862	0.401945	0.426389	0.494702	0.360858	0.285304	0.313394	0.323839			3.75	27.1024	19.1605	18.7407	27.1482	29.6853	22.3662	26.0004	32.2698	31.3751	30.2309	30.3511	27.3334	23.6189	22.057	31.8055	24.6595
	4	0.394099	0.396394	0.242402	0.580654	0.468307	0.328948	0.38792	0.505585	0.46013	0.425659	0.487837	0.512026	0.433796	0.312044	0.263972	0.317545			4	27.1174	19.6821	18.7561	27.1922	29.6853	22.4295	25.9928	32.2727	31.3253	30.2364	30.3172	27.1979	23.7341	22.0599	31.6745	24.6623
	4.25	0.38893	0.344214	0.269423	0.506082	0.367005	0.425033	0.3328	0.566196	0.451156	0.442683	0.559905	0.464664	0.424432	0.351514	0.283049	0.308444			4.25	27.1324	19.7788	18.7715	27.1984	29.6852	22.5201	25.9853	32.28	31.2	30.2394	30.2618	27.1782	23.6608	22.0627	31.647	24.665
	4.5	0.395327	0.348828	0.282152	0.352997	0.358517	0.436507	0.36201	0.41452	0.492113	0.404463	0.419463	0.431093	0.426053	0.312632	0.321322	0.324762			4.5	27.1474	19.8756	18.7868	27.1872	29.6852	22.6648	25.9777	32.3593	31.0201	30.2278	30.2474	27.0612	23.5406	22.0656	31.6684	24.6678
	4.75	0.538092	0.466041	0.299333	0.345903	0.358034	0.4024	0.465219	0.376167	0.494906	0.446984	0.359711	0.427294	0.392769	0.315048	0.27704	0.416157			4.75	27.1624	19.9445	18.8022	27.175	29.6851	22.7927	26.2635	32.3722	31.3984	30.2135	30.2493	26.7987	23.729	22.0619	31.6417	24.6705
	5	0.576797	0.423035	0.232124	0.350867	0.394327	0.311326	0.50988	0.359987	0.485547	0.510428	0.440873	0.444762	0.388348	0.362024	0.237035	0.351722			5	26.8614	19.8343	18.8175	27.1628	29.6851	22.7826	26.419	32.3596	31.2941	30.1572	30.2207	26.8855	23.7369	22.1064	31.6151	24.6733
	5.25	0.522423	0.378823	0.263615	0.375372	0.446663	0.381376	0.410643	0.405695	0.50704	0.518434	0.489355	0.355332	0.359148	0.369794	0.222007	0.345814			5.25	26.0473	19.7273	18.8329	27.1506	29.685	22.7358	26.1454	32.347	31.1757	30.1833	30.2808	26.9033	23.7448	22.1113	31.5885	24.676
	5.5	0.453729	0.382459	0.247315	0.361773	0.408163	0.445361	0.327798	0.412548	0.462999	0.493715	0.496749	0.342364	0.333463	0.408378	0.282953	0.345269			5.5	25.8908	19.7059	18.8483	27.1384	29.685	22.4809	25.9737	32.3345	30.9986	30.164	30.2021	26.9152	23.7527	22.1129	31.5619	24.6788
	5.75	0.398098	0.332337	0.308824	0.363726	0.36379	0.412182	0.354532	0.359453	0.414002	0.423341	0.396114	0.353843	0.336991	0.317988	0.309153	0.402005			5.75	26.0673	19.6762	18.8636	27.1263	29.6849	22.3916	25.8019	32.3219	30.9805	30.1717	30.1772	26.9271	23.7605	22.1144	31.5352	24.6815
	6	0.415103	0.323209	0.362318	0.382977	0.376337	0.389039	0.372713	0.408	0.392317	0.38939	0.382096	0.383185	0.330419	0.263072	0.352998	0.351038			6	26.2439	19.642	18.8862	27.1141	29.6849	22.3277	25.6302	32.3093	31.1136	30.1511	30.1659	26.9391	23.7684	22.116	31.5086	24.6842
	6.25	0.407729	0.349139	0.286445	0.582593	0.402041	0.330825	0.513135	0.430934	0.485726	0.401868	0.466949	0.394594	0.349017	0.285657	0.235712	0.280286			6.25	26.4205	19.6078	18.9187	27.1027	29.6848	22.2797	25.5089	32.2967	31.2466	30.1288	30.0911	26.951	23.7763	22.1175	31.425	24.687
	6.5	0.443363	0.33443	0.30807	0.587622	0.427142	0.36084	0.47283	0.380812	0.519975	0.419199	0.503622	0.50357	0.329561	0.30506	0.223633	0.366216			6.5	26.5971	19.5737	18.9334	27.0885	29.6848	22.2317	26.0784	32.2842	31.3797	30.1065	30.1161	26.9855	23.7842	22.119	31.3978	24.6897
	6.75	0.388532	0.318928	0.355047	0.599533	0.390097	0.398265	0.380095	0.388802	0.519394	0.390278	0.385527	0.524886	0.315801	0.305379	0.228392	0.438635			6.75	26.7737	19.5395	18.8164	27.0572	29.6847	22.1851	26.0687	32.2716	31.5128	30.0843	30.1251	26.9835	23.7921	22.1206	31.3713	24.6925
	7	0.44493	0.324878	0.248026	0.441132	0.404202	0.403918	0.372446	0.374166	0.519143	0.433295	0.376454	0.480788	0.381168	0.271893	0.218477	0.320507			7	26.9503	19.5054	18.7858	27.0378	29.6847	22.1369	26.0316	32.2591	31.6458	30.062	30.1109	26.7644	23.8	22.1255	31.3338	24.6952
	7.25	0.543468	0.344492	0.24724	0.339234	0.35541	0.380623	0.369007	0.419189	0.537881	0.383863	0.476209	0.475319	0.471966	0.321835	0.220523	0.340441			7.25	27.0193	19.4712	18.8447	27.0542	29.6846	22.1683	25.9945	32.2465	31.7786	30.0397	30.0967	26.68	23.7755	22.1352	31.2967	24.698
	7.5	0.473236	0.491985	0.281555	0.353322	0.381621	0.343294	0.361671	0.505448	0.634085	0.427999	0.36745	0.489551	0.430057	0.369766	0.269774	0.366025			7.5	26.9254	19.437	18.9036	27.0705	29.6846	22.167	25.9574	32.2339	31.8783	30.0175	30.0825	26.6276	23.6539	22.1392	31.2818	24.7007
	7.75	0.382525	0.508438	0.281005	0.386567	0.386579	0.389955	0.442481	0.618334	0.604086	0.534721	0.465659	0.468606	0.44169	0.329846	0.334332	0.374773			7.75	26.8405	19.0946	18.9625	27.0868	29.6845	22.1659	25.9203	32.2213	31.9847	29.8363	30.064	26.6283	23.5282	22.1432	31.2565	24.7035
	8	0.374352	0.446344	0.351024	0.381163	0.35002	0.385223	0.430601	0.583027	0.539832	0.41927	0.468063	0.36969	0.406574	0.299959	0.303522	0.285456			8	26.7556	18.5525	19.02	27.1031	29.6845	22.1765	25.8896	32.2088	32.0351	29.7259	30.0301	26.667	23.3742	22.1472	31.2243	24.7062
	8.25	0.509717	0.315478	0.432334	0.421035	0.364622	0.331869	0.363271	0.521451	0.494672	0.367915	0.495508	0.369349	0.373775	0.29545	0.229025	0.333488			8.25	26.6852	18.4534	18.5553	27.1194	29.6844	22.1949	25.8707	32.1412	31.6077	29.71	29.9773	26.7058	23.4334	22.1512	31.192	24.709
	8.5	0.420393	0.338512	0.353796	0.426522	0.468395	0.387335	0.398737	0.639923	0.413584	0.43384	0.488837	0.377925	0.33119	0.338366	0.217003	0.2978			8.5	26.7085	18.4145	18.958	27.1211	29.6844	22.2131	25.852	32.1022	31.5348	29.6952	29.9185	26.7445	23.4434	22.1552	31.2014	24.7117
	8.75	0.393466	0.388138	0.364464	0.431233	0.610678	0.409149	0.453131	0.673029	0.380283	0.425193	0.40958	0.458113	0.376953	0.351367	0.207309	0.36718			8.75	26.7366	18.291	19.0706	27.1727	29.6843	22.099	25.84	32.1541	31.6079	29.6963	29.8957	26.7944	23.4536	22.1434	31.301	24.7144
	9	0.410648	0.420113	0.337796	0.455638	0.547895	0.413128	0.475911	0.593584	0.396243	0.407222	0.410186	0.523371	0.448559	0.325609	0.279122	0.496748			9	26.7647	17.9744	19.2078	27.1015	29.6843	22.0939	25.9898	32.1399	31.681	29.7029	29.8728	26.9234	23.5147	21.9135	31.3056	24.7172
	9.25	0.504087	0.38125	0.274634	0.451959	0.485644	0.335147	0.434826	0.520573	0.407818	0.396485	0.41365	0.544079	0.446458	0.30309	0.323795	0.473037			9.25	26.8504	17.8935	19.2636	27.175	29.6842	22.0912	26.2014	32.1232	31.754	29.7095	29.85	26.8093	23.6562	21.9013	31.3102	24.7199
	9.5	0.547154	0.348097	0.235117	0.468166	0.407948	0.339978	0.47468	0.535135	0.396913	0.393393	0.49601	0.550302	0.422878	0.281749	0.403454	0.402027			9.5	26.8683	17.9025	19.3189	27.1782	29.6842	22.0885	26.0947	32.1065	31.8271	29.716	29.8266	26.8343	23.6569	21.8889	31.3326	24.7227
	9.75	0.488521	0.361006	0.274152	0.494385	0.388885	0.3534	0.379277	0.531226	0.418325	0.497272	0.59103	0.599483	0.333288	0.362791	0.405294	0.279406			9.75	26.6852	17.9114	19.3743	27.1551	29.6841	22.0859	26.3464	32.0899	31.9002	29.7004	29.7981	27.0332	23.6575	21.8765	31.3826	24.7254
	10	0.47316	0.325445	0.288534	0.393484	0.385804	0.486306	0.405136	0.501466	0.472505	0.571125	0.516784	0.51861	0.384873	0.374428	0.384068	0.296041			10	26.6398	17.9203	19.4297	27.1441	29.6841	22.0646	26.6061	32.0732	31.965	29.5899	29.9661	27.0019	23.6581	21.8621	31.3459	24.7282
	10.25	0.383175	0.335164	0.286257	0.367481	0.476377	0.495826	0.595996	0.503859	0.539674	0.399448	0.432704	0.479523	0.397124	0.36732	0.37797	0.40203			10.25	26.593	17.9293	19.485	27.1351	29.684	21.9954	26.5936	32.169	31.9664	29.5941	29.9702	27.015	23.6376	21.8726	31.3092	24.7309
	10.5	0.561893	0.343502	0.385344	0.546654	0.554435	0.416063	0.592496	0.520966	0.571017	0.418559	0.426646	0.500937	0.407822	0.366646	0.432348	0.374213			10.5	26.3885	17.9382	19.4505	27.1447	29.684	22.0014	26.6629	32.2682	31.9543	29.6227	29.9764	27.2137	23.4497	21.9098	31.1733	24.7337
	10.75	0.565412	0.338981	0.519478	0.614429	0.612741	0.427815	0.498972	0.580898	0.534239	0.576602	0.572729	0.431178	0.334797	0.367108	0.346164	0.377402			10.75	26.5906	17.9471	19.5806	27.3189	29.6839	22.0958	26.5841	32.3118	32.0191	29.6734	30.0251	27.3515	23.4581	21.8956	31.0866	24.7364
	11	0.481556	0.429693	0.48322	0.504002	0.606879	0.438528	0.471797	0.539883	0.551209	0.431787	0.555772	0.36436	0.373864	0.392053	0.330526	0.448383			11	27.0088	17.9383	19.4581	27.5356	29.6839	22.0595	26.1237	32.2936	32.1852	29.72	30.0683	27.3273	23.4978	21.8787	31.1969	24.7391
	11.25	0.531042	0.5574	0.446498	0.381959	0.495377	0.46704	0.448646	0.602612	0.54323	0.420411	0.582675	0.377374	0.3228	0.313805	0.348936	0.531379			11.25	26.8847	17.7921	18.7937	27.476	29.6839	21.9986	25.9273	32.2754	32.2665	29.7165	30.1321	27.3031	23.5375	21.8487	31.2853	24.7419
	11.5	0.530637	0.475975	0.272843	0.381026	0.454993	0.47645	0.574012	0.764712	0.550847	0.416959	0.528769	0.495782	0.465388	0.353468	0.408686	0.537066			11.5	26.7604	17.9678	18.8296	27.4146	29.6838	21.9157	25.7318	32.2354	32.3867	29.7151	30.201	27.2934	23.5599	21.8292	31.3551	24.7446
	11.75	0.607925	0.417447	0.216529	0.576994	0.44122	0.479763	0.665423	0.714424	0.579761	0.627364	0.572007	0.532282	0.530778	0.459184	0.486957	0.456202			11.75	26.9185	18.1644	19.0217	27.3536	29.6838	21.915	25.6404	32.058	32.4411	29.8298	30.2974	27.1531	23.2294	21.7731	31.5746	24.7474
	12	0.678423	0.45253	0.259639	0.671794	0.571876	0.501419	0.595733	0.686047	0.530183	0.506201	0.575948	0.633904	0.357409	0.478916	0.476172	0.393369			12	26.7795	18.2358	19.2138	27.1633	29.6837	21.8628	26.1404	33.1543	31.1192	30.0287	29.7195	26.866	23.5374	21.7414	31.6274	24.7501
	12.25	0.80783	0.517377	0.26825	0.587707	0.57662	0.623189	0.535655	0.626014	0.482743	0.527682	0.69145	0.598275	0.499676	0.525045	0.529775	0.352303			12.25	26.9319	17.9221	19.4059	27.1967	29.6837	21.8562	25.9503	33.0734	31.0427	30.1807	29.8742	26.8147	23.6411	21.6036	31.6395	24.7529
	12.5	0.792177	0.612128	0.355625	0.550772	0.542627	0.586553	0.606204	0.570404	0.498817	0.520545	0.68453	0.529299	0.599886	0.504716	0.4644	0.587023			12.5	27.0926	17.7548	19.4097	27.4231	29.6836	21.8654	25.9206	32.8578	31.0283	30.2423	30.083	26.8629	23.458	21.7704	31.7573	24.7556
	12.75	0.756776	0.61561	0.505251	0.659992	0.560295	0.610592	0.650091	0.646247	0.508533	0.603392	0.569282	0.648093	0.610374	0.465973	0.413262	0.652795			12.75	26.8024	18.2586	18.6496	27.6467	29.6836	21.8746	25.774	33.2088	31.0145	30.4	30.0982	26.7861	23.3572	21.9101	31.8945	24.7584
	13	0.701895	0.574264	0.511724	0.727844	0.558781	0.600776	0.543457	0.744657	0.54655	0.621649	0.609886	0.741323	0.638698	0.488396	0.433095	0.632145			13	26.8832	18.8244	18.69	27.6108	29.6835	21.8838	26.3251	32.9595	30.9997	30.4426	30.1743	26.8597	23.3215	21.9787	31.9069	24.7611
	13.25	0.774798	0.584897	0.454398	0.702258	0.516543	0.574986	0.558065	0.726247	0.497281	0.626963	0.580816	0.739175	0.605411	0.463455	0.513812	0.565104			13.25	26.5781	18.6055	18.8709	27.7658	29.6835	21.8895	26.4534	32.8892	31.1555	30.5626	30.2625	26.9205	23.5873	22.1708	31.8227	24.7639
	13.5	0.756303	0.583837	0.366136	0.714567	0.441519	0.569675	0.675484	0.713043	0.53511	0.581502	0.580175	0.696626	0.566193	0.494765	0.587164	0.503425			13.5	26.6435	17.9547	19.2809	27.9296	29.6834	21.8253	26.3894	32.7386	31.2476	30.6913	30.3445	27.0301	23.8669	22.3289	31.9966	24.7666
	13.75	0.720546	0.556487	0.413276	0.657738	0.460323	0.577199	0.669037	0.683135	0.57275	0.508641	0.665017	0.678119	0.552473	0.425129	0.530381	0.503464			13.75	26.5016	18.6769	19.5933	27.6801	29.6834	22.0646	26.5121	33.0798	31.17	30.6633	30.3774	27.1725	23.7472	22.3334	32.0504	24.7693
	14	0.739661	0.470415	0.355134	0.680897	0.55997	0.588711	0.557392	0.655005	0.622203	0.648118	0.67831	0.715642	0.584054	0.468264	0.496261	0.556053			14	26.7366	18.6851	19.6105	27.9443	29.6833	22.1719	26.747	33.4395	31.1658	30.5118	30.3959	26.7963	23.8847	22.4533	31.7337	24.7721
	14.25	0.729149	0.358554	0.366506	0.627118	0.608785	0.484011	0.478571	0.432139	0.543906	0.518079	0.583795	0.704432	0.614014	0.461028	0.489427	0.476931			14.25	26.5588	18.4044	19.5342	27.9454	29.6966	21.9759	26.6952	33.3729	31.2215	30.6034	30.4119	26.8979	23.7069	22.4326	31.8533	24.7748
	14.5	0.73808	0.455219	0.390343	0.571845	0.575997	0.477012	0.466438	0.456445	0.641203	0.575973	0.618833	0.684349	0.504996	0.448915	0.536218	0.396978			14.5	26.6885	18.6541	19.6176	27.9652	29.8206	22.1604	26.6454	33.3186	31.162	30.7916	30.3939	27.1813	23.4964	22.4226	31.9977	24.7776
	14.75	0.795702	0.634842	0.37104	0.668833	0.698187	0.502931	0.41898	0.509893	0.543687	0.526888	0.601097	0.566517	0.557533	0.442233	0.496729	0.364945			14.75	27.1245	18.7595	19.7808	27.9929	29.9874	22.2254	26.675	33.2644	31.1597	30.9055	30.4794	27.1311	23.9299	22.4551	32.0145	24.7803
	15	0.683509	0.619333	0.368107	0.704765	0.705315	0.539433	0.506263	0.685124	0.530669	0.517738	0.544914	0.553378	0.542597	0.434383	0.478395	0.38927			15	26.7418	18.6711	19.9033	28.1484	29.9066	22.329	26.7049	33.2294	31.1575	30.878	30.4103	26.9925	23.8108	22.7087	32.0449	24.7831
	15.25	0.611131	0.628618	0.393257	0.700244	0.679518	0.47506	0.554509	0.710673	0.561659	0.635933	0.462406	0.563645	0.512737	0.523333	0.465884	0.529721			15.25	27.0572	18.7279	19.5847	27.9876	29.8831	22.257	26.5701	33.3255	31.1553	30.7171	30.3888	27.3013	23.9737	22.6137	32.1586	24.7858
	15.5	0.560654	0.643976	0.368908	0.685114	0.605355	0.422045	0.659829	0.677665	0.576917	0.65291	0.546412	0.590496	0.504465	0.5284	0.426727	0.620095			15.5	27.0666	18.4541	19.5355	27.9479	29.902	22.305	26.9867	33.201	31.1532	30.8306	30.3296	27.9621	24.0373	22.8024	32.1997	24.7886
	15.75	0.560586	0.639736	0.266471	0.696716	0.589664	0.519545	0.687237	0.654563	0.565092	0.57629	0.590202	0.722895	0.428708	0.518383	0.472571	0.637622			15.75	27.2315	18.9577	19.6316	27.8594	29.9203	22.2061	26.1837	33.0963	31.2152	30.954	30.4113	27.9465	24.0892	22.7503	32.0886	24.7893
	16	0.512226	0.627507	0.318904	0.577453	0.594327	0.49123	0.713869	0.680569	0.584963	0.582994	0.718957	0.68727	0.506388	0.524911	0.548209	0.564443			16	27.3363	18.6795	19.7088	28.43	29.9278	22.1744	26.2415	33.1818	31.3641	30.7979	30.4985	27.884	24.1317	22.7063	31.8603	24.6048
	16.25	0.409069	0.622293	0.369557	0.463316	0.551132	0.493514	0.658868	0.643437	0.687777	0.538442	0.667073	0.696767	0.612952	0.46341	0.563427	0.571979			16.25	27.3675	18.1518	19.7609	28.4912	29.9316	22.1798	26.1032	32.6868	31.522	30.6192	30.3128	27.7454	24.1537	22.6728	31.7258	24.5512
	16.5	0.532872	0.546586	0.260421	0.432035	0.478625	0.453222	0.46836	0.41064	0.589686	0.569202	0.582254	0.693874	0.635786	0.523311	0.509913	0.510128			16.5	27.3921	18.2445	19.7685	28.4441	29.9353	22.384	26.3412	32.5847	31.437	30.8955	30.6212	27.709	24.2758	22.6146	31.7874	24.5576
	16.75	0.579811	0.511838	0.32399	0.437924	0.559867	0.40022	0.392188	0.394247	0.510028	0.594419	0.535756	0.713146	0.596003	0.558823	0.369296	0.472392			16.75	27.2706	18.805	19.6517	28.397	29.939	22.3722	26.5814	32.7176	31.5926	30.9796	30.6496	28.0453	24.4521	22.827	32.0649	24.564
	17	0.58085	0.470104	0.377848	0.46522	0.545251	0.441308	0.395258	0.454524	0.501017	0.60387	0.447772	0.59598	0.506244	0.53723	0.354447	0.400611			17	27.3109	18.6404	19.2838	28.3499	29.9137	22.3578	26.8217	32.8506	31.5492	30.9308	30.7661	28.1523	24.5534	22.8996	32.1058	24.5704
	17.25	0.547884	0.464608	0.438074	0.663397	0.509196	0.455389	0.481088	0.501142	0.434634	0.685229	0.518393	0.542023	0.44984	0.564225	0.286401	0.359404			17.25	27.3533	18.1639	19.7162	28.2844	29.8277	22.2455	26.8886	32.9835	31.4488	30.8812	30.7847	28.1792	24.3182	22.9847	32.3137	24.5767
	17.5	0.571734	0.463807	0.371162	0.741953	0.435103	0.47838	0.649356	0.652515	0.441025	0.602218	0.637493	0.479805	0.438623	0.495311	0.250304	0.396902			17.5	27.2785	18.7752	19.6182	28.2735	29.7961	22.1456	26.9801	33.0762	31.4347	30.8583	30.8463	28.0977	24.2729	22.9145	32.2931	24.5831
	17.75	0.723471	0.451827	0.36071	0.694502	0.477279	0.420811	0.730185	0.73209	0.405441	0.467542	0.675791	0.394436	0.399337	0.433552	0.255847	0.4133			17.75	27.222	18.9863	19.373	28.3098	29.7646	22.3018	27.0575	32.9574	31.4336	30.7606	30.9367	28.0926	24.2709	23.3153	32.2903	24.5895
	18	0.72441	0.503057	0.275856	0.663236	0.565101	0.398084	0.707561	0.642055	0.372484	0.403823	0.670199	0.388155	0.396712	0.429597	0.320057	0.401806			18	27.1199	19.0771	19.1559	28.2835	29.733	22.0607	26.4386	32.947	31.4359	30.7433	31.173	28.0876	24.2683	23.0406	32.2903	24.5959
	18.25	0.598201	0.503192	0.361779	0.535968	0.575505	0.421716	0.617504	0.557145	0.373601	0.464642	0.568361	0.513585	0.480321	0.443907	0.487557	0.542348			18.25	27.095	19.5089	19.1916	28.3845	29.7062	22.1511	26.7997	32.8868	31.4382	30.7257	31.1203	28.0699	24.2167	23.0553	32.2903	24.6022
	18.5	0.581283	0.487059	0.368448	0.401219	0.453453	0.484758	0.559799	0.491564	0.429913	0.485046	0.475073	0.606192	0.502567	0.414329	0.596481	0.639686			18.5	27.1994	19.8024	19.3727	28.3464	29.7191	22.1619	25.6888	32.7657	31.4405	30.7288	31.0577	27.9547	24.1236	23.4038	32.2903	24.6086
	18.75	0.559817	0.49345	0.34059	0.411313	0.43372	0.479931	0.546092	0.393679	0.509444	0.448707	0.412441	0.737036	0.442159	0.461056	0.646635	0.63763			18.75	27.2901	20.0506	19.6653	28.3064	29.741	22.1515	25.9934	32.676	31.4428	30.7738	31.0215	27.7936	24.4496	23.4402	32.289	24.6153
	19	0.45896	0.486323	0.286473	0.555484	0.515464	0.499193	0.46611	0.420237	0.538925	0.52839	0.472205	0.732355	0.47693	0.432953	0.666035	0.575639			19	27.1218	19.8188	19.6987	28.2844	29.7629	22.1425	26.1122	32.5908	31.4	30.8184	30.9872	27.5956	24.4785	23.3703	32.1926	24.6241
	19.25	0.411617	0.513696	0.239373	0.561057	0.548917	0.503711	0.388737	0.518647	0.506132	0.621236	0.50069	0.67312	0.567049	0.444918	0.528631	0.541677			19.25	26.9496	19.5117	19.6934	28.0662	29.794	22.2237	26.2463	32.5056	30.8221	30.8003	30.9794	27.3846	24.2501	23.2972	32.5491	24.6332
	19.5	0.446462	0.451114	0.288746	0.646235	0.523756	0.446723	0.348099	0.546531	0.454666	0.591761	0.521888	0.602812	0.61704	0.424564	0.490169	0.402779			19.5	26.7773	19.6445	19.6888	28.0702	29.8745	22.2397	26.3805	32.7805	31.0676	30.8073	30.9717	27.2518	23.7289	23.2241	32.2727	24.6424
	19.75	0.567159	0.434541	0.35431	0.516272	0.478882	0.347844	0.379767	0.486341	0.509191	0.50987	0.558935	0.404979	0.595289	0.404047	0.352879	0.337949			19.75	26.6558	19.7636	19.6859	28.0851	29.9126	22.1948	26.5146	32.6457	31.17	30.5996	30.9749	27.5134	23.4675	23.151	32.3184	24.6515
	20	0.574841	0.471442	0.346297	0.569907	0.470125	0.354431	0.454118	0.444962	0.508885	0.522569	0.553195	0.353747	0.532168	0.319895	0.328368	0.378153			20	27.2692	19.7553	19.7238	27.9258	29.9508	22.1624	26.6488	32.8237	31.1734	30.6781	30.9747	27.7576	23.3826	23.1865	32.1835	24.6606
	20.25	0.635299	0.496791	0.331081	0.551172	0.51245	0.342805	0.573743	0.431441	0.474636	0.553246	0.479569	0.374151	0.453924	0.338981	0.315004	0.440288			20.25	27.3878	19.4183	19.6714	27.973	29.9663	22.1299	26.8792	32.8084	31.1964	30.6022	30.9753	28.0017	23.545	23.3219	32.0487	24.6697
	20.5	0.694127	0.512049	0.277193	0.612718	0.446924	0.357377	0.666462	0.458387	0.436655	0.591174	0.404243	0.53879	0.423558	0.401057	0.38779	0.488852			20.5	26.7186	19.5799	19.6505	27.7943	29.9633	22.0975	26.7972	32.7931	31.1957	30.6033	30.9393	27.9834	23.113	23.3734	31.9733	24.6789
	20.75	0.57184	0.500454	0.254041	0.552954	0.441434	0.413378	0.625077	0.574725	0.363098	0.576177	0.511939	0.578271	0.356061	0.419617	0.334745	0.455384			20.75	26.861	18.9672	19.516	27.8683	29.9618	22.013	26.0843	32.7735	31.1944	30.6082	30.8701	27.5992	23.291	23.3249	31.8831	24.688
	21	0.567934	0.462172	0.261981	0.404953	0.43364	0.483267	0.573096	0.644041	0.348188	0.485261	0.521441	0.418339	0.360113	0.417462	0.283377	0.473205			21	27.0985	19.2591	19.2168	27.8934	29.9604	21.9945	26.0616	32.7524	31.1932	30.2406	30.8008	27.7052	23.4689	23.3417	31.7573	24.6971
	21.25	0.509638	0.464984	0.233416	0.336239	0.415246	0.51196	0.491448	0.628278	0.447836	0.434481	0.537273	0.370636	0.385444	0.390259	0.277541	0.453892			21.25	27.1213	18.9585	19.4841	27.8408	29.9589	21.9891	26.0133	32.687	31.184	30.1497	30.7376	27.844	23.6469	23.323	31.6523	24.6985
	21.5	0.512258	0.410279	0.287083	0.383319	0.433874	0.510844	0.338541	0.5505	0.462222	0.41986	0.5189	0.379817	0.377078	0.31796	0.283969	0.44699			21.5	26.7049	18.8673	19.5697	27.7883	29.9574	22.0885	26.1847	32.7136	31.0602	30.2339	30.8047	27.9828	23.8249	23.3044	32.3156	24.6887
	21.75	0.521748	0.474636	0.362947	0.535588	0.480009	0.468055	0.381428	0.354703	0.422686	0.438638	0.553086	0.529783	0.372764	0.308875	0.266912	0.454629			21.75	27.3241	18.9842	19.5934	27.7319	29.9559	22.5144	26.3562	32.6378	31.0504	30.318	30.7797	27.6716	24.0028	23.2858	32.3071	24.6789
	22	0.599604	0.501478	0.395144	0.595162	0.381722	0.396062	0.363592	0.381797	0.34769	0.466797	0.520626	0.584592	0.375569	0.366299	0.28889	0.491763			22	27.4408	19.0657	19.6153	27.4909	29.9544	22.6778	26.5276	32.635	31.047	30.4022	30.7558	27.8062	24.1808	23.2678	32.235	24.669
	22.25	0.564227	0.509999	0.253849	0.662852	0.460549	0.4242	0.48785	0.41826	0.364992	0.542257	0.525548	0.720604	0.479202	0.378354	0.325293	0.436239			22.25	27.0717	18.8406	19.317	27.4952	29.9529	22.4464	26.4417	32.6322	31.0436	30.383	30.7828	27.7396	24.3539	23.4691	32.1306	24.6592
	22.5	0.611348	0.497473	0.210301	0.528782	0.408596	0.374711	0.562387	0.466535	0.364689	0.611512	0.591137	0.604406	0.486087	0.478776	0.273481	0.395508			22.5	27.0128	19.0314	19.1578	27.7009	29.9514	22.294	26.3026	32.6293	31.0402	30.4548	30.7564	27.455	24.4143	23.2716	32.0996	24.6493
	22.75	0.553702	0.521603	0.239932	0.469287	0.397479	0.383144	0.576865	0.681591	0.346927	0.536315	0.634002	0.500599	0.559656	0.465595	0.240428	0.374169			22.75	26.2311	19.3122	19.0232	27.7349	29.9499	22.2666	26.7325	32.6168	31.0368	30.4587	30.7771	27.6587	24.4177	23.1871	32.0685	24.6395
	23	0.638094	0.608258	0.257184	0.505723	0.44558	0.370289	0.483966	0.641248	0.447705	0.464468	0.539769	0.475998	0.623632	0.388644	0.313391	0.422413			23	26.3282	18.8167	18.8886	27.7965	29.9484	22.2179	26.7381	32.5248	31.0334	30.6102	30.7103	27.8336	23.6896	23.2692	31.9126	24.6296
	23.25	0.724423	0.564272	0.37898	0.506866	0.488807	0.454462	0.412582	0.466115	0.509009	0.510529	0.445632	0.385796	0.530118	0.44213	0.263056	0.459637			23.25	26.7134	18.4155	19.2594	27.7939	29.9469	22.1189	26.8382	32.8007	31.03	30.6715	30.7412	27.7535	23.9406	23.398	31.8844	24.6198
	23.5	0.652515	0.513043	0.451544	0.572441	0.484692	0.427495	0.359095	0.346719	0.475375	0.487108	0.409571	0.450199	0.563588	0.49593	0.253294	0.473323			23.5	26.7191	18.0735	19.5329	27.7535	29.9454	21.8833	26.8219	32.6882	31.0266	30.6978	30.7183	27.4816	23.9434	23.4309	31.832	24.6099
	23.75	0.58952	0.443262	0.301153	0.484248	0.55602	0.331552	0.468681	0.356504	0.444509	0.408224	0.505775	0.504164	0.38385	0.406581	0.376266	0.511392			23.75	26.8657	17.9401	19.3933	27.7564	29.9439	21.8999	26.8084	32.5757	31.0165	30.5791	30.71	27.2918	23.8804	23.3678	31.7798	24.6001
	24	0.654742	0.438529	0.261358	0.437986	0.492172	0.300671	0.518212	0.567066	0.543442	0.426369	0.662875	0.518285	0.394068	0.345013	0.416851	0.541157			24	26.9683	17.9589	19.2886	27.7787	29.9425	21.9231	26.3975	32.4859	31.0076	30.4226	30.605	27.3166	24.0475	23.3673	31.8149	24.6469
[truncated: 7 more columns]

## Sheet: 10Deg
Fig. 1F	Time (h)	Opn5cre;Gnas+/+ #1	Opn5cre;Gnas+/+ #2	Opn5cre;Gnas+/+ #3	Opn5cre;Gnas+/+ #4	Opn5cre;Gnas+/+ #5	Opn5cre;Gnas+/+ #6	Opn5cre;Gnas+/+ #7	Opn5cre;Gnasfl/fl #1	Opn5cre;Gnasfl/fl #2	Opn5cre;Gnasfl/fl #3	Opn5cre;Gnasfl/fl #4	Opn5cre;Gnasfl/fl #5	Opn5cre;Gnasfl/fl #6	Opn5cre;Gnasfl/fl #7	Opn5cre;Gnasfl/fl #8	Opn5cre;Gnasfl/fl #9		Fig. 1F	Time (h)	Opn5cre;Gnas+/+ #1	Opn5cre;Gnas+/+ #2	Opn5cre;Gnas+/+ #3	Opn5cre;Gnas+/+ #4	Opn5cre;Gnas+/+ #5	Opn5cre;Gnas+/+ #6	Opn5cre;Gnas+/+ #7	Opn5cre;Gnasfl/fl #1	Opn5cre;Gnasfl/fl #2	Opn5cre;Gnasfl/fl #3	Opn5cre;Gnasfl/fl #4	Opn5cre;Gnasfl/fl #5	Opn5cre;Gnasfl/fl #6	Opn5cre;Gnasfl/fl #7	Opn5cre;Gnasfl/fl #8	Opn5cre;Gnasfl/fl #9					Opn5cre;Gnas+/+ #1	Opn5cre;Gnas+/+ #2	Opn5cre;Gnas+/+ #3	Opn5cre;Gnas+/+ #4	Opn5cre;Gnas+/+ #5	Opn5cre;Gnas+/+ #6	Opn5cre;Gnas+/+ #7	Opn5cre;Gnasfl/fl #1	Opn5cre;Gnasfl/fl #2
EE	0	0.809784	0.730775	0.701491	0.669637	0.894268	0.730075	0.884838	0.981509	0.708076	0.818532	0.768386	0.891562	0.818164	0.905904	0.644706	0.595597		Mass (g)	0	28.1018	19.3008	19.276	28.5633	29.5819	22.5165	25.5587	33.2448	31.422	31.4489	31.9576	26.7955	23.1668	23.7347	30.7699	24.5976				EE	0.824828	0.766681	0.675752	0.764476	0.760482	0.6607	0.744246	0.891651	0.8109
10deg	0.25	0.803657	0.705112	0.610469	0.656818	0.883259	0.749654	0.816036	0.883678	0.804132	0.88783	0.757255	0.937575	0.82217	0.814388	0.6953	0.616617		10deg	0.25	27.8073	19.5163	19.2977	28.533	29.5707	22.6058	25.6573	33.2607	31.4371	31.3541	31.9799	26.8265	23.2388	23.4352	30.7736	24.5976				Mass	27.4797	19.2259	19.3789	28.501	29.9457	22.9237	25.9732	33.4815	31.6531
	0.5	0.681307	0.649617	0.614025	0.639151	0.963572	0.623535	0.790823	0.783136	0.914221	0.920868	0.640001	0.864547	0.818051	0.717506	0.622331	0.643832			0.5	27.8001	19.5953	19.3193	28.5027	29.5741	22.9106	25.5656	33.2733	31.4312	31.4845	31.9569	27.0666	23.1114	23.4247	30.7772	24.5975
	0.75	0.724927	0.640095	0.607452	0.633656	0.903429	0.663308	0.807835	0.784638	0.982858	0.863923	0.69752	0.805471	0.763953	0.690344	0.623049	0.653955			0.75	27.8336	19.6743	19.3409	28.4724	29.6394	23.104	25.5395	33.2858	31.4247	31.2955	31.9438	26.9109	23.2915	23.4189	30.7808	24.5975
	1	0.823639	0.647256	0.659837	0.694886	0.84739	0.698989	0.866133	0.793835	0.999557	0.743599	0.66067	0.675261	0.696568	0.675992	0.682419	0.700241			1	27.5797	19.7533	19.3625	28.4418	29.7155	22.9932	25.6163	33.2984	31.4653	31.3258	31.9307	27.0382	23.3666	23.4131	30.7845	24.5975
	1.25	0.794858	0.679532	0.537256	0.796314	0.787743	0.693658	0.744003	0.889284	0.952141	0.853472	0.710099	0.639666	0.647566	0.674106	0.696447	0.841147			1.25	27.3286	19.809	19.3841	28.4097	29.8125	23.1162	26.0356	33.311	31.5471	31.5043	31.9176	27.0047	23.3663	23.4074	30.7881	24.5975
	1.5	0.768534	0.757384	0.566414	0.768177	0.832604	0.78556	0.736514	0.889384	0.837515	0.79677	0.825147	0.655853	0.621645	0.684088	0.778758	0.69246			1.5	27.6322	19.3046	19.4057	28.2018	29.923	23.2527	26.2433	33.3235	31.6575	31.5336	31.8755	26.9738	23.3489	23.4016	30.7917	24.5974
	1.75	0.770303	0.754445	0.602381	0.794256	0.811417	0.696662	0.71161	0.856646	0.863326	0.661377	0.850706	0.694664	0.595232	0.694735	0.889353	0.757045			1.75	27.2345	19.761	19.4273	28.0833	29.8144	23.2163	26.0355	33.3361	31.6767	31.5433	31.6996	26.9428	23.3314	23.3958	30.7953	24.5974
	2	0.794214	0.792418	0.52833	0.79274	0.742689	0.720472	0.655361	0.880346	0.937483	0.738882	0.777325	0.668703	0.57365	0.687433	0.94482	0.67025			2	27.2388	19.8786	19.4489	28.0186	29.6018	23.3527	26.1598	33.3486	31.8139	31.59	31.429	26.9119	23.3139	23.3824	30.799	24.5974
	2.25	0.734155	0.748552	0.568556	0.706787	0.727998	0.800806	0.751935	0.947123	0.998042	0.727958	0.801013	0.665331	0.578133	0.85018	0.827051	0.706419			2.25	27.7166	19.7584	19.4705	28.4561	29.5867	23.4697	26.2291	33.3612	31.9363	31.6366	31.4663	26.8809	23.2964	23.2141	30.8026	24.5973
	2.5	0.692806	0.718332	0.570873	0.769336	0.812488	0.701896	0.768948	0.873928	0.973662	0.804318	0.79373	0.641235	0.5713	0.897732	0.810323	0.617693			2.5	27.6751	19.494	19.4921	28.5168	29.5907	23.4184	26.4464	33.3722	31.7274	31.6667	31.4584	26.85	23.279	23.1054	30.8062	24.5973
	2.75	0.673992	0.85572	0.680007	0.712453	0.77103	0.595055	0.702399	0.744597	0.992086	0.822215	0.784283	0.663215	0.614699	0.871652	0.709026	0.627422			2.75	27.6337	18.8029	19.5137	28.2671	29.5947	23.435	26.6697	33.3822	31.1769	31.6628	31.2872	26.8191	23.2615	22.7013	30.8099	24.5973
	3	0.650739	0.780994	0.808658	0.656084	0.711397	0.609002	0.82048	0.772801	0.82999	0.716534	0.768256	0.78043	0.757499	0.73908	0.632929	0.689521			3	27.5922	19.0454	19.5353	28.5175	29.5987	23.4533	26.2916	33.3922	31.14	30.9828	31.3626	26.7881	23.2598	22.9724	30.8135	24.5972
	3.25	0.697918	0.782625	0.696011	0.650655	0.700991	0.596137	0.800446	0.755664	0.796363	0.694282	0.64618	0.798237	0.841184	0.731335	0.566611	0.760473			3.25	27.5508	19.4805	19.5569	28.5367	29.6027	23.4716	25.8475	33.4022	31.2528	31.0611	31.4229	26.7797	23.3489	22.9084	30.8171	24.6316
	3.5	0.667806	0.748045	0.653134	0.651261	0.691228	0.669608	0.923453	0.84527	0.681082	0.817997	0.70382	0.81963	0.844861	0.685491	0.563914	0.758999			3.5	27.5093	19.4539	19.5783	28.5559	29.6068	23.4395	25.8039	33.4122	31.3769	31.1289	31.483	26.95	23.1749	22.9491	30.8208	24.6546
	3.75	0.649631	0.763794	0.658313	0.802348	0.672974	0.618097	0.8083	0.77923	0.667621	0.818528	0.810276	0.761676	0.888479	0.658418	0.610707	0.828608			3.75	27.4678	19.4235	19.5943	28.4361	29.6108	23.438	25.5777	33.4222	31.501	31.0228	31.4905	26.884	23.2594	22.9343	30.8244	24.6535
	4	0.689694	0.680371	0.559677	0.733966	0.670937	0.674759	0.752443	0.833279	0.695771	0.710404	0.67217	0.755141	0.773095	0.64782	0.577689	0.611453			4	27.4264	19.4359	19.6079	28.4613	29.6148	23.3762	25.5727	33.4322	31.6251	30.9935	31.4527	26.81	24.02	22.9195	30.828	24.6525
	4.25	0.698196	0.651176	0.547522	0.756424	0.733305	0.72805	0.763298	0.859771	0.852241	0.688687	0.721522	0.659754	0.702682	0.677846	0.643776	0.606175			4.25	27.3849	19.468	19.6214	28.5069	29.6188	23.1916	25.4349	33.4422	31.7317	31.0658	31.415	26.7447	23.8799	22.9046	30.8316	24.6515
	4.5	0.664412	0.721491	0.575633	0.728435	0.821581	0.832656	0.663024	0.903872	0.849118	0.723794	0.675943	0.668982	0.729794	0.66506	0.806712	0.707199			4.5	27.3435	19.5001	19.635	28.5345	29.6228	22.7884	25.3811	33.4522	31.7192	31.138	31.3772	26.6794	23.3226	22.8898	30.8353	24.6504
	4.75	0.672483	0.80528	0.676498	0.774428	0.689033	0.758498	0.698628	0.885747	0.902853	0.691904	0.715841	0.773362	0.601728	0.733396	0.857438	0.753011			4.75	27.302	19.5322	19.6486	28.5538	29.6269	22.8497	25.5012	33.4622	31.5787	31.2103	31.3395	26.5725	23.277	22.8595	30.8386	24.6494
	5	0.743547	0.768698	0.789894	0.727436	0.662369	0.680234	0.739667	0.754564	0.838552	0.729774	0.687907	0.751665	0.566732	0.781225	0.895361	0.722398			5	27.2605	19.0021	19.6621	28.1939	29.6309	22.4174	25.3918	33.4722	31.8365	31.2824	31.3017	26.638	23.2941	22.5688	30.8405	24.6484
	5.25	0.785677	0.733915	0.817383	0.721885	0.705961	0.626359	0.805659	0.784616	0.856319	0.803952	0.635615	0.695606	0.56127	0.634759	0.743846	0.667183			5.25	27.2191	18.3639	19.6757	27.7332	29.6349	22.17	25.8276	33.4822	31.8263	31.1588	31.264	26.6381	23.3113	22.4514	30.8556	24.6473
	5.5	0.896081	0.728571	0.639834	0.610482	0.680373	0.63438	0.801034	0.858773	0.811908	0.767092	0.668165	0.667535	0.569385	0.652691	0.572696	0.575375			5.5	27.1637	19.1816	19.6893	27.872	29.6389	22.4657	26.1427	33.4922	31.8158	30.6097	31.2263	26.6123	23.3284	22.412	30.8749	24.6463
	5.75	0.858537	0.666583	0.534685	0.641564	0.702549	0.637938	0.723895	0.960652	0.739925	0.723903	0.687081	0.669203	0.53402	0.667177	0.544323	0.677596			5.75	26.9781	19.3824	19.7028	28.0253	29.6429	22.7615	26.4946	33.5022	31.8053	30.5408	31.1885	26.5866	23.3455	22.3725	30.8942	24.6453
	6	0.783885	0.727917	0.562691	0.609158	0.697122	0.614343	0.885705	0.839483	0.695821	0.708114	0.701044	0.731691	0.610847	0.695372	0.723454	0.736261			6	26.7574	19.3446	19.7164	28.1787	29.647	23.0572	26.5545	33.5122	31.7949	30.5928	31.1508	26.5615	23.3641	22.3331	30.9134	24.6442
	6.25	0.752305	0.741136	0.580633	0.663408	0.689036	0.582512	0.848924	0.784524	0.678173	0.707989	0.654223	0.792426	0.664572	0.717781	0.657386	0.675869			6.25	26.6994	19.3117	19.7299	28.333	29.651	23.353	26.2983	33.5222	31.7844	30.6448	31.113	26.5422	23.3585	22.2936	30.9327	24.6432
	6.5	0.72007	0.661913	0.589262	0.746057	0.657903	0.677613	0.769847	0.801708	0.703016	0.69535	0.697763	0.731725	0.71629	0.698471	0.652505	0.55275			6.5	26.7351	19.3107	19.7435	28.3505	29.655	23.5154	26.2176	33.5322	31.7739	30.6969	31.0753	26.443	23.3403	22.2542	30.952	24.6422
	6.75	0.683978	0.626447	0.604141	0.689733	0.688677	0.768653	0.666689	0.81685	0.738713	0.776266	0.763019	0.651617	0.584464	0.648408	0.684908	0.576209			6.75	26.7708	19.3153	19.7571	28.5779	29.659	23.5082	26.1464	33.5422	31.7636	30.7169	30.8615	26.4682	23.324	22.2147	30.9712	24.6412
	7	0.701607	0.642069	0.584763	0.769974	0.682939	0.790466	0.660297	0.940072	0.855433	0.808085	0.741391	0.691785	0.620535	0.692389	0.622798	0.678896			7	26.8066	19.3199	19.7706	28.3277	29.6631	22.6703	26.0753	33.5522	31.7732	30.575	30.4416	26.4703	23.3077	22.1753	30.9905	24.6401
	7.25	0.716694	0.62222	0.63325	0.753411	0.663294	0.65347	0.666451	0.79754	0.895438	0.712852	0.705788	0.790184	0.631423	0.699823	0.658484	0.709686			7.25	26.8423	19.3245	19.7842	28.1434	29.6671	22.2866	26.0043	33.5622	31.7902	30.5958	30.5307	26.4644	23.2913	22.1261	31.0097	24.6391
	7.5	0.708476	0.664868	0.754046	0.682987	0.662103	0.569527	0.621824	0.776126	0.918514	0.730366	0.702703	0.828061	0.57105	0.636922	0.648408	0.717835			7.5	26.878	19.3292	19.7978	28.0845	29.6711	22.4537	25.9332	33.5722	31.332	30.6572	30.6202	26.3347	23.275	22.0783	31.029	24.6381
	7.75	0.673178	0.71015	0.747876	0.678769	0.713975	0.627139	0.691107	0.821195	0.843295	0.665123	0.785334	0.671296	0.585993	0.694983	0.598007	0.769475			7.75	26.9137	18.6853	19.8113	27.9561	29.6751	22.6207	25.6686	33.5822	31.3113	30.7186	30.7274	26.1412	23.2587	22.0361	31.0483	24.637
	8	0.770263	0.726989	0.722662	0.759312	0.686679	0.591365	0.846475	0.783139	0.654963	0.719886	0.898004	0.67398	0.583447	0.723553	0.570166	0.645893			8	26.8652	19.0358	19.8249	28.1492	29.6791	22.7878	25.5836	33.5922	31.3794	30.7801	30.8547	26.1793	23.2423	22.0063	31.0675	24.636
	8.25	0.817346	0.691976	0.605177	0.688982	0.680211	0.603265	0.823845	0.962183	0.691881	0.864391	0.852369	0.754009	0.548176	0.697404	0.592272	0.587209			8.25	26.8765	18.5405	19.8384	28.1339	29.6832	22.9548	25.8152	33.6022	31.4491	30.7843	30.7988	26.2174	23.226	22.0077	31.0868	24.635
	8.5	0.820444	0.637211	0.546402	0.688289	0.671605	0.654485	0.736423	0.732896	0.721538	0.686246	0.753032	0.841786	0.610828	0.69072	0.769374	0.588752			8.5	26.9736	18.5469	19.852	28.0618	29.6872	23.0882	25.8295	33.6122	31.5187	30.7654	30.6986	26.2574	23.2072	22.0106	31.1061	24.6339
	8.75	0.752606	0.643833	0.586466	0.731666	0.671023	0.687825	0.700712	0.759782	0.709822	0.69999	0.672723	0.768569	0.684662	0.718495	0.896163	0.610894			8.75	26.9477	18.6009	19.8656	27.7387	29.6912	22.3822	25.7371	33.6222	31.5884	30.7766	30.3958	26.27	23.1029	21.9555	31.1253	24.6329
	9	0.677536	0.651305	0.624092	0.724523	0.773711	0.721292	0.671241	0.793424	0.704987	0.693658	0.701425	0.67934	0.820492	0.797179	0.826749	0.573991			9	26.9297	18.6549	19.8791	27.7114	29.6952	22.2502	25.641	33.6322	31.658	30.7878	30.1072	26.278	23.131	21.8612	31.1446	24.6319
	9.25	0.698461	0.646197	0.707202	0.697186	0.829329	0.707373	0.683171	0.884556	0.762902	0.816524	0.703978	0.780839	0.895478	0.660126	0.641941	0.572666			9.25	26.9114	18.7089	19.8927	28.0795	29.6992	22.0391	25.545	33.6422	31.7277	30.8062	30.5462	26.3018	23.1724	21.8748	31.1639	24.6308
	9.5	0.701232	0.663162	0.700024	0.690885	0.784882	0.621875	0.810698	0.953751	0.847459	0.810504	0.768106	0.780246	0.884474	0.747542	0.578813	0.650743			9.5	26.895	18.7629	19.9063	28.2991	29.7033	22.2134	25.4302	33.6522	31.7973	30.8169	30.4734	26.3882	22.8794	21.8397	31.1831	24.6298
	9.75	0.781165	0.639337	0.741218	0.692169	0.704946	0.601059	0.716686	0.875822	0.993307	0.815059	0.788538	0.828182	0.728056	0.783221	0.60297	0.659522			9.75	26.9107	18.8169	19.9198	28.2817	29.7073	22.4232	25.2735	33.6622	31.867	30.8238	30.5329	26.4232	22.6953	21.8144	31.2024	24.6288
	10	0.822152	0.685307	0.692844	0.712134	0.711578	0.588592	0.666583	0.824946	0.88169	0.726447	0.752402	0.773246	0.588976	0.71538	0.613475	0.683212			10	26.7943	18.8709	19.9282	28.3783	29.7113	22.6329	25.4446	33.6722	31.9388	30.8402	30.5639	26.4653	22.8072	21.8685	31.2216	24.6277
	10.25	0.737585	0.820782	0.658427	0.731367	0.749066	0.702779	0.709969	0.832446	0.790179	0.729255	0.933456	0.741083	0.629123	0.702737	0.772051	0.591667			10.25	26.8169	18.7811	19.9043	28.4432	29.7153	22.8069	25.3584	33.6822	32.11	30.8999	30.3352	26.4882	22.9192	21.8678	31.2409	24.6267
	10.5	0.853667	0.754661	0.549971	0.684327	0.728299	0.629452	0.836451	0.832878	0.709848	0.83521	0.939625	0.689084	0.611864	0.735216	0.857736	0.750171			10.5	26.8193	19.2703	19.8748	28.0908	29.7193	22.9008	25.3369	33.6922	32.1321	30.9927	30.6074	26.509	23.0311	21.8589	31.2602	24.6257
	10.75	0.7911	0.683416	0.599301	0.814816	0.844964	0.585048	0.820932	0.97367	0.711291	0.69935	0.71959	0.78981	0.667275	0.818882	0.971083	0.574032			10.75	26.9296	19.491	19.8453	28.5382	29.7234	22.9624	25.3915	33.7022	32.1203	31.0526	30.7925	26.5414	23.1468	21.8466	31.2794	24.6246
	11	0.772255	0.696454	0.59844	0.69991	0.934098	0.64796	0.774668	0.921716	0.772631	0.757153	0.692315	0.877935	0.81552	0.836475	0.83895	0.504607			11	27.06	19.9511	19.8157	28.5225	29.7275	23.0268	25.5446	33.7122	32.1085	31.1064	30.8787	26.7881	23.2888	21.9351	31.2985	24.6236
	11.25	0.869864	0.69587	0.694723	0.744182	0.775001	0.801175	0.84203	0.885391	0.851394	0.836652	0.831186	0.891874	0.735582	0.717521	0.646768	0.612221			11.25	26.8051	19.8645	19.7862	28.5095	29.7425	23.1143	25.9827	33.7273	32.0923	31.1225	30.9273	26.6911	23.247	21.9083	31.2771	24.6226
	11.5	0.925913	0.746766	0.687602	0.865913	0.741557	0.842755	0.911113	0.843358	0.905499	0.83531	0.843692	0.851303	0.685766	0.74344	0.687909	0.682339			11.5	26.9047	19.1566	19.7567	28.4751	29.7653	23.103	26.484	33.7088	31.9761	31.0631	30.861	26.8273	23.5076	21.8769	31.225	24.6215
	11.75	0.936058	0.797736	0.765212	0.891923	0.744015	0.714552	0.860047	0.922497	0.74322	0.846441	0.857572	0.773698	0.61095	0.794334	0.640997	0.728126			11.75	27.2731	18.6188	19.7271	28.362	29.788	23.1278	26.0694	33.6259	31.9016	31.2528	31.0133	26.8769	23.5235	21.8662	31.1729	24.6205
	12	0.91959	0.829281	0.652021	0.912084	0.806655	0.788071	0.779584	1.10265	0.753447	0.733114	0.826802	0.85343	0.697661	0.863006	0.667812	0.842498			12	27.5286	19.7768	19.6976	28.3806	29.8108	23.1511	25.9647	33.7634	32.0232	31.2527	30.7845	26.7909	23.3029	21.867	31.1207	24.6195
	12.25	1.049	0.767091	0.635729	0.781883	0.8964	0.806977	0.782596	0.956856	0.845358	0.8959	0.839339	0.837595	0.803668	0.843257	0.779841	0.701973			12.25	27.1819	19.48	19.6681	28.5718	29.8336	22.8442	26.1506	33.8219	31.9717	31.2897	30.7342	26.7723	23.0377	22.004	31.0686	24.6185
	12.5	1.06257	0.823097	0.719945	0.731222	0.973794	0.757253	0.861292	0.888017	0.927662	0.823738	0.863483	0.920859	0.867275	0.727088	0.903295	0.668423			12.5	26.8816	19.0434	19.6386	28.5249	29.8696	22.5412	25.6692	34.0248	31.9203	31.2806	31.1798	26.6933	22.8201	22.0379	31.0165	24.6174
	12.75	0.966499	0.892626	0.699604	0.819353	0.960028	0.719023	0.855567	0.983472	0.914333	0.822864	0.890415	0.875446	0.882272	0.803633	0.781273	0.588136			12.75	27.2784	18.7268	19.609	28.4687	29.9651	22.6553	25.8278	34.0094	31.8485	31.2754	31.1813	26.7711	23.1435	21.9962	30.9644	24.6164
	13	0.975126	0.76918	0.824313	0.826966	0.916112	0.710084	0.860756	1.10033	0.982995	0.848243	0.876326	0.986864	0.872336	0.877106	0.982225	0.680091			13	27.3936	18.4804	19.5928	28.5688	30.1507	22.8312	26.3442	33.6137	31.7275	31.51	31.4451	26.7986	23.0966	22.0269	30.9123	24.6154
	13.25	0.962744	0.782924	0.804694	0.941303	0.897989	0.633192	0.798415	1.12	0.89034	0.847124	0.89033	1.06215	0.811168	0.828527	0.975242	0.688954			13.25	27.2886	17.9175	19.7991	28.3563	30.1903	22.8797	26.4351	33.6812	31.6097	31.5108	31.1507	26.7539	22.9342	22.108	30.8852	24.6143
	13.5	0.97696	0.9015	0.799742	0.965104	0.829615	0.598582	0.781825	1.08956	0.930763	0.801014	0.860361	1.01545	0.681299	0.768871	0.816752	0.749666			13.5	27.5539	18.2363	19.9408	28.4773	30.193	22.9567	26.2661	33.5732	32.0685	31.5513	30.6626	26.6075	23.2059	22.1485	30.8896	24.6133
	13.75	0.982757	0.776548	0.690529	0.911855	0.738452	0.725945	0.66442	1.03869	1.01151	0.860551	0.763767	1.00861	0.614894	0.886013	0.720189	0.850998			13.75	27.9572	18.6386	19.951	28.8372	30.1957	23.1219	26.1945	33.9672	32.091	31.6062	30.7346	26.8515	23.3362	22.3056	30.8941	24.6123
	14	0.989838	0.746124	0.650671	0.896464	0.766515	0.785549	0.716346	1.04935	0.978033	0.83784	0.859613	1.00167	0.66388	0.769812	0.674909	0.756191			14	27.9331	18.7926	19.9612	28.7961	30.1984	23.1216	26.1865	34.0275	32.1569	31.7655	30.7766	27.0633	23.3417	22.377	30.8987	24.6112
	14.25	0.934709	0.675099	0.743318	0.636537	0.710928	0.735921	0.752352	0.94939	0.99601	0.870575	0.856482	0.932621	0.772577	0.789462	0.676409	0.579084			14.25	28.0969	19.3505	19.9714	28.8578	30.2011	23.0917	25.9366	33.8145	32.0206	31.8612	30.8235	27.1927	23.3132	22.3444	30.9032	24.6102
	14.5	1.03596	0.760997	0.762901	0.746633	0.720695	0.653783	0.712905	0.859754	0.89208	0.824891	0.771331	0.839356	0.722054	0.835086	0.748431	0.566717			14.5	27.7321	19.5919	19.9816	28.8569	30.2038	22.8015	26.0103	33.5889	31.5679	31.5767	31.0441	26.9715	23.2751	22.1479	30.9077	24.6092
	14.75	0.944955	0.790964	0.706138	0.882934	0.713289	0.687904	0.760998	0.79894	0.723252	0.858718	0.75965	0.890666	0.695734	0.865469	0.76119	0.616604			14.75	26.6921	20.0216	19.9918	28.6564	30.2065	22.7922	26.0944	33.6545	31.5681	31.5208	31.1451	26.9566	23.2082	22.3501	30.9123	24.6081
	15	0.836686	0.829521	0.703796	0.888589	0.819162	0.697148	0.845197	0.849687	0.68064	0.832908	0.872546	0.964717	0.673532	0.807148	0.751498	0.641687			15	27.0675	19.929	20.002	28.5946	30.2092	22.713	25.7634	33.7204	31.6232	31.8135	31.3552	27.1512	23.1412	22.4295	30.9168	24.6071
	15.25	0.815605	0.855126	0.71581	0.957146	0.835798	0.702767	0.894902	0.909401	0.684705	0.791287	0.879938	1.02561	0.731009	0.856901	0.806547	0.686917			15.25	27.3813	19.5597	20.0122	28.4373	30.2118	22.9233	25.712	33.7862	31.6784	31.9436	31.5037	27.1259	23.0908	22.3981	30.9213	24.6061
	15.5	0.817941	0.893998	0.701896	0.947273	0.868425	0.707191	0.761777	1.01296	0.680248	0.839052	0.854322	1.00718	0.626218	0.898671	0.738265	0.677422			15.5	27.7038	18.6614	19.9949	29.0436	30.2145	23.0621	26.2868	33.8521	31.7335	32.0929	31.5537	27.052	23.2141	22.4565	30.9258	24.605
	15.75	0.940311	0.889603	0.671586	0.877991	0.888071	0.694778	0.716072	0.886908	0.696095	0.89115	0.905929	0.963666	0.689338	0.851026	0.768823	0.702823			15.75	27.9925	19.0917	19.8731	29.0643	30.2172	23.1084	26.7162	33.9179	31.7886	32.0609	31.5466	27.1717	23.0407	22.5991	30.9304	24.604
	16	0.907087	0.873016	0.615401	0.793597	0.870439	0.582915	0.639796	0.924045	0.708821	0.790202	1.00716	0.86032	0.838319	0.762099	0.806124	0.693354			16	27.6637	19.6496	19.7412	28.6247	30.2199	22.8889	26.529	34.0044	31.8438	31.9788	31.5968	27.2913	22.8028	22.68	30.9349	24.603
	16.25	0.901347	0.743191	0.698339	0.808565	0.80841	0.567496	0.751372	0.932468	0.750111	0.795449	0.857783	0.832899	0.804877	0.837811	0.856524	0.683089			16.25	27.8451	20.121	19.6093	28.8182	30.2226	23.0858	26.3712	33.9748	31.8989	31.9296	31.7358	27.558	23.2083	22.6499	30.9386	24.6019
	16.5	0.855449	0.767121	0.72473	0.84147	0.809518	0.576192	0.818934	1.01029	0.884159	0.890402	0.863622	0.782094	0.683667	0.94893	0.824927	0.602151			16.5	27.8799	19.8112	19.4774	28.8414	30.2253	23.2827	26.36	33.4395	31.9331	31.3028	31.8417	27.6305	23.2629	22.6762	30.9418	24.6009
	16.75	0.88489	0.780046	0.720312	0.74849	0.780069	0.557262	0.748364	1.09436	0.829727	0.810846	0.81391	0.710165	0.68849	0.934648	0.755357	0.629992			16.75	27.9536	19.8943	19.345	28.8319	30.228	23.4795	26.7757	33.123	31.9314	31.8565	31.6654	27.5969	23.6341	22.9512	30.945	24.5999
	17	0.814604	0.871929	0.703607	0.85638	0.774597	0.677621	0.750796	1.05162	0.925455	0.821241	0.743601	0.795914	0.700676	0.771007	0.743231	0.638259			17	27.9805	19.7426	19.1842	29.265	30.2307	23.4692	26.2445	33.1249	31.8861	31.9966	31.9339	27.5687	23.3513	22.9361	30.9481	24.6059
	17.25	0.902543	0.915824	0.73121	0.884608	0.738707	0.701203	0.781539	1.10452	1.01345	0.879117	0.765046	0.878992	0.690766	0.765456	0.778052	0.574946			17.25	27.9012	19.4105	19.0074	29.1912	30.2334	23.5212	26.5705	33.1292	31.8435	32.0477	31.8758	27.493	23.6075	22.9174	30.9513	24.6198
	17.5	0.934036	0.910179	0.723457	0.840324	0.812528	0.734896	0.76835	0.786266	0.998542	0.911734	0.838859	0.864807	0.729832	0.931376	0.697829	0.648744			17.5	27.6124	19.3119	18.8306	29.157	30.2361	23.2592	25.8821	33.1334	31.9653	32.0945	31.7749	27.5558	23.5884	22.9025	30.9544	24.6338
	17.75	0.890604	0.854163	0.749304	0.842977	0.845332	0.782568	0.690866	0.797824	0.924313	0.980899	0.888512	0.986262	0.739912	0.861519	0.814514	0.672723			17.75	28.0019	19.707	18.6599	28.6458	30.2388	22.7202	26.1663	33.1377	31.8886	31.4779	31.4629	27.631	23.5693	23.0067	30.9576	24.6478
	18	0.878144	0.898182	0.709987	0.81904	0.851984	0.774765	0.639814	0.865325	0.783774	0.926782	0.913476	0.913653	0.672949	0.915973	0.870508	0.690444			18	28.1654	20.153	18.5906	28.3364	30.2415	23.2328	26.2813	33.142	31.5392	31.5305	31.8324	27.6356	23.5502	23.1528	30.9608	24.6617
	18.25	0.835991	0.851295	0.743612	0.806248	0.766334	0.705172	0.69754	0.850826	0.703443	0.894797	0.989627	0.83848	0.605123	0.911611	0.756749	0.643069			18.25	28.019	19.8995	18.5575	28.1484	30.2442	22.8413	26.3716	33.1462	31.5705	31.6097	31.5674	27.6182	23.5312	23.0316	30.9639	24.6757
	18.5	0.858512	0.823781	0.723427	0.765434	0.685512	0.585972	0.744133	0.820765	0.720115	0.905557	0.922738	0.749712	0.586165	0.947932	0.791334	0.635452			18.5	28.2442	19.0586	18.5245	28.6204	30.2469	22.7985	26.527	33.1505	31.5718	31.4307	31.6288	27.6169	23.5121	23.3039	30.9671	24.6896
	18.75	0.899924	0.762145	0.668453	0.755339	0.769258	0.598173	0.723669	0.879845	0.689628	0.840643	0.799568	0.659979	0.583047	0.865653	0.705753	0.503432			18.75	28.1165	18.9813	18.4914	29.0523	30.2496	22.9775	26.2132	33.1548	31.5732	30.7506	31.229	27.5372	23.493	23.3176	30.9702	24.7036
	19	0.914432	0.728917	0.616866	0.828508	0.691937	0.57472	0.732425	0.975169	0.652506	0.769628	0.713515	0.76951	0.702781	0.821206	0.762333	0.559791			19	27.9728	19.0118	18.4584	28.9353	30.2523	23.1565	26.4881	33.1646	31.5746	31.0776	31.8734	27.4797	23.474	23.1223	30.9734	24.7176
	19.25	0.84522	0.709411	0.621297	0.836826	0.715872	0.617868	0.676057	1.05202	0.669998	0.877012	0.75458	0.850662	0.782548	0.763369	0.68535	0.576751			19.25	27.7246	18.9099	18.4254	28.8097	30.255	23.3109	26.4107	33.4122	31.5759	31.6179	31.8834	27.4779	23.45	23.1749	30.9766	24.7315
	19.5	0.810516	0.705679	0.720451	0.800647	0.710587	0.657187	0.73661	1.08808	0.682129	0.787204	0.772396	0.884266	0.709203	0.760463	0.832565	0.555922			19.5	28.2238	18.8079	18.3923	28.798	30.2577	23.2047	26.4307	33.5989	31.5773	31.2752	31.8933	27.3888	23.4569	23.187	30.9797	24.7455
	19.75	0.793212	0.695503	0.692105	0.834246	0.702105	0.685522	0.659483	0.933417	0.73418	0.692014	0.736439	0.860183	0.705632	0.752716	0.78246	0.47942			19.75	28.0421	18.706	18.3593	28.7103	30.2604	22.6147	26.4134	33.5618	31.5787	31.3579	31.9032	27.3471	23.204	23.199	30.9829	24.7595
	20	0.803171	0.744888	0.732458	0.821219	0.674095	0.540421	0.564203	0.809018	0.883916	0.832575	0.791254	0.8677	0.6608	0.747988	0.697978	0.528565			20	27.8019	18.6041	18.3544	29.0074	30.2631	22.4425	26.3846	33.5237	31.4689	30.7605	31.8928	27.1141	23.2277	23.211	30.986	24.7734
	20.25	0.875201	0.822427	0.727898	0.795812	0.747754	0.55893	0.607073	0.825367	0.99972	0.839898	0.845457	0.800253	0.63417	0.799587	0.557406	0.494832			20.25	27.5659	18.5023	18.3752	29.0285	30.2658	22.4678	26.3557	33.4856	31.2787	30.7536	31.7332	26.9608	23.1903	23.2231	30.9892	24.7874
	20.5	0.859889	0.788508	0.817393	0.723582	0.682243	0.554797	0.626261	0.928398	1.03877	0.800012	0.789801	0.718549	0.572754	0.859075	0.626356	0.69925			20.5	26.9796	18.6127	18.396	28.9912	30.2685	22.4931	26.3269	33.4475	31.4429	31.4589	31.2706	27.3737	23.1502	23.1593	30.9924	24.8013
	20.75	0.885089	0.797054	0.82849	0.760472	0.683667	0.638261	0.553194	0.857401	0.829897	0.786494	0.706924	0.778142	0.602998	0.922085	0.685208	0.777028			20.75	26.9275	19.0356	18.4168	28.8749	30.2712	22.4015	26.2981	33.4094	31.4175	31.5345	31.2385	27.1803	23.1096	23.1583	30.9955	24.8153
	21	0.927224	0.803125	0.83623	0.812803	0.70331	0.617081	0.625527	0.793116	0.749386	0.720492	0.870059	0.817592	0.567848	0.906032	0.700312	0.607642			21	27.9436	19.0939	18.4381	28.3413	30.2739	22.5152	26.13	33.3713	31.3882	31.5181	31.3068	26.6374	23.0691	22.835	30.9987	24.8293
	21.25	0.870021	0.789892	0.654845	0.782889	0.736196	0.512128	0.704896	0.833576	0.671981	0.739746	0.847296	0.763986	0.700536	0.90489	0.779156	0.491501			21.25	28.407	19.3801	18.4737	28.6434	30.2766	22.7343	26.2985	33.3332	31.359	31.5018	31.5519	27.142	23.0285	22.8816	31.0019	24.8432
	21.5	0.801416	0.799135	0.7025	0.787165	0.731266	0.533935	0.716875	0.860156	0.697126	0.728842	0.831921	0.724407	0.647012	0.781786	0.810824	0.531827			21.5	28.3922	19.829	18.5158	28.7424	30.2792	22.7869	25.7568	33.2951	31.3297	31.4855	31.5697	27.098	22.988	23.1539	31.005	24.8572
	21.75	0.827599	0.880152	0.683938	0.76945	0.705473	0.543469	0.608754	0.858689	0.700896	0.699376	0.822997	0.805295	0.544947	0.713089	0.780622	0.517364			21.75	28.3511	18.6092	18.5578	28.8661	30.282	22.8395	25.4153	33.257	31.3004	31.4691	31.4874	27.0511	22.9474	23.0298	31.0082	24.8711
	22	0.768349	0.894232	0.632247	0.792212	0.738976	0.511585	0.653692	0.852622	0.672205	0.719909	0.751038	0.804722	0.57128	0.768867	0.741518	0.501189			22	28.3101	19.5384	18.5998	28.5956	30.2846	22.8921	25.4995	33.2189	31.2712	31.4528	31.3603	26.7375	22.9068	22.9439	31.0113	24.8851
	22.25	0.796347	0.893371	0.58931	0.797901	0.677087	0.510054	0.621615	0.783235	0.708698	0.752834	0.752636	0.743654	0.576927	0.697356	0.764346	0.545697			22.25	28.2181	19.4698	18.6418	28.7166	30.2873	22.9447	25.3073	33.1808	31.2419	31.4504	31.2314	26.9188	22.8663	22.858	31.0145	24.8991
	22.5	0.907759	0.880427	0.63693	0.707347	0.704496	0.519122	0.567283	0.850699	0.673818	0.844102	0.849721	0.629749	0.535962	0.783749	0.796783	0.618222			22.5	28.0917	19.4852	18.6839	28.7383	30.29	22.9972	25.2397	33.1427	31.2126	31.1396	30.8856	26.881	22.8257	22.7097	31.0177	24.913
	22.75	0.989495	0.948494	0.65679	0.719957	0.751143	0.568601	0.665923	0.876404	0.689861	0.7126	0.88685	0.735315	0.538641	0.885844	0.640529	0.719034			22.75	27.2611	19.2801	18.7259	28.7731	30.2927	23.0511	25.2486	33.1046	31.1834	31.089	30.3685	26.8477	22.7852	22.7483	31.0208	24.927
	23	0.952566	0.88398	0.684185	0.777982	0.72244	0.58371	0.779559	0.993455	0.79261	0.788446	0.88568	0.812405	0.643673	0.898543	0.612777	0.564703			23	28.1071	19	18.7679	28.4273	30.2954	23.0715	25.4618	33.0664	31.1722	31.1816	31.3279	26.8741	22.8335	22.9464	31.024	24.9409
	23.25	0.86617	0.885973	0.744115	0.716592	0.764158	0.627793	0.851797	1.02349	0.82911	0.789146	0.997143	0.816604	0.787341	0.906615	0.583364	0.476874			23.25	28.0717	19.1989	18.8099	28.4246	30.2981	22.9504	25.7553	33.0533	31.301	30.8653	31.7135	26.799	22.9734	23.4085	31.0271	24.9549
	23.5	0.858318	0.894343	0.69412	0.755794	0.74602	0.62136	0.759573	1.03987	0.760003	0.81765	0.977588	0.762497	0.813507	0.895304	0.621273	0.542905			23.5	27.7745	18.9898	18.852	28.3943	30.3008	22.7892	25.8834	33.0977	31.3916	31.0475	31.9185	26.5933	23.0813	23.7598	31.0303	24.9689
	23.75	0.777299	0.866125	0.741188	0.676653	0.661872	0.631252	0.706288	0.89806	0.727497	0.700941	0.910903	0.801667	0.820149	0.915658	0.67712	0.662015			23.75	27.9571	19.1305	18.894	28.2933	30.3035	22.6677	26.0113	33.173	31.4068	31.2361	31.5456	26.5622	23.0264	23.398	31.0335	24.9828
	24	0.889891	0.833347	0.79934	0.67001	0.754842	0.721764	0.715975	0.981509	0.708076	0.818532	0.768386	0.891562	0.818164	0.844809	0.67189	0.685918			24	27.4636	19.1454	18.936	28.3356	30.3062	22.6232	26.0418	33.2448	31.422	31.4489	31.9576	26.7955	23.1668	23.4153	31.0366	24.9968
[truncated: 7 more columns]
