# Supplementary material for: Diurnal regulation of metabolism by Gs-alpha in hypothalamic QPLOT neurons
Source: PLoS One. 2023 May 4;18(5):e0284824. doi: 10.1371/journal.pone.0284824 (PMC10159165; doi:10.1371/journal.pone.0284824)
Supplement: S4 File — (XLSX) [file pone.0284824.s006.xlsx]

## Sheet: Respiratory Exchange 28deg
Figs. 2A,D	Time (h)	Opn5cre;Gnas+/+ #1	Opn5cre;Gnas+/+ #2	Opn5cre;Gnas+/+ #3	Opn5cre;Gnas+/+ #4	Opn5cre;Gnas+/+ #5	Opn5cre;Gnas+/+ #6	Opn5cre;Gnas+/+ #7	Opn5cre;Gnasfl/fl #1	Opn5cre;Gnasfl/fl #2	Opn5cre;Gnasfl/fl #3	Opn5cre;Gnasfl/fl #4	Opn5cre;Gnasfl/fl #5	Opn5cre;Gnasfl/fl #6	Opn5cre;Gnasfl/fl #7	Opn5cre;Gnasfl/fl #8	Opn5cre;Gnasfl/fl #9			Fig. 2A	Time (h)	Opn5cre;Gnas+/+ Mean	Opn5cre;Gnasfl/fl Mean	Opn5cre;Gnas+/+ SEM	Opn5cre;Gnasfl/fl SEM			Fig. 2A	Time (h)	Opn5cre;Gnas+/+ #1	Opn5cre;Gnas+/+ #2	Opn5cre;Gnas+/+ #3	Opn5cre;Gnas+/+ #4	Opn5cre;Gnas+/+ #5	Opn5cre;Gnas+/+ #6	Opn5cre;Gnas+/+ #7	Opn5cre;Gnasfl/fl #1	Opn5cre;Gnasfl/fl #2	Opn5cre;Gnasfl/fl #3	Opn5cre;Gnasfl/fl #4	Opn5cre;Gnasfl/fl #5	Opn5cre;Gnasfl/fl #6	Opn5cre;Gnasfl/fl #7	Opn5cre;Gnasfl/fl #8	Opn5cre;Gnasfl/fl #9
	0	0.865249	0.84936	0.979907	0.819838	0.898373	0.927851	0.927897	0.915429	0.874311	0.966869	0.937768	0.890486	1.00287	0.868577	0.840695	0.954149			Mean, SEM	0	0.895496	0.916794	0.0207006	0.0176251			Individual subjects	0-3	0.852135	0.86079	0.948571	0.801447	0.871027	0.935647	0.912971	0.943463	0.94147	0.931399	0.915201	0.876066	0.963858	0.867711	0.874674	0.924848
	0.25	0.89178	0.89805	0.970106	0.847056	0.910055	0.923356	0.911056	0.920869	0.908494	0.962175	0.938822	0.90232	0.983353	0.85759	0.82906	0.953224				0.25	0.907351	0.917323	0.0139555	0.0165817			3-hour bins	3-6	0.823923	0.821091	0.936723	0.793729	0.837804	0.923676	0.910608	0.924786	0.953975	0.85877	0.879893	0.825032	0.927589	0.84029	0.876225	0.902627
	0.5	0.854434	0.878689	0.95891	0.788706	0.90285	0.938256	0.921579	0.955806	0.934213	0.960166	0.927743	0.899455	0.980112	0.867758	0.888683	0.957348				0.5	0.891918	0.930143	0.0217492	0.0125675				6-9	0.83677	0.777958	0.930604	0.822339	0.810107	0.911981	0.87223	0.938554	0.940079	0.810007	0.866785	0.819116	0.916046	0.802146	0.837107	0.855242
	0.75	0.823155	0.854187	0.949838	0.787162	0.889727	0.927941	0.918139	0.955201	0.93467	0.944505	0.908129	0.896252	0.971951	0.862152	0.872394	0.954658				0.75	0.878593	0.922213	0.0224815	0.0130323				9-12	0.916422	0.855658	0.939368	0.872213	0.875986	0.949106	0.858893	0.94983	0.927712	0.836878	0.896915	0.887768	0.905564	0.848669	0.898902	0.85389
	1	0.812382	0.864364	0.951814	0.764811	0.874674	0.927035	0.906904	0.969406	0.956245	0.952422	0.92561	0.893526	0.947276	0.863383	0.877551	0.933217				1	0.871712	0.924293	0.0247493	0.0125268				12-15	0.932474	0.943547	0.985585	0.915118	0.930121	0.965492	0.926111	1.0178	0.934327	0.996783	0.983012	0.937816	0.967188	0.914267	0.950826	0.974017
	1.25	0.823624	0.856769	0.966807	0.78471	0.869125	0.917098	0.894957	0.95355	0.941045	0.931419	0.909135	0.849505	0.952523	0.860966	0.870295	0.93207				1.25	0.873299	0.911168	0.0227499	0.0135623				15-18	0.882025	0.943163	0.982714	0.900313	0.921199	0.963982	0.94671	1.04115	0.956652	1.02383	0.97298	0.940884	0.987509	0.934076	0.921785	1.00406
	1.5	0.821042	0.852255	0.954465	0.790967	0.863502	0.941677	0.928653	0.961326	0.960053	0.928676	0.928119	0.846355	0.967542	0.8652	0.89848	0.909443				1.5	0.878937	0.918355	0.0239807	0.014284				18-21	0.878859	0.902375	0.948675	0.880738	0.912692	0.9509	0.932277	1.00615	0.930069	1.01385	0.95752	0.930135	0.995174	0.914938	0.931363	0.976637
	1.75	0.845306	0.852111	0.93924	0.793986	0.863387	0.960951	0.914053	0.950204	0.952174	0.913261	0.901704	0.856871	0.957483	0.885811	0.892511	0.896861				1.75	0.88129	0.911875	0.0222894	0.0115372				21-24	0.883787	0.889402	0.939496	0.857074	0.896427	0.930281	0.925632	0.954257	0.856453	0.967759	0.930505	0.91862	0.971303	0.897219	0.896342	0.95574
	2	0.867267	0.850689	0.923172	0.836858	0.848517	0.927071	0.929116	0.936469	0.956951	0.929039	0.906801	0.864982	0.972001	0.889735	0.886224	0.907721				2	0.883241	0.916658	0.015654	0.0116253
	2.25	0.865744	0.84632	0.935624	0.84202	0.863271	0.935614	0.912185	0.943328	0.943031	0.924077	0.916477	0.852449	0.962073	0.869522	0.876387	0.927285				2.25	0.885825	0.912736	0.0154652	0.012619			Fig. 2A	Time (h)	Opn5cre;Gnas+/+ Mean	Opn5cre;Gnasfl/fl Mean	Opn5cre;Gnas+/+ SEM	Opn5cre;Gnasfl/fl SEM
	2.5	0.894923	0.845303	0.934123	0.81175	0.840106	0.951654	0.902957	0.952495	0.956629	0.913973	0.912235	0.849059	0.954087	0.865908	0.86239	0.913279				2.5	0.882974	0.908895	0.0196426	0.0138789			Mean, SEM	0-3	0.883227	0.91541	0.0196453	0.0115714
	2.75	0.877117	0.875362	0.936018	0.782919	0.843759	0.936569	0.894189	0.91176	0.959955	0.892887	0.900497	0.90392	0.961339	0.854655	0.877717	0.899323				2.75	0.87799	0.906895	0.0202832	0.0115992				3-6	0.863936	0.887687	0.0218729	0.0143306
	3	0.83574	0.866806	0.931398	0.768029	0.856001	0.948338	0.906939	0.939177	0.961339	0.888719	0.884575	0.883684	0.917553	0.868988	0.89838	0.884449				3	0.873322	0.902985	0.0233869	0.0101125				6-9	0.851713	0.865009	0.0210068	0.0181083
	3.25	0.828027	0.869592	0.90477	0.765199	0.840735	0.965819	0.901789	0.934985	0.959317	0.880541	0.887935	0.839932	0.931506	0.857398	0.895978	0.90204				3.25	0.86799	0.898848	0.0243849	0.0127425				9-12	0.895378	0.88957	0.0147085	0.012477
	3.5	0.828365	0.867141	0.925955	0.782382	0.847546	0.927688	0.916323	0.920948	0.954814	0.881206	0.880451	0.822352	0.920277	0.853672	0.87704	0.918951				3.5	0.870771	0.89219	0.0210007	0.0134901				12-15	0.942635	0.964004	0.00933251	0.0109633
	3.75	0.821073	0.828139	0.907855	0.771433	0.859847	0.91917	0.919055	0.909299	0.936373	0.878119	0.891597	0.797963	0.920335	0.835759	0.871466	0.887348				3.75	0.860939	0.880918	0.0216284	0.0142438				15-18	0.934301	0.975881	0.0133782	0.0138273
	4	0.802283	0.819085	0.911979	0.814623	0.874031	0.920506	0.901624	0.914447	0.93388	0.864996	0.885273	0.801775	0.934908	0.850127	0.861345	0.887238				4	0.863447	0.881554	0.0190696	0.0143119				18-21	0.915217	0.96176	0.0113029	0.01245
	4.25	0.79391	0.80495	0.920432	0.815865	0.846264	0.909358	0.910947	0.912422	0.95931	0.87289	0.892479	0.797532	0.942974	0.849456	0.884743	0.943759				4.25	0.857389	0.895063	0.0208001	0.017197				21-24	0.903157	0.927578	0.0112278	0.0129509
	4.5	0.822354	0.824463	0.968484	0.81771	0.834641	0.909883	0.903504	0.907686	0.952781	0.844853	0.874375	0.808979	0.925087	0.82893	0.875844	0.934674				4.5	0.86872	0.88369	0.022216	0.0166247
	4.75	0.820463	0.84072	0.975557	0.807979	0.843627	0.888453	0.904542	0.91955	0.988739	0.849223	0.88553	0.829808	0.927666	0.846719	0.881195	0.920411				4.75	0.868763	0.894316	0.0221029	0.0166896
	5	0.832958	0.811214	0.96912	0.820331	0.824059	0.926728	0.917468	0.890885	0.944794	0.845707	0.873917	0.867686	0.914989	0.825027	0.86322	0.904919				5	0.871697	0.881238	0.0242416	0.0122567
	5.25	0.850955	0.791452	0.94633	0.784009	0.815926	0.931723	0.911565	0.953849	0.942376	0.847119	0.875487	0.84126	0.917266	0.837094	0.857843	0.906447				5.25	0.861709	0.886527	0.0256966	0.0148994
	5.5	0.824286	0.798009	0.953855	0.799679	0.844923	0.925544	0.908802	0.955275	0.970837	0.856919	0.876745	0.814672	0.912658	0.852854	0.871694	0.907523				5.5	0.865014	0.89102	0.0240509	0.0167771
	5.75	0.839367	0.792538	0.936638	0.784223	0.814591	0.917588	0.929567	0.936877	0.948917	0.840673	0.870881	0.826768	0.943104	0.825142	0.875481	0.882712				5.75	0.859216	0.883395	0.0252634	0.0163993
	6	0.811218	0.760075	0.925031	0.787013	0.789264	0.916993	0.905778	0.926813	0.948205	0.81304	0.859369	0.793011	0.950334	0.792598	0.876698	0.853677				6	0.842196	0.868194	0.0267481	0.0208684
	6.25	0.794051	0.772193	0.929053	0.821528	0.80867	0.938948	0.894637	0.95551	0.967511	0.826387	0.860728	0.787873	0.949739	0.776786	0.83751	0.872469				6.25	0.851297	0.870502	0.0257483	0.0240543
	6.5	0.790598	0.774547	0.931499	0.829034	0.80279	0.907246	0.887002	0.944532	0.938682	0.817698	0.861048	0.797204	0.953283	0.775313	0.841716	0.900765				6.5	0.846102	0.870027	0.0234379	0.0223716
	6.75	0.828732	0.776393	0.919843	0.836866	0.816039	0.901024	0.87552	0.929253	0.940982	0.809771	0.892807	0.844544	0.940209	0.79482	0.836218	0.88054				6.75	0.850631	0.874349	0.0191025	0.018637
	7	0.834202	0.781761	0.918699	0.787604	0.808165	0.892105	0.87503	0.950766	0.915098	0.78809	0.880422	0.826495	0.923904	0.789334	0.828216	0.854115				7	0.842509	0.861827	0.0202812	0.0197474
	7.25	0.84405	0.822909	0.923013	0.817688	0.795721	0.897039	0.874662	0.932301	0.949993	0.794898	0.881432	0.833809	0.912192	0.807268	0.830879	0.859232				7.25	0.853583	0.866889	0.017472	0.0184976
	7.5	0.828076	0.800762	0.932411	0.816229	0.80443	0.904243	0.855956	0.934266	0.950856	0.799838	0.885864	0.823436	0.92695	0.820566	0.848108	0.864844				7.5	0.848872	0.872748	0.0194462	0.0183088
	7.75	0.845074	0.804232	0.952263	0.818802	0.800683	0.891441	0.879854	0.927536	0.947235	0.82688	0.897418	0.823686	0.913233	0.848229	0.856474	0.855712				7.75	0.85605	0.877378	0.0208934	0.0150333
	8	0.841688	0.758732	0.936414	0.816673	0.82096	0.904432	0.866239	0.924569	0.954618	0.803957	0.859202	0.835984	0.900552	0.801596	0.818169	0.840669				8	0.849305	0.859924	0.0223838	0.0182646
	8.25	0.856724	0.767205	0.948169	0.826322	0.825422	0.922826	0.875929	0.941196	0.930757	0.802587	0.842178	0.811732	0.87382	0.791807	0.818383	0.815531				8.25	0.860371	0.847555	0.0233632	0.0185217
	8.5	0.866901	0.777737	0.917437	0.821579	0.797513	0.938899	0.859233	0.964373	0.946984	0.828381	0.872615	0.805923	0.881438	0.802986	0.815866	0.842456				8.5	0.854186	0.862336	0.0226167	0.0198815
	8.75	0.881913	0.759781	0.931605	0.837085	0.839628	0.928453	0.843999	0.938398	0.919941	0.815156	0.835736	0.816433	0.876291	0.81307	0.821609	0.843951				8.75	0.860352	0.853398	0.0226423	0.0158307
	9	0.854787	0.757127	0.932412	0.873985	0.822108	0.912111	0.845147	0.931691	0.910169	0.803408	0.83938	0.848375	0.906657	0.813519	0.852541	0.83419				9	0.856811	0.859992	0.0220118	0.0151285
	9.25	0.893853	0.811073	0.923856	0.859114	0.838234	0.958691	0.843696	0.915827	0.918965	0.806058	0.845957	0.842587	0.935011	0.806042	0.848963	0.826203				9.25	0.875502	0.860624	0.0197699	0.0165841
	9.5	0.88603	0.824953	0.882031	0.845079	0.804788	0.950746	0.812291	0.949116	0.959663	0.8563	0.870172	0.877909	0.903981	0.791578	0.885453	0.804562				9.5	0.857988	0.877637	0.0196062	0.0189479
	9.75	0.878596	0.883767	0.884614	0.836589	0.847971	0.92127	0.839495	0.922676	0.946891	0.831312	0.870826	0.862111	0.903467	0.817095	0.902865	0.782199				9.75	0.870329	0.871049	0.0115851	0.0178516
	10	0.911094	0.850395	0.885068	0.84912	0.873008	0.946217	0.848808	0.927301	0.947637	0.837213	0.868935	0.875264	0.885142	0.828921	0.848125	0.830719				10	0.88053	0.87214	0.0139958	0.0140987
	10.25	0.922514	0.842487	0.914997	0.871781	0.861908	0.958976	0.841907	0.957854	0.93497	0.811097	0.872441	0.879775	0.890542	0.832887	0.886964	0.846358				10.25	0.887796	0.87921	0.0169714	0.0155425
	10.5	0.940418	0.86665	0.924575	0.892955	0.891637	0.946872	0.835909	0.925734	0.930334	0.805379	0.896574	0.897569	0.902645	0.842446	0.92189	0.852545				10.5	0.899859	0.886124	0.0152549	0.0143715
	10.75	0.940335	0.843655	0.953448	0.899573	0.916784	0.953317	0.858262	0.921184	0.904181	0.826559	0.914375	0.910302	0.855433	0.870722	0.905894	0.873172				10.75	0.909339	0.886869	0.0168427	0.010684
	11	0.925336	0.852362	0.968853	0.880468	0.889369	0.952527	0.870283	0.946924	0.896949	0.820424	0.919283	0.907288	0.885337	0.877803	0.913613	0.861651				11	0.9056	0.892141	0.0165969	0.0122341
	11.25	0.94362	0.861812	0.97014	0.882396	0.889728	0.936867	0.875426	0.981935	0.927393	0.826562	0.920323	0.901274	0.908412	0.877552	0.904013	0.8788				11.25	0.90857	0.902918	0.0155419	0.0140609
	11.5	0.940415	0.90482	0.990457	0.891845	0.907813	0.956513	0.887653	0.978437	0.895566	0.851213	0.920219	0.89839	0.957326	0.8844	0.917658	0.897796				11.5	0.925645	0.911223	0.0143999	0.0127347
	11.75	0.936904	0.914985	0.990942	0.889489	0.91197	0.9642	0.894498	0.993885	0.929412	0.860291	0.956735	0.908788	0.921859	0.892336	0.943691	0.918812				11.75	0.928998	0.92509	0.0141222	0.01274
	12	0.939578	0.909472	0.99039	0.866369	0.932501	0.980076	0.912232	0.995232	0.95812	0.943592	0.964676	0.931353	0.916518	0.897392	0.954056	0.89356				12	0.932945	0.939389	0.0161672	0.0110511
	12.25	0.94653	0.900167	0.992093	0.910611	0.935925	0.957984	0.932193	1.01701	0.949917	0.997926	0.96547	0.919054	0.938795	0.899281	0.947166	0.906214				12.25	0.939358	0.948981	0.011552	0.0132278
	12.5	0.929301	0.927904	0.998092	0.928066	0.935253	0.963077	0.928925	1.00652	0.909199	0.966549	0.970635	0.925484	0.920072	0.909091	0.930769	0.930461				12.5	0.944374	0.940976	0.0101438	0.011023
	12.75	0.930729	0.94275	0.975905	0.924074	0.926597	0.959812	0.911156	1.01647	0.93034	0.987508	0.988781	0.9296	0.952893	0.906876	0.935171	0.982495				12.75	0.938718	0.958904	0.0084923	0.0121119
	13	0.923514	0.942878	0.983486	0.922346	0.93311	0.966198	0.924923	0.998266	0.948731	0.982433	0.998513	0.918645	0.963108	0.909351	0.931064	0.998099				13	0.942351	0.960912	0.00900417	0.0118698
	13.25	0.941313	0.928618	0.990708	0.911304	0.922643	0.999192	0.944259	0.994686	0.929299	0.973214	0.976732	0.947499	0.973938	0.90756	0.955174	0.996481				13.25	0.948291	0.96162	0.0127876	0.00988209
	13.5	0.938001	0.954913	0.988604	0.914791	0.924937	0.978658	0.932961	1.00407	0.929529	1.00727	0.97319	0.968978	0.980242	0.924464	0.949981	0.978585				13.5	0.947552	0.968478	0.0104607	0.00974018
	13.75	0.928293	0.948964	0.980542	0.919003	0.93605	0.970476	0.924805	1.02344	0.948337	1.00904	0.975328	0.935046	0.981441	0.89479	0.957994	0.971049				13.75	0.944019	0.966275	0.00894984	0.0128602
	14	0.934881	0.967036	0.979521	0.923582	0.931519	0.962755	0.923146	1.03425	0.918383	1.01216	0.979127	0.934631	0.983838	0.908755	0.952356	0.95158				14	0.946063	0.963897	0.00873569	0.0140245
	14.25	0.939378	0.967994	0.980776	0.920723	0.928567	0.956893	0.924745	1.03914	0.883841	1.01327	0.988933	0.943963	0.981393	0.920831	0.957745	0.999846				14.25	0.945582	0.969884	0.00879531	0.0161161
	14.5	0.939747	0.959942	0.972902	0.938243	0.932675	0.965992	0.9255	1.04042	0.892523	1.01819	0.999754	0.943038	0.985427	0.933927	0.969593	1.0186				14.5	0.947857	0.977942	0.00688456	0.0159123
	14.75	0.92584	0.954859	0.993474	0.918246	0.935346	0.95152	0.927645	1.0378	0.979308	1.01783	1.00108	0.959199	1.00071	0.939174	0.967783	1.01537				14.75	0.943847	0.990918	0.00970689	0.0105891
	15	0.905062	0.96061	0.986107	0.899171	0.916453	0.938762	0.926956	1.02407	0.968723	1.02919	0.996929	0.935115	0.995074	0.933982	0.951887	1.01988				15	0.933303	0.983872	0.0118024	0.0125726
	15.25	0.918915	0.957276	0.994465	0.922152	0.928744	0.934886	0.93189	1.03859	0.944974	1.02576	0.962261	0.93126	0.986823	0.91646	0.944393	1.01317				15.25	0.94119	0.973743	0.0100437	0.0146926
	15.5	0.92344	0.95791	1.00466	0.924497	0.923863	0.943005	0.957845	1.03169	0.938538	1.01076	0.965782	0.962382	0.98989	0.950195	0.935688	1.01601				15.5	0.947888	0.977882	0.0110928	0.0118177
	15.75	0.90933	0.96721	0.99396	0.907534	0.928879	0.96867	0.96185	1.05134	0.979804	1.02421	0.971658	0.945242	0.988642	0.927286	0.936805	1.00967				15.75	0.948204	0.981629	0.0125344	0.0138933
	16	0.895604	0.959298	1.0057	0.873592	0.917418	0.939488	0.962461	1.05447	0.973283	1.00627	0.974401	0.945477	0.980447	0.942173	0.947294	1.00866				16	0.936223	0.981386	0.0168923	0.0122525
	16.25	0.893866	0.944325	0.986202	0.90215	0.93987	0.96495	0.947748	1.04475	0.946482	1.02185	0.981415	0.956751	0.985138	0.936145	0.938763	1.00964				16.25	0.939873	0.980103	0.0123412	0.0129841
	16.5	0.875874	0.949153	0.974901	0.90034	0.917502	0.971108	0.952744	1.04205	0.954952	1.04348	0.988095	0.95244	0.985591	0.939257	0.929164	1.01722				16.5	0.934517	0.983583	0.0141529	0.0143745
	16.75	0.862709	0.939866	0.974785	0.889827	0.921199	0.959346	0.954312	1.04267	0.938692	1.02236	0.964471	0.953419	0.975439	0.941058	0.91687	1.01989				16.75	0.928864	0.974986	0.0152484	0.01456
	17	0.857207	0.944896	0.986061	0.895713	0.929497	0.953803	0.95217	1.06857	0.952901	1.02856	0.966309	0.923378	0.980235	0.927531	0.905878	1.01428				17	0.931335	0.974182	0.0160986	0.0180462
	17.25	0.851673	0.917269	0.975042	0.886778	0.902127	0.987782	0.921213	1.05158	0.954417	1.0208	0.959274	0.923461	0.994444	0.936773	0.875846	0.989712				17.25	0.920269	0.967367	0.0180767	0.0177374
	17.5	0.856201	0.923793	0.968879	0.901954	0.927089	1.00272	0.945106	1.03204	0.947655	1.02429	0.973395	0.928337	0.99204	0.920543	0.886589	0.982577				17.5	0.932249	0.965274	0.0177771	0.0161972
	17.75	0.85614	0.92102	0.961858	0.922329	0.910045	0.991335	0.94976	1.03069	0.974796	1.02066	0.986836	0.931859	0.994085	0.932412	0.909339	0.981197				17.75	0.930355	0.973542	0.0163003	0.0137924
	18	0.860302	0.918496	0.962668	0.878031	0.912898	0.975909	0.943175	1.02247	0.961255	1.03164	0.957915	0.942365	0.989773	0.939174	0.904683	0.970896				18	0.92164	0.968908	0.0160673	0.0135074
	18.25	0.888795	0.935552	0.955135	0.887162	0.922676	0.972462	0.934184	1.02206	0.969834	1.02368	0.971538	0.928856	0.993181	0.919038	0.945001	0.956526				18.25	0.927995	0.969968	0.0119936	0.0124876
	18.5	0.915109	0.92884	0.954669	0.876038	0.925724	0.976133	0.936231	1.0165	0.9622	1.01341	0.990381	0.920823	1.0124	0.918689	0.938016	0.962635				18.5	0.930392	0.970561	0.0118803	0.0131475
	18.75	0.906809	0.91151	0.952302	0.901544	0.922139	0.959762	0.921741	1.01919	0.935594	1.02039	0.984641	0.926162	1.02128	0.925401	0.950662	0.967406				18.75	0.925115	0.972303	0.00850152	0.0135558
	19	0.89973	0.931849	0.932442	0.89982	0.910446	0.950784	0.937779	1.02001	0.92809	1.03107	0.947129	0.964541	1.00764	0.900472	0.947579	0.975456				19	0.923264	0.969111	0.00754945	0.0145856
	19.25	0.917473	0.920072	0.936321	0.89469	0.915214	0.931124	0.94151	1.00405	0.914977	1.02017	0.976415	0.952892	1.00442	0.921976	0.938316	0.981114				19.25	0.922343	0.96826	0.0059447	0.0127092
	19.5	0.902493	0.89535	0.958343	0.889291	0.915258	0.94081	0.924764	1.02635	0.942887	1.01077	0.955385	0.966799	0.983343	0.918273	0.938377	0.984432				19.5	0.918044	0.969624	0.00948534	0.0117007
	19.75	0.865867	0.897484	0.95479	0.902595	0.911617	0.93669	0.925372	1.00395	0.948125	1.01695	0.948443	0.930894	0.980107	0.899943	0.910161	0.997097				19.75	0.913488	0.959518	0.0109452	0.0140262
	20	0.841034	0.879483	0.9398	0.885893	0.903982	0.92551	0.928086	0.98508	0.942906	1.00664	0.970663	0.904384	0.995066	0.890377	0.922938	0.983561				20	0.900541	0.955735	0.0130333	0.0140166
	20.25	0.85257	0.894961	0.946141	0.868629	0.917111	0.941875	0.925308	0.997624	0.930571	1.01186	0.962476	0.890176	0.981221	0.914602	0.930187	0.990623				20.25	0.906656	0.956593	0.0135969	0.0139872
	20.5	0.853186	0.877937	0.944441	0.843965	0.909771	0.941334	0.920243	0.989398	0.891586	0.997359	0.947387	0.898819	0.997187	0.916642	0.944165	0.9693				20.5	0.898697	0.950205	0.0154266	0.0137331
	20.75	0.855633	0.890415	0.935086	0.848815	0.897195	0.963461	0.948805	0.98674	0.858837	1.00508	0.925765	0.924976	0.990753	0.91403	0.915362	0.980902				20.75	0.90563	0.944716	0.0169779	0.0161443
	21	0.866175	0.848926	0.960638	0.873118	0.900969	0.945848	0.932399	0.986498	0.904039	0.991027	0.909626	0.940074	0.98089	0.915582	0.922276	0.976336				21	0.90401	0.947372	0.0163244	0.0120157
	21.25	0.868099	0.858793	0.941036	0.903665	0.884402	0.932768	0.957197	0.965175	0.866512	0.979611	0.902977	0.918282	0.984553	0.914586	0.914589	0.96021				21.25	0.906566	0.934055	0.0143923	0.0133399
	21.5	0.887949	0.887062	0.920251	0.881924	0.893522	0.927743	0.912831	0.967747	0.862963	0.990514	0.912915	0.935213	0.969768	0.883926	0.903708	0.955274				21.5	0.901612	0.931336	0.00691373	0.0143943
	21.75	0.898711	0.891682	0.920947	0.861897	0.893977	0.924503	0.920086	0.943959	0.856884	0.964007	0.932598	0.913101	0.954916	0.891137	0.89831	0.97444				21.75	0.901686	0.925484	0.00842571	0.0128648
	22	0.889765	0.897294	0.908934	0.820587	0.88645	0.910295	0.914809	0.951286	0.861187	0.978115	0.949105	0.921909	0.951759	0.900795	0.907552	0.956908				22	0.889733	0.930957	0.0122177	0.0120645
	22.25	0.879663	0.875867	0.919093	0.843625	0.906425	0.914868	0.89497	0.966967	0.84593	0.990718	0.934759	0.921476	0.944541	0.891132	0.90401	0.952591				22.25	0.890644	0.928014	0.0100162	0.0144764
	22.5	0.894916	0.922552	0.914396	0.855707	0.87352	0.912866	0.928775	0.977432	0.864865	0.948662	0.942892	0.91487	0.962773	0.906428	0.906914	0.957982				22.5	0.900391	0.931424	0.0102321	0.0118809
	22.75	0.871571	0.902195	0.931396	0.881141	0.887295	0.897282	0.937066	0.974738	0.85933	0.963337	0.929871	0.964612	0.968681	0.904087	0.869411	0.942768				22.75	0.901135	0.93076	0.00937075	0.0145782
	23	0.898952	0.894916	0.947144	0.85429	0.907951	0.935501	0.946699	0.943664	0.830012	0.954623	0.926413	0.942373	0.966231	0.880917	0.896735	0.963171				23	0.912208	0.922682	0.0127242	0.0150938
	23.25	0.891842	0.88631	0.961374	0.839374	0.901691	0.953577	0.93772	0.962751	0.82937	0.970737	0.95103	0.92274	0.976348	0.900003	0.889709	0.929613				23.25	0.91027	0.925811	0.0163693	0.0157529
	23.5	0.899931	0.895511	0.955504	0.843277	0.893201	0.962512	0.911484	0.952391	0.852328	0.949073	0.940006	0.891715	0.985586	0.8995	0.879481	0.970325				23.5	0.908774	0.92449	0.0153261	0.0150872
	23.75	0.873033	0.91359	0.963327	0.822822	0.903905	0.957148	0.907175	0.897309	0.826156	0.933576	0.926604	0.865211	0.978028	0.894132	0.88768	0.953871				23.75	0.905857	0.906952	0.0182385	0.0154773
	24	0.868626	0.887528	0.969406	0.860537	0.920243	0.918738	0.932005	0.915429	0.874311	0.966869	0.937768	0.890486	1.00287	0.881622	0.872073	0.931134				24	0.908155	0.919173	0.0145029	0.0150216

## Sheet: Respiratory Exchange 22deg
Figs. 2B,E	Time (h)	Opn5cre;Gnas+/+ #1	Opn5cre;Gnas+/+ #2	Opn5cre;Gnas+/+ #3	Opn5cre;Gnas+/+ #4	Opn5cre;Gnas+/+ #5	Opn5cre;Gnas+/+ #6	Opn5cre;Gnas+/+ #7	Opn5cre;Gnasfl/fl #1	Opn5cre;Gnasfl/fl #2	Opn5cre;Gnasfl/fl #3	Opn5cre;Gnasfl/fl #4	Opn5cre;Gnasfl/fl #5	Opn5cre;Gnasfl/fl #6	Opn5cre;Gnasfl/fl #7	Opn5cre;Gnasfl/fl #8	Opn5cre;Gnasfl/fl #9			Fig. 2B	Time (h)	Opn5cre;Gnas+/+ Mean	Opn5cre;Gnasfl/fl Mean	Opn5cre;Gnas+/+ SEM	Opn5cre;Gnasfl/fl SEM			Fig. 2B	Time (h)	Opn5cre;Gnas+/+ #1	Opn5cre;Gnas+/+ #2	Opn5cre;Gnas+/+ #3	Opn5cre;Gnas+/+ #4	Opn5cre;Gnas+/+ #5	Opn5cre;Gnas+/+ #6	Opn5cre;Gnas+/+ #7	Opn5cre;Gnasfl/fl #1	Opn5cre;Gnasfl/fl #2	Opn5cre;Gnasfl/fl #3	Opn5cre;Gnasfl/fl #4	Opn5cre;Gnasfl/fl #5	Opn5cre;Gnasfl/fl #6	Opn5cre;Gnasfl/fl #7	Opn5cre;Gnasfl/fl #8	Opn5cre;Gnasfl/fl #9
	0	0.901815	0.935169	0.759379	0.860951	0.842753	0.865134	0.954055	0.791124	0.756122	0.819381	0.939141	0.881923	0.859865	0.93331	0.890893	0.85921			Mean, SEM	0	0.874179	0.858997	0.0245371	0.0204969			Individual subjects	0-3	0.913229	0.908918	0.74248	0.858112	0.882694	0.910587	0.911976	0.801974	0.864651	0.836936	0.916296	0.866398	0.826235	0.902513	0.884024	0.933315
	0.25	0.933175	0.932622	0.746243	0.83912	0.826781	0.860502	0.925987	0.81097	0.795482	0.817575	0.922635	0.881611	0.860835	0.950108	0.90501	0.88087				0.25	0.866347	0.869455	0.0263589	0.0176908			3-hour bins	3-6	0.922447	0.857737	0.726579	0.847642	0.871484	0.9487	0.895544	0.790308	0.877003	0.783382	0.861264	0.831548	0.791066	0.831243	0.828654	0.920058
	0.5	0.922516	0.91198	0.751728	0.827259	0.836417	0.850686	0.946777	0.863429	0.843242	0.83564	0.922313	0.876221	0.91777	0.939669	0.913378	0.885429				0.5	0.863909	0.888566	0.0255749	0.0122861				6-9	0.890904	0.826197	0.733348	0.876878	0.843111	0.902726	0.842149	0.813464	0.919134	0.769877	0.831394	0.851921	0.805007	0.79101	0.785778	0.873299
	0.75	0.889356	0.902118	0.739012	0.828896	0.89517	0.883655	0.924421	0.831294	0.855934	0.831065	0.916246	0.847415	0.876066	0.910139	0.891993	0.929198				0.75	0.86609	0.876594	0.0238688	0.0124194				9-12	0.94339	0.854395	0.753737	0.918738	0.908936	0.888707	0.897668	0.88076	0.926938	0.838546	0.90487	0.898745	0.869468	0.866805	0.86192	0.892807
	1	0.880838	0.914636	0.736587	0.828169	0.902873	0.884729	0.910944	0.800807	0.867923	0.861315	0.904653	0.847752	0.843251	0.900143	0.886535	0.957169				1	0.865539	0.874394	0.024149	0.0148536				12-15	0.937861	0.950429	0.796506	0.944215	0.944037	0.948128	0.93972	0.92985	0.852548	0.945861	0.933362	0.912527	0.937245	0.931898	0.937884	0.941739
	1.25	0.869102	0.911044	0.739411	0.864327	0.908549	0.932451	0.925103	0.790519	0.903166	0.865148	0.925651	0.879403	0.838022	0.892086	0.876876	0.976935				1.25	0.878569	0.88309	0.0252037	0.0175107				15-18	0.932177	0.969579	0.822547	0.936053	0.938715	0.934058	0.959136	0.886694	0.833592	0.951955	0.949343	0.939968	0.945912	0.948332	0.931849	0.983857
	1.5	0.874238	0.886202	0.748569	0.866779	0.924653	0.946436	0.926087	0.749171	0.866691	0.842391	0.905627	0.846863	0.811471	0.910064	0.883345	0.949838				1.5	0.881852	0.862829	0.0248942	0.0198248				18-21	0.921069	0.973786	0.818643	0.916957	0.926812	0.892599	0.947572	0.820786	0.812109	0.906345	0.935876	0.93893	0.94247	0.932581	0.9258	0.989562
	1.75	0.89534	0.875115	0.762325	0.897879	0.910324	0.914701	0.912888	0.762123	0.867729	0.833006	0.911718	0.872938	0.785418	0.899289	0.889315	0.968545				1.75	0.881225	0.865565	0.0204829	0.0213044				21-24	0.891435	0.957092	0.806468	0.880302	0.884121	0.893508	0.912016	0.816255	0.768495	0.872243	0.929697	0.91168	0.893146	0.919817	0.877161	0.975302
	2	0.915915	0.899913	0.736698	0.876849	0.899188	0.929265	0.899578	0.771508	0.876866	0.837076	0.920154	0.869113	0.779753	0.88912	0.867235	0.945081				2	0.879629	0.861767	0.0245965	0.0193265
	2.25	0.927167	0.906529	0.732256	0.866929	0.863359	0.943324	0.893466	0.803808	0.902614	0.853244	0.924542	0.870686	0.780681	0.919199	0.853641	0.96432				2.25	0.876147	0.874748	0.0264088	0.0197415			Fig. 2B	Time (h)	Opn5cre;Gnas+/+ Mean	Opn5cre;Gnasfl/fl Mean	Opn5cre;Gnas+/+ SEM	Opn5cre;Gnasfl/fl SEM
	2.5	0.959151	0.936343	0.736725	0.872324	0.894055	0.92044	0.859682	0.850665	0.901801	0.823408	0.926538	0.872529	0.783437	0.87512	0.891082	0.941541				2.5	0.882674	0.874013	0.0276982	0.0165395			Mean, SEM	0-3	0.875428	0.87026	0.0234776	0.0144737
	2.75	0.949809	0.910497	0.725021	0.869693	0.888278	0.948794	0.863008	0.825252	0.903718	0.847384	0.914608	0.860132	0.809109	0.853736	0.874437	0.912424				2.75	0.8793	0.866755	0.0288735	0.0126024				3-6	0.867162	0.834947	0.0270636	0.015068
	3	0.95356	0.893771	0.738287	0.856284	0.882625	0.957512	0.913691	0.77499	0.899169	0.813532	0.878023	0.856589	0.795373	0.860688	0.86857	0.962533				3	0.885104	0.856608	0.0281211	0.0189724				6-9	0.845045	0.826765	0.0214293	0.0158975
	3.25	0.944773	0.876455	0.742994	0.830879	0.872495	0.956531	0.954818	0.754897	0.888464	0.785565	0.881769	0.843376	0.751893	0.857594	0.840171	0.951551				3.25	0.882706	0.839476	0.0296211	0.0219924				9-12	0.880796	0.882318	0.0235724	0.00883465
	3.5	0.935433	0.863351	0.723757	0.860742	0.87757	0.954267	0.925694	0.756001	0.892775	0.767948	0.877899	0.820079	0.759603	0.863478	0.845145	0.947323				3.5	0.877259	0.836695	0.0291505	0.0221507				12-15	0.922985	0.924768	0.0211443	0.00955741
	3.75	0.910771	0.870451	0.722267	0.861815	0.884569	0.950705	0.914235	0.754796	0.890449	0.763607	0.867088	0.848068	0.76026	0.850193	0.850952	0.937012				3.75	0.873545	0.835825	0.0276668	0.0211728				15-18	0.927466	0.930167	0.0182902	0.0147283
	4	0.904864	0.854002	0.711463	0.875547	0.903092	0.932487	0.893517	0.784595	0.89002	0.763617	0.879693	0.869247	0.792916	0.85189	0.912624	0.93343				4	0.867853	0.853115	0.0276701	0.019948				18-21	0.91392	0.911607	0.0185647	0.0194302
	4.25	0.915174	0.853062	0.710914	0.881235	0.877967	0.942542	0.904029	0.811269	0.879558	0.781659	0.898516	0.85453	0.796882	0.811857	0.869664	0.910357				4.25	0.869275	0.846033	0.0285534	0.0156272				21-24	0.889278	0.884866	0.0169755	0.0206377
	4.5	0.904538	0.863335	0.730379	0.856129	0.874063	0.931917	0.892382	0.813859	0.883888	0.764651	0.874628	0.844902	0.854276	0.799565	0.833296	0.905705				4.5	0.864678	0.841641	0.0244348	0.0147605
	4.75	0.93482	0.881628	0.72157	0.866553	0.863407	0.937526	0.899729	0.818888	0.874077	0.761937	0.829903	0.837233	0.839372	0.814122	0.818973	0.918421				4.75	0.872176	0.83477	0.0275309	0.0143499
	5	0.952563	0.857605	0.728462	0.853198	0.860271	0.931012	0.905678	0.815265	0.857315	0.780736	0.828979	0.832319	0.830459	0.856364	0.804228	0.913258				5	0.869827	0.835436	0.0277641	0.0125952
	5.25	0.947426	0.878651	0.722125	0.827489	0.868502	0.956755	0.877245	0.813739	0.865349	0.813557	0.850675	0.806931	0.802205	0.805897	0.785633	0.905448				5.25	0.868313	0.827715	0.0298029	0.0127537
	5.5	0.915014	0.850075	0.723447	0.807778	0.856302	0.967951	0.855547	0.794551	0.85759	0.823716	0.867628	0.813687	0.771103	0.805612	0.784771	0.89069				5.5	0.853731	0.823261	0.0292407	0.0135005
	5.75	0.886649	0.810357	0.729773	0.81971	0.852756	0.965609	0.855359	0.802315	0.860377	0.806075	0.852904	0.794151	0.765315	0.810706	0.783797	0.891121				5.75	0.845745	0.818529	0.0274129	0.0135984
	6	0.886222	0.797841	0.74009	0.821983	0.855676	0.948286	0.850155	0.778841	0.862008	0.757359	0.808733	0.789005	0.764203	0.818198	0.774671	0.893906				6	0.842893	0.805214	0.0249936	0.0154272
	6.25	0.880206	0.7961	0.725626	0.862176	0.858467	0.936854	0.882034	0.816482	0.885271	0.766998	0.808472	0.799359	0.760485	0.812894	0.793765	0.876051				6.25	0.84878	0.813309	0.0258502	0.0142694
	6.5	0.869193	0.784136	0.724489	0.900764	0.856822	0.93256	0.876265	0.772911	0.889838	0.757629	0.841377	0.8289	0.76878	0.772382	0.819552	0.891425				6.5	0.849176	0.815866	0.0269851	0.017224
	6.75	0.877758	0.788306	0.727612	0.90982	0.831058	0.931566	0.869099	0.779514	0.918776	0.776035	0.839787	0.845976	0.784997	0.784214	0.820603	0.90998				6.75	0.847888	0.828876	0.0269387	0.0183669
	7	0.901881	0.791836	0.72304	0.882447	0.836754	0.931199	0.815646	0.773745	0.904598	0.763189	0.814646	0.848135	0.788741	0.808173	0.767983	0.891756				7	0.8404	0.817885	0.0269701	0.0175893
	7.25	0.938981	0.810116	0.716858	0.864327	0.817952	0.916631	0.812957	0.770291	0.94313	0.773112	0.82605	0.871999	0.819754	0.803864	0.780445	0.87321				7.25	0.839689	0.829095	0.028257	0.0191786
	7.5	0.914656	0.844804	0.716596	0.883731	0.81924	0.895921	0.813009	0.78703	0.955759	0.795434	0.800581	0.889309	0.823974	0.808609	0.785445	0.863051				7.5	0.841136	0.834355	0.0253618	0.0192355
	7.75	0.900926	0.875217	0.734127	0.870152	0.815331	0.932453	0.822894	0.832232	0.947758	0.801172	0.803382	0.888878	0.822997	0.777346	0.76415	0.871679				7.75	0.850157	0.834399	0.0247833	0.0195785
	8	0.895283	0.896173	0.743941	0.844148	0.808849	0.892588	0.828925	0.843827	0.946424	0.781448	0.872409	0.855048	0.833657	0.761917	0.746489	0.861805				8	0.844272	0.833669	0.0213736	0.0207639
	8.25	0.899847	0.85374	0.749427	0.889288	0.804075	0.840809	0.829815	0.821429	0.928759	0.754612	0.85721	0.86296	0.817348	0.76108	0.775611	0.844774				8.25	0.838143	0.824865	0.0193797	0.018703
	8.5	0.887387	0.829054	0.735308	0.864363	0.85023	0.853081	0.841963	0.860961	0.91718	0.759798	0.858667	0.851177	0.813169	0.75461	0.79058	0.850428				8.5	0.837341	0.828508	0.0183547	0.0177466
	8.75	0.863722	0.830371	0.746988	0.900555	0.889635	0.869913	0.841467	0.872515	0.919201	0.768362	0.849949	0.883165	0.819362	0.795133	0.799915	0.855656				8.75	0.84895	0.840362	0.0193793	0.016122
	9	0.865694	0.842863	0.749426	0.905656	0.916361	0.85358	0.863704	0.865257	0.93004	0.753256	0.826861	0.86106	0.847618	0.824719	0.795907	0.869163				9	0.856755	0.841542	0.0205837	0.0166461
	9.25	0.895692	0.860226	0.733295	0.891414	0.909515	0.842159	0.882448	0.848071	0.908543	0.750742	0.806747	0.868687	0.873715	0.817635	0.807339	0.894657				9.25	0.85925	0.841793	0.02267	0.0167998
	9.5	0.924158	0.885958	0.729724	0.895459	0.871942	0.796596	0.867253	0.834919	0.913652	0.761391	0.84938	0.875884	0.887489	0.806209	0.818203	0.876718				9.5	0.853013	0.847094	0.0253043	0.0157113
	9.75	0.952942	0.862822	0.729566	0.919885	0.857457	0.808518	0.852054	0.843665	0.92272	0.795062	0.913314	0.894416	0.854989	0.79902	0.829513	0.859366				9.75	0.854749	0.856896	0.0275043	0.0153801
	10	0.936886	0.834232	0.72723	0.893624	0.858485	0.883881	0.835861	0.858812	0.919164	0.846017	0.92039	0.884788	0.88579	0.811714	0.828214	0.843266				10	0.852886	0.866462	0.0249451	0.0128398
	10.25	0.934035	0.834266	0.731248	0.903813	0.892122	0.931138	0.870421	0.856313	0.913829	0.808844	0.908393	0.90875	0.86668	0.844064	0.841421	0.869025				10.25	0.871006	0.868591	0.0267231	0.011965
	10.5	0.962063	0.825296	0.763477	0.930148	0.91944	0.884983	0.911393	0.874721	0.929638	0.790354	0.904297	0.9265	0.894184	0.886189	0.884096	0.899615				10.5	0.885257	0.887733	0.0259081	0.013634
	10.75	0.958042	0.822253	0.782706	0.92322	0.929541	0.896806	0.910494	0.895009	0.921275	0.837784	0.94532	0.898856	0.865365	0.913207	0.877133	0.902424				10.75	0.889009	0.895153	0.0238337	0.0106032
	11	0.953362	0.843208	0.785081	0.926289	0.927314	0.916831	0.923308	0.879832	0.950994	0.915864	0.925709	0.894169	0.867919	0.918025	0.878921	0.902936				11	0.896485	0.903819	0.0226023	0.00884238
	11.25	0.969107	0.856386	0.77561	0.934035	0.908156	0.93249	0.924737	0.911193	0.946362	0.920014	0.951351	0.90746	0.808905	0.918597	0.900666	0.933986				11.25	0.900074	0.910948	0.0244186	0.0139885
	11.5	0.966972	0.871247	0.770852	0.928536	0.925075	0.932717	0.941893	0.932121	0.959789	0.897773	0.942809	0.926251	0.832886	0.914112	0.919609	0.914903				11.5	0.905327	0.915584	0.0249099	0.0119359
	11.75	0.974276	0.87165	0.764052	0.946035	0.941167	0.939586	0.954117	0.925225	0.967781	0.92927	0.958317	0.946231	0.901858	0.903695	0.912087	0.905347				11.75	0.912983	0.927757	0.0275734	0.00823553
	12	0.970847	0.896732	0.756319	0.945475	0.959587	0.933912	0.932007	0.924739	0.86641	0.894731	0.910426	0.89064	0.915688	0.911286	0.911854	0.935084				12	0.913554	0.906762	0.0276807	0.0067677
	12.25	0.948928	0.880022	0.747149	0.941186	0.93232	0.962013	0.93318	0.915555	0.856996	0.912276	0.914379	0.870676	0.930817	0.909997	0.935494	0.917339				12.25	0.9064	0.907059	0.0282663	0.00871648
	12.5	0.910402	0.940064	0.777878	0.938408	0.931458	0.946552	0.948343	0.937388	0.88181	0.947233	0.93498	0.885334	0.921264	0.924099	0.944846	0.917285				12.5	0.913301	0.921582	0.0230722	0.00794875
	12.75	0.890157	0.95371	0.812194	0.950345	0.944179	0.947549	0.931392	0.929533	0.852397	0.944679	0.928115	0.908138	0.890447	0.926359	0.943187	0.914478				12.75	0.918504	0.915259	0.0195348	0.00968702
	13	0.886545	0.930451	0.812194	0.957604	0.949588	0.94436	0.926685	0.957692	0.862232	0.966885	0.930834	0.932221	0.934229	0.93978	0.941787	0.904342				13	0.915347	0.93	0.0192888	0.0102985
	13.25	0.943615	0.954603	0.811782	0.945731	0.931375	0.933981	0.934995	0.928449	0.824615	0.950883	0.930127	0.904685	0.944097	0.934677	0.937615	0.923954				13.25	0.922298	0.9199	0.0186707	0.0126834
	13.5	0.946381	0.949801	0.803841	0.946673	0.940591	0.949371	0.955944	0.933174	0.848797	0.941056	0.934062	0.933151	0.944773	0.927114	0.929292	0.947233				13.5	0.927514	0.926517	0.0206857	0.00997743
	13.75	0.930918	0.965391	0.792953	0.947352	0.952731	0.947727	0.946701	0.93897	0.865148	0.938391	0.938886	0.926452	0.948282	0.929193	0.917742	0.965851				13.75	0.926253	0.92988	0.0225452	0.00929348
	14	0.943439	0.961337	0.787813	0.942363	0.954749	0.959649	0.93945	0.940453	0.86824	0.963994	0.947658	0.93008	0.940374	0.941131	0.931353	0.971483				14	0.926971	0.937196	0.0234264	0.00977463
	14.25	0.964139	0.973921	0.792507	0.932893	0.944615	0.948915	0.940961	0.902741	0.841688	0.955585	0.939061	0.920116	0.955826	0.938459	0.938586	0.949248				14.25	0.928278	0.926812	0.0232368	0.0120576
	14.5	0.956854	0.988005	0.804593	0.924877	0.939894	0.945934	0.948109	0.905259	0.837395	0.955562	0.935058	0.918434	0.950216	0.93756	0.952535	0.961422				14.5	0.929752	0.92816	0.0221027	0.0128728
	14.75	0.95088	0.97934	0.815709	0.949828	0.949926	0.955034	0.930146	0.932502	0.839733	0.964873	0.941297	0.914371	0.966299	0.952647	0.954789	0.95908				14.75	0.93298	0.936177	0.0202881	0.0132757
	15	0.949085	0.982198	0.839649	0.952054	0.941464	0.95067	0.948444	0.941589	0.837664	0.960053	0.948825	0.928548	0.941879	0.942375	0.953407	0.975814				15	0.937652	0.936684	0.0170626	0.0131545
	15.25	0.944924	0.968147	0.840316	0.94394	0.932789	0.942023	0.964357	0.928319	0.845762	0.964042	0.937614	0.93733	0.923166	0.944861	0.948722	0.99568				15.25	0.933785	0.936166	0.016292	0.013416
	15.5	0.949229	0.976126	0.842553	0.934531	0.935062	0.92981	0.963058	0.929373	0.845448	0.977959	0.943844	0.958005	0.919034	0.952814	0.928905	0.998414				15.5	0.93291	0.939311	0.0163475	0.0144182
	15.75	0.939148	0.973682	0.816189	0.935744	0.934234	0.956966	0.96427	0.928977	0.841965	0.965014	0.965725	0.948661	0.928831	0.933597	0.945673	0.990674				15.75	0.931462	0.938791	0.0200489	0.0138683
	16	0.921233	0.954398	0.806936	0.916802	0.936791	0.936128	0.967581	0.918638	0.847496	0.959801	0.960477	0.953245	0.942288	0.943647	0.949529	0.985533				16	0.919981	0.940073	0.0199907	0.0130079
	16.25	0.900825	0.971249	0.828263	0.913785	0.926954	0.951425	0.956522	0.909451	0.842346	0.968209	0.943407	0.936679	0.969295	0.948384	0.918373	0.974053				16.25	0.921289	0.934466	0.0181309	0.0137275
	16.5	0.923731	0.963367	0.794838	0.919547	0.934926	0.932321	0.928472	0.8601	0.825068	0.960229	0.945612	0.943689	0.968276	0.957433	0.93751	0.970284				16.5	0.913886	0.9298	0.0205549	0.0171343
	16.75	0.920234	0.952522	0.792121	0.931738	0.953575	0.94443	0.945962	0.848629	0.820841	0.958787	0.948479	0.939199	0.968065	0.949643	0.915018	0.971718				16.75	0.920083	0.924487	0.0217927	0.017996
	17	0.91528	0.96278	0.81333	0.939248	0.944101	0.938393	0.961526	0.825905	0.828276	0.967337	0.935533	0.921278	0.945506	0.951936	0.928059	0.972884				17	0.924951	0.919635	0.0195627	0.0183642
	17.25	0.915814	0.956062	0.819283	0.960233	0.945561	0.928707	0.967264	0.82579	0.827112	0.953527	0.963444	0.934838	0.948757	0.949883	0.93749	0.984263				17.25	0.927561	0.925011	0.0192994	0.0192443
	17.5	0.935103	0.971943	0.822382	0.941997	0.923869	0.941904	0.97353	0.879881	0.825922	0.944415	0.966032	0.934825	0.946422	0.958387	0.912774	0.999002				17.5	0.930104	0.92974	0.0192632	0.0170809
	17.75	0.965643	0.983198	0.838112	0.940765	0.94219	0.899201	0.959045	0.861216	0.824527	0.901323	0.945007	0.932814	0.947332	0.943036	0.913495	0.985454				17.75	0.932593	0.917134	0.0186148	0.0163466
	18	0.938049	0.988857	0.839145	0.938307	0.951781	0.890775	0.968732	0.869148	0.824266	0.894718	0.937453	0.950467	0.948011	0.952323	0.925078	0.986374				18	0.930807	0.920871	0.0191244	0.0166153
	18.25	0.931683	0.980215	0.837611	0.911551	0.928856	0.883544	0.961	0.862745	0.802965	0.893681	0.935979	0.970001	0.964118	0.945373	0.925651	1.00037				18.25	0.919209	0.92232	0.0180646	0.0202267
	18.5	0.963398	0.971213	0.830936	0.910285	0.909652	0.880237	0.950294	0.847082	0.809837	0.899852	0.924696	0.96163	0.946568	0.929022	0.910265	0.990994				18.5	0.916574	0.913327	0.0189339	0.0186843
	18.75	0.966288	0.988153	0.814918	0.918363	0.899751	0.900564	0.952951	0.821163	0.820231	0.875908	0.927022	0.955829	0.941273	0.931697	0.903581	1.00083				18.75	0.920141	0.908615	0.0216606	0.0201472
	19	0.927546	0.973247	0.788009	0.936225	0.939102	0.911472	0.936318	0.797454	0.826882	0.877625	0.951332	0.951071	0.957127	0.921624	0.923745	0.983624				19	0.915989	0.910054	0.0224501	0.0210766
	19.25	0.903633	0.972708	0.795706	0.935762	0.959362	0.951853	0.939071	0.810683	0.820629	0.892978	0.942823	0.933017	0.921334	0.922128	0.933295	0.99213				19.25	0.922585	0.907669	0.0226906	0.0194588
	19.5	0.91043	0.967626	0.787313	0.938659	0.949557	0.920807	0.948283	0.831053	0.818591	0.93298	0.948476	0.926061	0.938684	0.9337	0.933638	0.973112				19.5	0.917525	0.915144	0.0228584	0.0176945
	19.75	0.912926	0.967658	0.830661	0.914448	0.929072	0.905771	0.933943	0.828351	0.825612	0.92148	0.948476	0.900527	0.946513	0.933896	0.93204	0.978058				19.75	0.913497	0.912772	0.015824	0.017655
	20	0.882299	0.974154	0.822675	0.914204	0.91324	0.883284	0.94476	0.809086	0.802846	0.911088	0.935342	0.920328	0.943971	0.938373	0.923711	1.00323				20	0.904945	0.909775	0.0184391	0.021491
	20.25	0.910096	0.955024	0.820904	0.914964	0.92238	0.869532	0.950418	0.799139	0.80071	0.910179	0.93238	0.932284	0.956829	0.923728	0.925709	1.01011				20.25	0.906188	0.910118	0.0178036	0.0229375
	20.5	0.920841	0.982473	0.832054	0.91735	0.91065	0.854413	0.944112	0.790514	0.804394	0.933604	0.917039	0.945159	0.940829	0.937082	0.946785	0.991976				20.5	0.908842	0.911931	0.0193613	0.0226679
	20.75	0.900652	0.956376	0.827984	0.912242	0.923999	0.868414	0.946142	0.788622	0.800829	0.940348	0.939182	0.941819	0.929537	0.92963	0.939138	0.980406				20.75	0.905116	0.909946	0.0169273	0.0223635
	21	0.906051	0.981513	0.814443	0.858087	0.911147	0.883126	0.942419	0.815181	0.799625	0.898046	0.926188	0.917894	0.917314	0.924981	0.912765	0.973098				21	0.899541	0.898344	0.0206816	0.018516
	21.25	0.885735	0.961233	0.790601	0.856556	0.884359	0.903091	0.916508	0.838556	0.803761	0.877552	0.924327	0.916583	0.911153	0.90485	0.926237	0.990464				21.25	0.88544	0.899276	0.0200305	0.0180368
	21.5	0.875695	0.976623	0.785463	0.875292	0.886934	0.907026	0.897423	0.879818	0.798253	0.869977	0.92867	0.915889	0.9102	0.919358	0.915597	0.991192				21.5	0.886351	0.903217	0.0213328	0.0173528
	21.75	0.878634	0.987237	0.804486	0.880794	0.889327	0.933855	0.915588	0.810188	0.774089	0.854191	0.931525	0.931704	0.863466	0.910135	0.909873	0.966865				21.75	0.89856	0.88356	0.0212956	0.0209465
	22	0.886012	0.973391	0.835347	0.890566	0.863347	0.922613	0.886091	0.804608	0.759275	0.852161	0.923631	0.931155	0.856361	0.905876	0.904889	0.969479				22	0.893909	0.878604	0.0166472	0.0221707
	22.25	0.880675	0.951581	0.817091	0.874767	0.895393	0.896002	0.922438	0.774912	0.756123	0.867834	0.917972	0.912465	0.887819	0.926343	0.877901	0.984433				22.25	0.891135	0.878423	0.0158379	0.0241896
	22.5	0.908328	0.940519	0.793275	0.869263	0.871218	0.868175	0.940797	0.771809	0.75256	0.887982	0.935894	0.920725	0.854019	0.928503	0.859922	0.981626				22.5	0.884511	0.877004	0.01944	0.0254052
	22.75	0.892947	0.93377	0.789397	0.871426	0.86617	0.883974	0.928763	0.829387	0.761187	0.911744	0.948971	0.919328	0.895355	0.922071	0.848638	0.975304				22.75	0.880921	0.890221	0.0182053	0.0220862
	23	0.889756	0.939428	0.783089	0.895604	0.88427	0.877109	0.902999	0.841564	0.764826	0.878045	0.924897	0.913856	0.933588	0.931998	0.862258	0.970643				23	0.881751	0.891297	0.0181241	0.0207049
	23.25	0.904217	0.956926	0.790616	0.883875	0.876981	0.892259	0.900986	0.838311	0.767379	0.882545	0.92854	0.895757	0.929511	0.913339	0.832726	0.955063				23.25	0.886551	0.882575	0.0187769	0.0198623
	23.5	0.907548	0.947365	0.826381	0.917457	0.878202	0.903894	0.892623	0.820129	0.746375	0.882146	0.913431	0.901254	0.915598	0.932223	0.826391	0.973537				23.5	0.89621	0.879009	0.0142002	0.0231609
	23.75	0.890407	0.940712	0.819242	0.878667	0.907428	0.889096	0.902165	0.795734	0.750863	0.857558	0.942876	0.893299	0.876651	0.920549	0.860222	0.974563				23.75	0.889674	0.874702	0.0139376	0.0233176
	24	0.882648	0.951904	0.834657	0.891578	0.878799	0.855384	0.907412	0.791124	0.756122	0.819381	0.939141	0.881923	0.859865	0.917396	0.865675	0.972666				24	0.886055	0.867032	0.0142005	0.0234234

## Sheet: Respiratory Exchange 10deg
Figs. 3C,F	Time (h)	Opn5cre;Gnas+/+ #1	Opn5cre;Gnas+/+ #2	Opn5cre;Gnas+/+ #3	Opn5cre;Gnas+/+ #4	Opn5cre;Gnas+/+ #5	Opn5cre;Gnas+/+ #6	Opn5cre;Gnas+/+ #7	Opn5cre;Gnasfl/fl #1	Opn5cre;Gnasfl/fl #2	Opn5cre;Gnasfl/fl #3	Opn5cre;Gnasfl/fl #4	Opn5cre;Gnasfl/fl #5	Opn5cre;Gnasfl/fl #6	Opn5cre;Gnasfl/fl #7	Opn5cre;Gnasfl/fl #8	Opn5cre;Gnasfl/fl #9			Fig. 3C	Time (h)	Opn5cre;Gnas+/+ Mean	Opn5cre;Gnasfl/fl Mean	Opn5cre;Gnas+/+ SEM	Opn5cre;Gnasfl/fl SEM			Fig. 3C	Time (h)	Opn5cre;Gnas+/+ #1	Opn5cre;Gnas+/+ #2	Opn5cre;Gnas+/+ #3	Opn5cre;Gnas+/+ #4	Opn5cre;Gnas+/+ #5	Opn5cre;Gnas+/+ #6	Opn5cre;Gnas+/+ #7	Opn5cre;Gnasfl/fl #1	Opn5cre;Gnasfl/fl #2	Opn5cre;Gnasfl/fl #3	Opn5cre;Gnasfl/fl #4	Opn5cre;Gnasfl/fl #5	Opn5cre;Gnasfl/fl #6	Opn5cre;Gnasfl/fl #7	Opn5cre;Gnasfl/fl #8	Opn5cre;Gnasfl/fl #9
	0	0.917916	0.894557	0.94777	0.839002	0.916505	0.921553	0.95421	0.928237	0.862628	0.916488	0.948029	0.883327	0.945019	0.940996	0.793543	0.923705			Mean, SEM	0	0.913073	0.904664	0.0145017	0.0168561			Individual subjects	0-3	0.85042	0.839883	0.898375	0.830222	0.927421	0.968068	0.92174	0.867283	0.916109	0.906992	0.905463	0.862923	0.88815	0.873469	0.830272	0.959199
	0.25	0.903975	0.852769	0.924229	0.782865	0.945315	0.969657	0.948464	0.899504	0.858718	0.911374	0.938095	0.905284	0.952776	0.926349	0.78133	0.913557				0.25	0.903896	0.898554	0.0247378	0.0170946			3-hour bins	3-6	0.807186	0.842393	0.909267	0.837228	0.852286	0.937747	0.907941	0.820879	0.865386	0.844494	0.816289	0.838566	0.852491	0.796527	0.859921	0.962538
	0.5	0.895422	0.841037	0.914885	0.780892	0.946908	0.960884	0.945398	0.856969	0.905475	0.936828	0.927627	0.933054	0.940353	0.897803	0.747776	0.935814				0.5	0.897918	0.897966	0.0248058	0.0207982				6-9	0.842376	0.802451	0.924467	0.870212	0.797555	0.893237	0.885139	0.836773	0.855099	0.816549	0.821457	0.83065	0.812154	0.758669	0.8171	0.934392
	0.75	0.859249	0.823471	0.906621	0.764556	0.950953	0.969184	0.953845	0.839414	0.907235	0.958789	0.922216	0.93826	0.951745	0.888764	0.743912	0.939092				0.75	0.889697	0.898825	0.0290506	0.0229188				9-12	0.930556	0.853219	0.957486	0.920472	0.913015	0.894343	0.908159	0.923607	0.907867	0.902923	0.926176	0.919137	0.909062	0.852285	0.914452	0.880092
	1	0.866031	0.82405	0.916929	0.781769	0.951009	0.956142	0.945548	0.816861	0.90982	0.94232	0.890184	0.90681	0.917411	0.884966	0.748157	0.956447				1	0.89164	0.885886	0.0260615	0.0217055				12-15	0.99504	0.987609	0.97626	0.961839	0.96059	0.977696	0.945347	0.974628	0.908815	0.986091	0.975039	0.964064	0.951252	0.952844	0.9562	0.949236
	1.25	0.88217	0.816809	0.902874	0.809663	0.923328	0.964598	0.930429	0.854115	0.939614	0.922076	0.885806	0.897916	0.900728	0.858967	0.767502	0.974403				1.25	0.889982	0.889014	0.0220108	0.0197405				15-18	0.968843	1.00262	0.974793	0.955269	0.956217	0.946334	0.934104	0.959376	0.86451	0.989644	0.973251	0.962135	0.958935	0.964245	0.942452	0.977208
	1.5	0.872802	0.825632	0.894579	0.836085	0.936108	0.979885	0.91857	0.873295	0.942976	0.900041	0.872257	0.87813	0.882826	0.82781	0.789139	0.967585				1.5	0.894809	0.881562	0.0208318	0.0179167				18-21	0.95671	0.937883	0.975242	0.916263	0.882823	0.888174	0.858551	0.913029	0.858715	0.941209	0.935665	0.93677	0.898699	0.948996	0.896616	0.910139
	1.75	0.85474	0.848046	0.886661	0.875944	0.916564	0.985659	0.909595	0.884261	0.951219	0.901827	0.912372	0.848742	0.87962	0.837508	0.85005	0.975087				1.75	0.896744	0.89341	0.0176838	0.0156869				21-24	0.959005	0.960763	0.953424	0.855592	0.862799	0.857613	0.882923	0.894903	0.851203	0.864853	0.933425	0.864624	0.837893	0.94525	0.852481	0.93426
	2	0.83958	0.873568	0.876446	0.890977	0.903043	0.979973	0.892963	0.86931	0.934212	0.866276	0.900831	0.820302	0.859788	0.823251	0.911324	0.983113				2	0.893793	0.885379	0.0163082	0.0175679
	2.25	0.807837	0.845336	0.85464	0.867058	0.905269	0.991297	0.906484	0.893707	0.928508	0.858647	0.887764	0.814078	0.832817	0.827394	0.928319	0.980939				2.25	0.88256	0.883575	0.0223077	0.018561			Fig. 3C	Time (h)	Opn5cre;Gnas+/+ Mean	Opn5cre;Gnasfl/fl Mean	Opn5cre;Gnas+/+ SEM	Opn5cre;Gnasfl/fl SEM
	2.5	0.777349	0.820497	0.863464	0.863469	0.910244	0.986567	0.885393	0.874225	0.937835	0.874763	0.891446	0.799149	0.836213	0.873111	0.927351	0.967199				2.5	0.872426	0.88681	0.0251298	0.017267			Mean, SEM	0-3	0.890876	0.889984	0.019651	0.0124115
	2.75	0.787499	0.816706	0.887234	0.868549	0.925491	0.966847	0.885229	0.85781	0.917516	0.898644	0.897293	0.793735	0.81474	0.891043	0.914129	0.976205				2.75	0.876794	0.884568	0.0230492	0.0184846				3-6	0.870578	0.850788	0.0180372	0.0158138
	3	0.790885	0.836005	0.902539	0.832062	0.925737	0.952639	0.906496	0.826975	0.913656	0.902818	0.897098	0.799214	0.831916	0.877133	0.891002	0.976438				3	0.878052	0.879583	0.0222147	0.0178822				6-9	0.859348	0.831427	0.0179389	0.0155378
	3.25	0.785114	0.849112	0.92381	0.803046	0.883624	0.94388	0.950393	0.819627	0.857955	0.843514	0.841218	0.843432	0.914511	0.867911	0.865354	0.96949				3.25	0.876997	0.869224	0.0252532	0.0152836				9-12	0.911036	0.903955	0.0122098	0.00790775
	3.5	0.774847	0.847188	0.917203	0.800996	0.859258	0.942034	0.953645	0.820738	0.854824	0.838108	0.826036	0.869981	0.923891	0.846307	0.847881	0.97663				3.5	0.870739	0.867155	0.026214	0.0170209				12-15	0.972054	0.957574	0.00648972	0.00741846
	3.75	0.781813	0.847229	0.902114	0.799113	0.844732	0.939677	0.95035	0.807178	0.826593	0.862595	0.842216	0.871015	0.915089	0.805923	0.813832	0.978872				3.75	0.866432	0.858146	0.0249819	0.0191995				15-18	0.962597	0.954639	0.00839507	0.0121004
	4	0.778802	0.840516	0.897297	0.833211	0.840935	0.935182	0.920934	0.810193	0.824185	0.867469	0.846841	0.85746	0.916459	0.78752	0.806817	0.979739				4	0.86384	0.855187	0.0211046	0.0202063				18-21	0.916521	0.915538	0.01605	0.00953075
	4.25	0.77475	0.832701	0.887098	0.848259	0.851927	0.938041	0.910798	0.799839	0.83372	0.835074	0.827589	0.839536	0.884738	0.771529	0.800723	0.959471				4.25	0.863368	0.839135	0.0204367	0.0183825				21-24	0.904589	0.886544	0.0191017	0.0138032
	4.5	0.777757	0.832904	0.870704	0.857058	0.85426	0.969248	0.893826	0.829676	0.872967	0.81949	0.810333	0.814843	0.858479	0.757377	0.821036	0.959817				4.5	0.865108	0.838224	0.0221203	0.0186274
	4.75	0.779681	0.85496	0.875624	0.891039	0.881099	0.980862	0.890891	0.838341	0.875147	0.809489	0.79528	0.831856	0.827622	0.784299	0.865111	0.969427				4.75	0.879165	0.844064	0.0224245	0.0185309
	5	0.779667	0.871068	0.919991	0.908442	0.859874	0.972625	0.897082	0.806804	0.907088	0.82468	0.795078	0.859994	0.813576	0.800494	0.92602	0.966694				5	0.886964	0.855603	0.0226208	0.0210072
	5.25	0.80887	0.853125	0.934212	0.879587	0.833902	0.916788	0.881076	0.792033	0.90179	0.837664	0.776751	0.856413	0.807399	0.778421	0.91965	0.950929				5.25	0.872509	0.846783	0.0167669	0.0215652
	5.5	0.871107	0.852389	0.93874	0.825617	0.824706	0.900723	0.873163	0.806859	0.876865	0.871253	0.778035	0.832576	0.802471	0.764123	0.903302	0.933793				5.5	0.869492	0.841031	0.0154381	0.0194683
	5.75	0.894919	0.815029	0.926773	0.803838	0.804233	0.897208	0.878695	0.849519	0.865171	0.851044	0.787336	0.806073	0.789082	0.759635	0.869196	0.934049				5.75	0.860099	0.834567	0.0193332	0.0179713
	6	0.895203	0.818886	0.924363	0.801689	0.815431	0.901799	0.895889	0.863648	0.84005	0.815228	0.787945	0.818963	0.797153	0.754175	0.849052	0.957649				6	0.864751	0.83154	0.0191087	0.0192953
	6.25	0.892243	0.82767	0.921723	0.81587	0.820246	0.89191	0.922379	0.818545	0.819464	0.794438	0.765999	0.826329	0.843617	0.755149	0.830969	0.946665				6.25	0.870292	0.822353	0.0179883	0.0184428
	6.5	0.826339	0.801264	0.913378	0.833647	0.78611	0.884084	0.926931	0.78895	0.814302	0.788936	0.755656	0.854883	0.864709	0.754088	0.830961	0.929343				6.5	0.853108	0.820203	0.0208816	0.0189068
	6.75	0.818055	0.782048	0.895331	0.859928	0.784487	0.907646	0.883992	0.79708	0.812534	0.79596	0.780333	0.826755	0.857026	0.741731	0.813887	0.918131				6.75	0.847355	0.815938	0.0198284	0.0165804
	7	0.801015	0.776192	0.91176	0.899802	0.777829	0.949175	0.873302	0.845294	0.844673	0.838015	0.824285	0.813925	0.823634	0.756186	0.800923	0.928558				7	0.855582	0.83061	0.0265073	0.0152976
	7.25	0.789374	0.76548	0.899473	0.895566	0.777636	0.948057	0.861557	0.847151	0.893073	0.858277	0.795065	0.828048	0.814867	0.759038	0.776984	0.949608				7.25	0.848163	0.83579	0.0268615	0.0198522
	7.5	0.791545	0.776653	0.915578	0.870399	0.759113	0.891982	0.851166	0.800646	0.920422	0.834546	0.777932	0.840198	0.785005	0.744473	0.792482	0.945552				7.5	0.836634	0.826806	0.0230358	0.0223237
	7.75	0.787716	0.777377	0.937269	0.895726	0.786253	0.860652	0.843359	0.811708	0.919412	0.81849	0.778695	0.848817	0.787916	0.754504	0.781254	0.93838				7.75	0.841193	0.826575	0.0231653	0.0213877
	8	0.799107	0.819291	0.938787	0.915354	0.85875	0.857673	0.888308	0.793266	0.877563	0.805567	0.832237	0.805805	0.788764	0.757326	0.773186	0.965847				8	0.868181	0.822173	0.0188835	0.0213801
	8.25	0.860763	0.844735	0.951549	0.905283	0.805388	0.856062	0.892223	0.882867	0.863119	0.834724	0.908562	0.804458	0.773072	0.77048	0.775104	0.954272				8.25	0.873715	0.84074	0.0178519	0.0220293
	8.5	0.892086	0.833885	0.945069	0.858839	0.784315	0.873993	0.91271	0.903984	0.833096	0.837183	0.911841	0.831238	0.787729	0.75907	0.812815	0.906793				8.5	0.871557	0.842639	0.0199506	0.0181838
	8.75	0.918103	0.811047	0.932034	0.883707	0.803481	0.884964	0.891874	0.867811	0.847547	0.810606	0.890413	0.846889	0.790437	0.762311	0.881293	0.898319				8.75	0.87503	0.843958	0.0187563	0.015697
	9	0.879335	0.797338	0.931752	0.876941	0.809183	0.904086	0.863122	0.857096	0.831028	0.783171	0.869973	0.852145	0.844079	0.794168	0.903389	0.907985				9	0.865965	0.849226	0.0182719	0.0142592
	9.25	0.833412	0.776348	0.942115	0.873103	0.884067	0.91706	0.823692	0.864564	0.819898	0.82844	0.890201	0.86233	0.903507	0.802125	0.915858	0.881057				9.25	0.864257	0.863109	0.0216276	0.0130498
	9.5	0.825085	0.780363	0.944265	0.900091	0.937411	0.899664	0.858835	0.890709	0.868778	0.88214	0.897818	0.891241	0.939601	0.798234	0.895611	0.862848				9.5	0.877959	0.880776	0.0226664	0.0126158
	9.75	0.874758	0.782479	0.960843	0.898932	0.920074	0.85468	0.899506	0.940979	0.901465	0.89416	0.880402	0.911301	0.93797	0.826677	0.898784	0.878872				9.75	0.884467	0.896734	0.0212242	0.0114245
	10	0.911423	0.778334	0.953846	0.898912	0.902021	0.825516	0.9006	0.906551	0.935981	0.903781	0.893126	0.936747	0.885451	0.824101	0.860118	0.876125				10	0.881522	0.891331	0.0223585	0.0119059
	10.25	0.933066	0.834294	0.954949	0.937794	0.877364	0.868875	0.886785	0.910775	0.937185	0.898797	0.905737	0.926636	0.874326	0.822992	0.876367	0.889578				10.25	0.899018	0.893599	0.0165526	0.0112611
	10.5	0.938865	0.884361	0.954235	0.910802	0.894306	0.870752	0.898303	0.906522	0.93328	0.905773	0.951071	0.898039	0.860924	0.831068	0.884481	0.894552				10.5	0.907375	0.89619	0.0112581	0.0119104
	10.75	0.976693	0.865281	0.964606	0.93951	0.904949	0.86081	0.947719	0.932354	0.925501	0.909363	0.963403	0.913979	0.855818	0.851595	0.947533	0.89576				10.75	0.922795	0.91059	0.0176084	0.0126728
	11	0.966003	0.883962	0.965291	0.949357	0.952115	0.848547	0.935216	0.946487	0.924053	0.911508	0.943948	0.939109	0.90678	0.882336	0.956079	0.860127				11	0.928641	0.918936	0.0170251	0.0106709
	11.25	0.97246	0.881679	0.968433	0.927811	0.954114	0.903774	0.932765	0.954378	0.920258	0.932022	0.947026	0.952952	0.961563	0.902779	0.939435	0.867038				11.25	0.934434	0.930828	0.0126857	0.0100652
	11.5	0.998345	0.918532	0.968927	0.92365	0.936606	0.96606	0.944054	0.953356	0.93509	0.953578	0.965606	0.959393	0.97314	0.900582	0.93698	0.860462				11.5	0.950882	0.937576	0.010743	0.0119914
	11.75	0.995491	0.935705	0.98125	0.970147	0.941603	0.956287	0.956076	0.964793	0.942338	0.962993	0.971206	0.955199	0.949331	0.917894	0.942765	0.86356				11.75	0.962365	0.94112	0.00806648	0.0110358
	12	0.992296	0.973175	0.956806	0.959085	0.955383	0.95035	0.95939	0.978326	0.927417	0.972275	0.960768	0.949706	0.925311	0.925149	0.930471	0.903232				12	0.963784	0.941406	0.00543859	0.00837951
	12.25	0.993936	0.975447	0.961928	0.963193	0.947166	0.972869	0.963658	0.973291	0.922788	0.969834	0.970746	0.957606	0.910005	0.945775	0.952465	0.939809				12.25	0.968314	0.949146	0.00548605	0.00734606
	12.5	0.989692	0.98835	0.978056	0.950577	0.960482	0.972681	0.968109	0.964864	0.895197	0.980629	0.971666	0.9659	0.912496	0.943516	0.964214	0.954845				12.5	0.972564	0.95037	0.00539393	0.00954338
	12.75	0.994037	0.976074	0.981564	0.953583	0.973437	0.959245	0.9685	0.986808	0.875265	0.998365	0.989326	0.971187	0.95618	0.955705	0.957577	0.94522				12.75	0.972349	0.959515	0.00513862	0.0121398
	13	1.00014	0.987907	0.989161	0.950215	0.973461	0.971356	0.975206	0.97158	0.900518	0.980381	0.960923	0.962165	0.955148	0.953783	0.968261	0.914212				13	0.978207	0.951886	0.00608898	0.00891903
	13.25	0.987977	0.977841	0.993035	0.97012	0.976394	0.974055	0.961794	0.979862	0.93358	0.992434	0.977157	0.967165	0.963254	0.953807	0.961446	0.924101				13.25	0.977316	0.961423	0.0039797	0.00727605
	13.5	0.989526	0.99548	0.977599	0.981372	0.965965	0.963953	0.945033	0.976868	0.908451	0.991647	0.966897	0.95963	0.942796	0.947974	0.967691	0.966209				13.5	0.974133	0.958685	0.00649955	0.00791781
	13.75	1.0013	0.999928	0.975965	0.971531	0.951535	0.9626	0.925207	0.983815	0.916487	1.00327	0.989406	0.966781	0.956802	0.96597	0.957733	0.981268				13.75	0.969724	0.969059	0.0101358	0.00833996
	14	0.998518	0.995785	0.975414	0.977171	0.948817	0.988542	0.930732	0.978029	0.927391	0.986114	0.969426	0.965245	0.946651	0.954617	0.951658	0.982782				14	0.973568	0.962435	0.00951718	0.00637829
	14.25	1.00199	0.981893	0.974477	0.958798	0.964477	1.00719	0.943725	0.973213	0.937134	0.977341	0.970106	0.966404	0.983978	0.954577	0.956038	0.965021				14.25	0.976078	0.964868	0.00866778	0.0046745
	14.5	0.996897	0.982897	0.985564	0.945014	0.95952	1.01152	0.922253	0.964534	0.91335	0.999463	0.980352	0.960281	0.970083	0.96077	0.960957	0.943277				14.5	0.971952	0.961452	0.011795	0.00793402
	14.75	0.995237	1.00048	0.971109	0.956611	0.955324	0.994655	0.913788	0.965359	0.893517	0.985758	0.985946	0.963965	0.976617	0.962353	0.963204	0.955877				14.75	0.969601	0.961399	0.0116785	0.00919875
	15	0.993978	1.00366	0.970705	0.966636	0.955702	0.981037	0.912114	0.973621	0.863498	0.981672	0.982784	0.9768	0.966949	0.962971	0.93888	0.964212				15	0.969119	0.956821	0.0113298	0.0124717
	15.25	0.973443	1.00403	0.974947	0.980818	0.944692	0.985384	0.944405	0.976708	0.841929	0.976826	0.980212	0.96884	0.96717	0.967304	0.961978	0.961093				15.25	0.972532	0.955784	0.00816351	0.0144047
	15.5	0.963159	1.00648	0.981682	0.971764	0.960759	0.96973	0.968893	0.971364	0.837812	0.992443	0.973682	0.968187	0.981045	0.97445	0.951774	0.985873				15.5	0.974638	0.959626	0.00588255	0.0157026
	15.75	0.985465	1.00548	0.981145	0.968636	0.966667	0.968775	0.966729	0.970044	0.832121	0.997062	0.985939	0.97251	0.96836	0.962333	0.946119	0.99775				15.75	0.977557	0.959138	0.00545004	0.0168091
	16	0.996285	1.00179	0.969112	0.96574	0.97699	0.958588	0.958459	0.951709	0.81382	0.971507	0.9735	0.963687	0.987501	0.955058	0.941761	0.98849				16	0.975281	0.94967	0.00661492	0.0177679
	16.25	0.975088	1.0082	0.976703	0.94996	0.96536	0.913781	0.931037	0.950536	0.82773	0.997447	0.97422	0.96446	0.97848	0.960183	0.939859	0.970611				16.25	0.960019	0.951503	0.0118872	0.0164229
	16.5	0.957104	0.994896	0.972029	0.951896	0.960148	0.909128	0.914706	0.954834	0.853147	0.991191	0.974867	0.965403	0.962899	0.968896	0.936135	0.953059				16.5	0.951415	0.951159	0.0115059	0.013265
	16.75	0.949742	1.00048	0.985176	0.96069	0.962249	0.907224	0.908711	0.976591	0.870206	0.98894	0.968278	0.951879	0.942108	0.966587	0.923704	0.977127				16.75	0.953467	0.951713	0.0133632	0.0121715
	17	0.940075	1.0017	0.968615	0.951735	0.954914	0.887656	0.901976	0.971858	0.869215	0.987809	0.965545	0.961298	0.924151	0.949762	0.932214	0.982221				17	0.94381	0.949341	0.0146954	0.0122597
	17.25	0.93423	1.00768	0.968564	0.935588	0.942832	0.912641	0.912459	0.973156	0.884578	0.999936	0.965728	0.957863	0.917439	0.956642	0.950773	0.98716				17.25	0.944857	0.954808	0.0127239	0.0117241
	17.5	0.97841	1.00457	0.971571	0.922545	0.942901	0.918267	0.943912	0.958272	0.902472	0.996804	0.962027	0.953492	0.94215	0.970422	0.93453	0.987054				17.5	0.954597	0.956358	0.0119031	0.00942954
	17.75	0.977535	0.992934	0.975972	0.940264	0.951331	0.997176	0.944452	0.936065	0.925825	0.999164	0.971605	0.948078	0.964202	0.973135	0.939851	0.976233				17.75	0.968523	0.959351	0.00876565	0.00782386
	18	0.970446	1.0021	0.976087	0.952223	0.946275	0.992957	0.935498	0.907129	0.916274	0.984565	0.97388	0.955261	0.963703	0.967436	0.954293	0.97282				18	0.96794	0.95504	0.0093019	0.00879577
	18.25	0.966769	0.998475	0.985413	0.943724	0.933594	0.981007	0.898274	0.887534	0.900513	0.984809	0.968557	0.957313	0.927976	0.972456	0.933437	0.977049				18.25	0.958179	0.945516	0.0132398	0.0116517
	18.5	0.94926	0.980617	0.981066	0.92649	0.910827	0.956211	0.904384	0.866868	0.866047	0.976431	0.969823	0.959138	0.892915	0.966352	0.930677	0.941556				18.5	0.944122	0.929979	0.0118199	0.014671
	18.75	0.968749	0.978596	0.980323	0.922205	0.931277	0.886143	0.898968	0.862468	0.851055	0.973005	0.956162	0.95205	0.871835	0.964676	0.895073	0.905505				18.75	0.938037	0.914648	0.0145505	0.0158541
	19	0.972571	0.965313	0.976397	0.923119	0.919545	0.855394	0.880104	0.905142	0.836244	0.959236	0.947561	0.950654	0.907333	0.960648	0.902294	0.881693				19	0.927492	0.916756	0.0178487	0.0139311
	19.25	0.973495	0.946088	0.968115	0.924496	0.880142	0.872676	0.872102	0.947555	0.811018	0.938784	0.947258	0.945181	0.922075	0.943117	0.882259	0.888566				19.25	0.919588	0.913979	0.0169022	0.015362
	19.5	0.96379	0.910567	0.971651	0.922329	0.855117	0.875435	0.882971	0.96711	0.805824	0.933557	0.93605	0.935997	0.953267	0.94507	0.921949	0.895094				19.5	0.911694	0.921546	0.016736	0.0159385
	19.75	0.942192	0.886936	0.963695	0.927242	0.840167	0.870221	0.863489	0.963684	0.804326	0.903703	0.901777	0.937512	0.947099	0.933696	0.909802	0.862945				19.75	0.899135	0.907172	0.0172823	0.0162417
	20	0.920951	0.878914	0.964016	0.911825	0.832384	0.851612	0.814953	0.93649	0.821955	0.913672	0.903555	0.938934	0.920871	0.920866	0.900964	0.839835				20	0.882094	0.899682	0.0201325	0.0137582
	20.25	0.936284	0.89381	0.978961	0.906768	0.856133	0.822292	0.81874	0.915141	0.868704	0.936628	0.932665	0.936006	0.900785	0.920117	0.884169	0.83279				20.25	0.88757	0.903001	0.0224245	0.0117885
	20.5	0.94862	0.919027	0.980632	0.887914	0.908939	0.831885	0.820659	0.920145	0.897212	0.93406	0.927021	0.912751	0.867378	0.937163	0.866056	0.896777				20.5	0.899668	0.906507	0.0220321	0.00889219
	20.75	0.94346	0.914711	0.978653	0.87295	0.851325	0.847027	0.778858	0.90885	0.904929	0.91036	0.905837	0.890412	0.80859	0.951396	0.845365	0.971081				20.75	0.883855	0.899647	0.0253778	0.0164019
	21	0.980648	0.917325	0.973138	0.890138	0.810978	0.903401	0.792162	0.881264	0.879197	0.886906	0.893496	0.906803	0.799261	0.95395	0.829672	0.966099				21	0.895399	0.888516	0.027459	0.0175717
	21.25	0.987971	0.9487	0.96799	0.884254	0.810675	0.877241	0.834891	0.850068	0.867832	0.841614	0.916858	0.903584	0.837563	0.95594	0.863054	0.964496				21.25	0.901675	0.889001	0.0256801	0.0161148
	21.5	0.966619	0.966158	0.97251	0.880134	0.860917	0.828377	0.859431	0.858869	0.862393	0.83553	0.933064	0.8804	0.860368	0.954569	0.868429	0.914304				21.5	0.904878	0.885325	0.0231989	0.0132033
	21.75	0.94108	0.978363	0.956245	0.884906	0.837987	0.813725	0.86007	0.877446	0.860849	0.833489	0.9414	0.884051	0.851208	0.938402	0.890161	0.911501				21.75	0.896054	0.887612	0.0239016	0.0124369
	22	0.907382	0.97321	0.953934	0.881417	0.833957	0.83262	0.850178	0.88886	0.848783	0.821937	0.9368	0.884339	0.811789	0.926101	0.908306	0.896093				22	0.890385	0.880334	0.0214949	0.0146755
	22.25	0.893774	0.977792	0.947455	0.874566	0.850508	0.81422	0.862917	0.873693	0.830723	0.811143	0.928214	0.871084	0.804517	0.937755	0.902525	0.895011				22.25	0.888747	0.872741	0.0214286	0.016204
	22.5	0.925095	0.986086	0.947553	0.864506	0.826689	0.815379	0.850495	0.859977	0.820324	0.8441	0.916373	0.830546	0.791218	0.897538	0.874212	0.884954				22.5	0.887972	0.857694	0.024657	0.0133278
	22.75	0.979774	0.981334	0.945451	0.821529	0.836147	0.834346	0.834716	0.871268	0.805947	0.856944	0.941914	0.81522	0.785515	0.948004	0.861858	0.940674				22.75	0.890471	0.869705	0.0281225	0.0206592
	23	0.981136	0.958958	0.942754	0.839107	0.884283	0.879708	0.88873	0.9121	0.821975	0.853774	0.933767	0.835918	0.779753	0.962548	0.846641	0.97351				23	0.910668	0.879998	0.0192627	0.0225585
	23.25	0.980254	0.962392	0.955245	0.849211	0.908268	0.887795	0.950402	0.930924	0.862543	0.893606	0.940702	0.84461	0.824664	0.956452	0.817156	0.941608				23.25	0.927652	0.890251	0.017842	0.018153
	23.5	0.988975	0.94881	0.931371	0.829731	0.920461	0.870319	0.965942	0.95599	0.882423	0.927856	0.953498	0.836445	0.885609	0.957052	0.814421	0.941314				23.5	0.92223	0.906067	0.0209362	0.0179824
	23.75	0.977617	0.947846	0.940615	0.836202	0.921469	0.875612	0.970606	0.945049	0.860027	0.9197	0.950406	0.863784	0.916129	0.953266	0.801262	0.937968				23.75	0.924281	0.905288	0.0194859	0.0174421
	24	0.95674	0.942945	0.960255	0.786995	0.914048	0.91623	0.957459	0.928237	0.862628	0.916488	0.948029	0.883327	0.945019	0.94668	0.804556	0.977849				24	0.919239	0.912535	0.0232152	0.0178778
