# Supplementary material for: Diurnal regulation of metabolism by Gs-alpha in hypothalamic QPLOT neurons
Source: PLoS One. 2023 May 4;18(5):e0284824. doi: 10.1371/journal.pone.0284824 (PMC10159165; doi:10.1371/journal.pone.0284824)
Supplement: S5 File — (XLSX) [file pone.0284824.s007.xlsx]

## Sheet: All Locomotion 28deg
Figs. 3A,D	Time (h)	Opn5cre;Gnas+/+ #1	Opn5cre;Gnas+/+ #2	Opn5cre;Gnas+/+ #3	Opn5cre;Gnas+/+ #4	Opn5cre;Gnas+/+ #5	Opn5cre;Gnas+/+ #6	Opn5cre;Gnas+/+ #7	Opn5cre;Gnasfl/fl #1	Opn5cre;Gnasfl/fl #2	Opn5cre;Gnasfl/fl #3	Opn5cre;Gnasfl/fl #4	Opn5cre;Gnasfl/fl #5	Opn5cre;Gnasfl/fl #6	Opn5cre;Gnasfl/fl #7	Opn5cre;Gnasfl/fl #8	Opn5cre;Gnasfl/fl #9			Fig. 3A	Time (h)	Opn5cre;Gnas+/+ Mean	Opn5cre;Gnasfl/fl Mean	Opn5cre;Gnas+/+ SEM	Opn5cre;Gnasfl/fl SEM			Fig. 3A	Time (h)	Opn5cre;Gnas+/+ #1	Opn5cre;Gnas+/+ #2	Opn5cre;Gnas+/+ #3	Opn5cre;Gnas+/+ #4	Opn5cre;Gnas+/+ #5	Opn5cre;Gnas+/+ #6	Opn5cre;Gnas+/+ #7	Opn5cre;Gnasfl/fl #1	Opn5cre;Gnasfl/fl #2	Opn5cre;Gnasfl/fl #3	Opn5cre;Gnasfl/fl #4	Opn5cre;Gnasfl/fl #5	Opn5cre;Gnasfl/fl #6	Opn5cre;Gnasfl/fl #7	Opn5cre;Gnasfl/fl #8	Opn5cre;Gnasfl/fl #9
	0	0.000365	0.053575	0.021675	0.058685	0.01952	0.066195	0.165805	0.137205	0.22349	0.002195	0.033665	0.008345	0.016215	0	0.055875	0.113965			Mean, SEM	0	0.0551171	0.0656617	0.020571	0.0256988			Individual subjects	0-3	0.000127308	0.0154915	0.0218708	0.01929	0.00432231	0.0319612	0.0293815	0.0189158	0.0767431	0.0131635	0.0188377	0.0112158	0.0244623	0.0238088	0.0467604	0.0227731
	0.25	0	0.00494	0	0.067505	0.005705	0.060585	0.06546	0.03202	0.16549	0.032285	0	0.05444	0.096495	0.02725	0.12845	0.066415				0.25	0.0291707	0.0669828	0.0125479	0.0178739			3-hour bins	3-6	0.000849615	0.00398538	0.0207312	0.0119946	0.00155692	0.00999923	0.0126562	0.0196477	0.0273262	0.00451154	0.00416192	0.00218308	0.0184388	0.000341923	0.00519192	0.0179692
	0.5	0	0.00171	0	0.01239	0.00632	0.028615	0.042505	0	0.1846	0.015895	0.021895	0.067055	0.00455	0.091225	0.118115	9e-05				0.5	0.0130771	0.0559361	0.00621977	0.0215509				6-9	0.0293419	0.00333269	0.0156623	0.02054	0	0.00983231	4e-05	0.0198419	0.0306081	0	0.00869808	0.00852731	0.0113685	0.00676269	0.00452923	0.000232308
	0.75	0	0	0	0	0.01529	0.055985	1.5e-05	0	0.21954	0.01917	0.01263	0.00447	0	0	0.026825	0.00297				0.75	0.0101843	0.0317339	0.00793135	0.0236907				9-12	0.0490488	0.0361058	0.0494358	0.0351023	0.00218769	0.0533204	0.0340477	0.0659919	0.0486538	0.0259373	0.0434985	0.0404212	0.0279904	0.0322731	0.0673981	0.0238127
	1	0	0	0.00145	0	0.00828	4e-05	0	0	0.05654	0.01995	0.00019	0	0	9.5e-05	0.088065	0.002045				1	0.00139571	0.0185428	0.00116523	0.0107108				12-15	0.0787681	0.109643	0.0797135	0.11532	0.00355231	0.06779	0.0682385	0.103218	0.050535	0.103321	0.0599577	0.0719285	0.117129	0.0525842	0.0730535	0.101087
	1.25	0	0	0.005895	0	3e-05	0.01525	0.000405	0	0.098715	0.008155	0	0	0	0.107935	0.12097	0.00087				1.25	0.00308286	0.037405	0.00218736	0.0180675				15-18	0.0246	0.0537412	0.0494977	0.0671946	0.00404577	0.0579354	0.0593019	0.0618723	0.0809919	0.0821712	0.0478154	0.0392612	0.0663285	0.0630973	0.0248308	0.0711096
	1.5	0	0	0.001895	0	0	0.062925	0.046155	0	0.049285	0.002205	0.000325	0	0	0.07817	0.03895	0				1.5	0.0158536	0.0187706	0.0101584	0.0097828				18-21	0.0387492	0.0247819	0.0283123	0.0319692	0.000113462	0.0236008	0.0209942	0.0206038	0.0256962	0.04854	0.0254896	0.0352408	0.0468981	0.0235115	0.0599654	0.0388154
	1.75	0.000105	0	0.062955	0.00611	0	0.012315	0.018325	0	0	0	0.057145	0	0	0.004785	0.018645	0.07386				1.75	0.0142586	0.0171594	0.0085426	0.00945851				21-24	0.0266777	0.0607492	0.041815	0.0245677	0.00276385	0.0339631	0.0407412	0.0344231	0.0378558	0.023575	0.0379042	0.0149112	0.044705	0.0271585	0.0131096	0.048375
	2	0.00116	0	0.17117	0.073005	0	0.090285	0.041865	0	0	0	0.01665	0	0.011695	5.5e-05	0.00975	0.035835				2	0.0539264	0.00822056	0.023993	0.00405691
	2.25	2.5e-05	0	0.017545	0.033075	0	0.0233	0.001425	0	0	0	0.08249	0	0.03205	0	0	0				2.25	0.0107671	0.0127267	0.00519887	0.00940899			Fig. 3A	Time (h)	Opn5cre;Gnas+/+ Mean	Opn5cre;Gnasfl/fl Mean	Opn5cre;Gnas+/+ SEM	Opn5cre;Gnasfl/fl SEM
	2.5	0	0.01446	0.00137	0	0	0	0	0.03715	0	0	0.0199	0	0.004745	0	0	0				2.5	0.00226143	0.00686611	0.00204223	0.00436901			Mean, SEM	0-3	0.0174921	0.02852	0.00450423	0.0069233
	2.75	0	0.07947	0.000365	0	0.000575	0	0	0.03188	0	0.02823	0	0.003135	0.09441	0	0.001185	0				2.75	0.0114871	0.0176489	0.0113308	0.0104976				3-6	0.00882473	0.0110858	0.00270675	0.00324699
	3	0	0.047235	0	0	0.00047	0	0	0.00765	0	0.04304	0	0.00836	0.05785	0	0.001055	0				3	0.006815	0.0131061	0.00673699	0.00724824				6-9	0.0112499	0.0100631	0.0042258	0.0032555
	3.25	0	0.004575	0	0	0	0	0.00911	0	0	0	0	0.00668	0.00094	0	0	0.000975				3.25	0.001955	0.000955	0.00135549	0.000728854				9-12	0.0370355	0.0417752	0.00653048	0.00546314
	3.5	0	0	0	0	0.01407	0	0.022615	0	0	0	0	0	0	0	0	0.000265				3.5	0.00524071	2.94444e-05	0.00350899	2.94444e-05				12-15	0.0747179	0.0814238	0.0138566	0.00835234
	3.75	0	0	0	0.0009	0.0057	0	0.07762	0	0	0	0	0	0	0	0	0.10632				3.75	0.0120314	0.0118133	0.0109598	0.0118133				15-18	0.0451881	0.0597198	0.00852764	0.00637217
	4	0	0	0.045595	0.01497	0	0	0.05431	0	0.03382	0.012765	0.00225	0	0	0	0	0.12537				4	0.0164107	0.0193561	0.00895412	0.0137727				18-21	0.0240745	0.0360845	0.00457732	0.00451608
	4.25	0.000265	0	0.17168	0.014775	0	0	0	0	0.10261	0.002845	0.0478	0	0	0	0.03504	0.00038				4.25	0.0266743	0.0209639	0.0242565	0.0118406				21-24	0.0330397	0.0313353	0.00678561	0.00415648
	4.5	0.005415	0	0.04227	0.06213	0	0.000135	0	0.002045	0.036225	0	0.00344	0	0	0.00032	0.02952	0.00029				4.5	0.0157071	0.00798222	0.00969687	0.00475284
	4.75	0.00066	0	0	0.063	0	0.077675	0	0.056945	0.024295	0	0	0	0	0.003675	0	0				4.75	0.0201907	0.009435	0.0130468	0.00650354
	5	0.001775	0	0.00885	9.5e-05	0	0.050295	0	0.064605	0.10631	0	0	0.00326	0.000295	0.00045	0	0				5	0.00871643	0.0194356	0.00703602	0.0129566
	5.25	0.002555	0	0.00111	0	0	0.001885	0	0.00334	0.05198	0	0	0.009725	0.063635	0	0.00147	0				5.25	0.000792857	0.0144611	0.000405703	0.00831424
	5.5	0.000375	0	0	0	0	0	5.5e-05	0.00249	0	0	0	0.000355	0.090435	0	0.00041	0				5.5	6.14286e-05	0.01041	5.2833e-05	0.0100067
	5.75	0	0	0	0	0	0	0.00082	0.079745	0	0	0	0	0.005275	0	0	0				5.75	0.000117143	0.00944667	0.000117143	0.00880651
	6	0	0	0	6e-05	0	0	0	0.0386	0	0	0.000615	0	0.021275	0	0	0				6	8.57143e-06	0.00672111	8.57143e-06	0.00461941
	6.25	0	0	0	0.016	0	0	0	0	0	0	0.03262	0	0.002595	0	0	0				6.25	0.00228571	0.00391278	0.00228571	0.00359979
	6.5	6e-05	0	0	0.01122	0	0	0	0	0	0	0.07984	5e-05	0	0	0	0				6.5	0.00161143	0.00887667	0.00160145	0.00887042
	6.75	0.0942	0	0.006655	0.00418	0	0	0	0	0	0	0	0.010305	0	0	0	0				6.75	0.015005	0.001145	0.0132372	0.001145
	7	0.021705	1e-05	0.06634	0.011095	0	0	0	0	0.01214	0	0	0.00059	0	0.00246	0	0				7	0.0141643	0.00168778	0.00924638	0.00133407
	7.25	0	0.036715	0.041775	0.02992	0	0.002755	0	0	0.131395	0	0	0.00662	0	0.069615	0	0				7.25	0.0158807	0.02307	0.00728756	0.0155299
	7.5	0	0.0066	0	0	0	0.030205	0	0	0.05806	0	0	0.037575	0	0.012825	0	0				7.5	0.00525786	0.0120511	0.00426052	0.0071105
	7.75	0	0	0.02668	0	0	0.00061	0	0.067415	0.001485	0	0	0.003	0	0	0	0				7.75	0.00389857	0.00798889	0.00379788	0.00743638
	8	0.00575	0	0.060105	0.02791	0	0.053005	2e-05	0.08896	0.11983	0	0	0	0	0	0	0				8	0.02097	0.0231989	0.00994746	0.0155588
	8.25	0.04802	0	0.001035	0.058115	0	0.04072	0.0005	0.062585	0.074995	0	0	0	0	0	0	0				8.25	0.0211986	0.0152867	0.0099965	0.0101639
	8.5	0.00148	0	0.000845	0	0	0	0	0.000385	0	0	0	0	0	0.001205	0	0				8.5	0.000332143	0.000176667	0.000225314	0.000135367
	8.75	0.09595	0	0.000175	0.04591	0	0	0	0	0	0	0	0	0.01725	0.00181	0	0.00274				8.75	0.0202907	0.00242222	0.0141692	0.00188393
	9	0.11428	0	0	0.06261	0	0.000525	0	0	0	0	0	0.052715	0.10667	0	0.05888	0.00028				9	0.025345	0.0242828	0.0172403	0.0130796
	9.25	0.002045	0.058325	0	0.000165	0	0.08779	0	0	0	0	0.010255	0.120725	0.01073	0	0.12276	0				9.25	0.0211893	0.0293856	0.0137756	0.0175172
	9.5	0	0.09206	0	0	0	0.049095	0.001235	0.00165	0	0.00069	0.06489	0.006045	0	0.016055	0.048525	0				9.5	0.0203414	0.0153172	0.0137931	0.00812347
	9.75	0	0.000685	0	0.017515	0	0.037385	0.01326	0.05768	0.00884	0.001735	0.00069	0	0	0.0665	0.00385	0.00684				9.75	0.009835	0.0162372	0.00535328	0.00875567
	10	0.03393	0	0.097445	0.088285	0	0	0.01396	0.054925	0.007825	0	0.018875	0.002645	0	0.00871	0.08126	0.0186				10	0.0333743	0.0214267	0.0160646	0.0093796
	10.25	0.079355	0	0.21131	0.031295	0	0	0.034735	0.013565	0.000105	0	0.07138	0.07492	0	0.00677	0.111125	0.087955				10.25	0.0509564	0.0406467	0.0288507	0.0149784
	10.5	0.00832	0	0.03917	0.054825	0.00364	0.059745	0.037285	0.117375	0.064985	0	0.021595	0.031505	0	0.056205	0.04614	0.048295				10.5	0.0289979	0.0429	0.00938089	0.012085
	10.75	0.02854	0.000715	0.042235	0.000605	0.0034	0.066	0.07323	0.11176	0.120165	0.01028	0.07967	0.082295	0.00534	0.077445	0	0				10.75	0.030675	0.0541061	0.0116932	0.0165975
	11	0.041985	0.041105	0.11237	0.00751	0	0.069885	0.00116	0.13835	0.072395	0.119545	0.05309	0.075135	0.090765	0.0008	0.000135	0.02049				11	0.039145	0.0634117	0.0156561	0.0165017
	11.25	0.06531	0.099205	0.015905	0.083815	0	0.047015	0.02738	0.118725	0.060185	0.01979	0.02566	0.00913	0.119905	0	0.073775	0.09474				11.25	0.0483757	0.05799	0.0137698	0.0155373
	11.5	0.038675	0.05951	0.00351	0.061155	0	0.100485	0.08097	0.144395	0.17265	0.000605	0.113425	0.010005	0.030465	0.02729	0.13561	0.00354				11.5	0.0491864	0.0708872	0.0142325	0.0231163
	11.75	0.09931	0.033605	0.00721	0.022385	0.01746	0.109885	0.083875	0.0553	0.12275	0.09465	0.012975	0.00258	0	0.051645	0.10244	5e-06				11.75	0.05339	0.0491494	0.0161879	0.016107
	12	0.125885	0.084165	0.11351	0.026165	0.00394	0.065355	0.07553	0.04417	0.0026	0.08989	0.092975	0.057775	0	0.10813	0.091675	0.02882				12	0.07065	0.0573372	0.0165842	0.0136215
	12.25	0.062045	0.141195	0.076595	0.23623	0.005165	0.07407	0.066665	0	0	0.06536	0.144595	0.112565	0.07563	0.05469	0.103185	0.15971				12.25	0.0945664	0.0795261	0.0279518	0.0189283
	12.5	0.0774	0.14616	0.00691	0.20394	0.008585	0.119625	0.072355	0.01357	0.00099	0.151185	0.022115	0.060825	0.11754	0.014985	0.00787	0.237275				12.5	0.0907107	0.069595	0.0271735	0.0273966
	12.75	0.083295	0.053375	0.108425	0.13864	0.001865	0.191795	0.10921	0.201225	0.04586	0.0014	0.132095	0.03155	0.1703	0.031125	0.13176	0.03783				12.75	0.0980864	0.0870161	0.0229559	0.0240536
	13	0.143595	0.038205	0.04276	0.03806	0.007905	0.210835	0.080605	0.13146	0.004285	0.152655	0.10846	0.071355	0.07996	0.06849	0.19656	0.121995				13	0.0802807	0.103913	0.0272782	0.0185891
	13.25	0.05809	0.070215	0.00851	0.21258	0.004665	0.053745	0.039645	0.229955	0.149775	0.16664	0.00342	0.05067	0.16334	0.064695	0.051105	0.057065				13.25	0.0639214	0.104074	0.0264789	0.0249753
	13.5	0.02436	0.200685	0.080545	0.09603	0.0003	0.10369	0.086165	0.12249	0.17355	0.145475	0.01447	0.09461	0.198375	0.007395	0.0618	0.003485				13.5	0.0845393	0.0912944	0.024263	0.0246288
	13.75	0.116085	0.122455	0.076855	0.11435	0.001285	0.00434	0.075175	0.099195	0.022975	0.14211	0.10716	0.070665	0.14289	0.09239	0.059645	0.11482				13.75	0.072935	0.09465	0.01945	0.0129671
	14	0.10881	0.100135	0.00799	0.122895	0.003915	0.010965	0.106595	0.09924	0.01589	0.06305	0.052955	0.05557	0.065675	0.122025	0.092055	0.21833				14	0.0659007	0.0871989	0.0207774	0.0193223
	14.25	0.093605	0.069035	0.17343	0.11876	0.00755	0.01094	0.043285	0.010685	0.032635	0.055465	0.004825	0.09107	0.086825	0.08459	0.09303	0.108945				14.25	0.0738007	0.0631189	0.0226958	0.0128746
	14.5	0.022675	0.105105	0.2199	0.040995	0	0.019235	0.0649	0.043295	0.11291	0.087515	0	0.232145	0.22995	0.00636	0.026845	0.00631				14.5	0.0675443	0.0828144	0.0285541	0.0307605
	14.75	0.05401	0.175995	0.007295	0.076245	0.00052	0.016675	0.021405	0.23003	0.008575	0.14205	0.025745	0.00627	0.1169	0.00243	0.021695	0.00395				14.75	0.0503064	0.0619606	0.0232887	0.0272523
	15	0.05413	0.11864	0.11355	0.074265	0.000485	0	0.045565	0.116525	0.08691	0.080375	0.070635	0	0.07529	0.02629	0.01247	0.215595				15	0.0580907	0.07601	0.0181719	0.0215959
	15.25	0.059005	0.09735	0.125735	0.03334	0.00676	0	0.058365	0.10322	0.3138	0.079825	0.060285	0.05378	0.13324	0.09135	0.00281	0.068195				15.25	0.054365	0.100723	0.0173499	0.0292199
	15.5	0.037465	0.073985	0.00494	0.14643	0.00282	0.00044	0.16024	0.091145	0.241485	0.18892	0.02935	0.086955	0.03618	0.112355	0.00456	0.002855				15.5	0.0609029	0.0882006	0.0258496	0.0275589
	15.75	0.052265	0.062725	0.01118	0.00914	0	0.09961	0.10792	0.025365	0.019385	0.171535	0.121435	0.099865	0.095445	0.11185	0.096325	0.062025				15.75	0.0489771	0.0892478	0.0166563	0.0159087
	16	0.040075	0.06238	0.016685	0.07592	0.00211	0.21075	0.02278	0.240885	0.01995	0.14189	0.000875	0.00731	0.119745	0.002415	0.14321	0.180895				16	0.0615286	0.0952417	0.0267164	0.0299417
	16.25	0.001755	0.03888	0.1153	0.04995	0.011215	0.0962	0.093315	0.0355	0.072645	0.06898	2e-05	0.03974	0.0365	0.107205	0.038155	0.097485				16.25	0.0580879	0.0551367	0.016742	0.0113645
	16.5	0	0.006305	0.045295	0.01118	0.026635	0.032675	0.053065	0.095325	0.12619	5e-06	0.006285	0.101445	0.03944	0.082625	0	0.12022				16.5	0.0250221	0.0635039	0.00760107	0.0174332
	16.75	0	0.00333	0.012675	0.057165	0.00257	0.167395	0.08987	0.01814	0.029565	0.013855	0.11506	0.011435	0	0.082275	0	0.01464				16.75	0.0475721	0.0316633	0.0237558	0.0132943
	17	0	0.035915	0.018475	0.08366	0	0.13137	0.067665	0.001255	0	0.0932	0.05286	0.09193	0.00054	0.07269	0	0.006335				17	0.048155	0.0354233	0.0184097	0.0139264
	17.25	0	0.078975	0.10487	0.053585	0	0.00102	0.00658	0.02878	0.01704	0.00859	0.003	0.017935	0.015	0.085605	0	0.04238				17.25	0.0350043	0.0242589	0.0165999	0.0088002
	17.5	0	0.01535	0.06706	0.097075	0	0.00637	0.04692	0.02523	0.003195	0.05462	0	0	0.14667	0.025245	0	0.09597				17.5	0.0332536	0.0389922	0.0143574	0.0172023
	17.75	0.007695	0.023995	0.006455	0.16732	0	0.006735	0.01864	0.014925	0.008715	0.130285	0.04465	0	0.07515	0.008925	8e-05	0.014755				17.75	0.0329771	0.0330539	0.0226006	0.0146147
	18	0.06741	0.080805	0.00125	0.0145	0	0.000595	0	0.008045	0.114015	0.036145	0.117145	0	0.08907	0.011435	0.02519	0.003075				18	0.0235086	0.0449022	0.0132891	0.0160969
	18.25	0.114495	0.00936	0.00257	0.00288	0	0.000155	0.00546	0	0.03691	0.150335	0.00882	0	0.14484	0.013585	0.10982	0.025265				18.25	0.0192743	0.0543972	0.0159172	0.0208404
	18.5	0.090965	0	0	0.005315	0.000965	0.025885	0.060805	0	0.080675	0.13123	6.5e-05	0	0.048345	1.5e-05	0.236155	0.111105				18.5	0.0262764	0.06751	0.0136608	0.0271728
	18.75	0.094855	0	0.042915	0.06607	0.00051	0.040875	0.012305	0.00179	0.01113	0.03853	0.07508	0.01726	0.057825	0.01762	0.2395	0.00597				18.75	0.03679	0.0516339	0.0134096	0.0248892
	19	0.099855	0.000165	0.10652	0.06358	0	0.08939	0.05536	0.16079	0	0	0.02474	0.1353	0.03419	0.02685	0.103485	0				19	0.0592671	0.0539283	0.0167809	0.0208154
	19.25	0.028975	0.01774	0.026775	0.07221	0	0.067225	0.07157	0.07874	0	0	0.001145	0.07665	0	0.05553	0.06506	0.05648				19.25	0.0406421	0.0370672	0.0110888	0.0119123
	19.5	5e-06	0.060905	0.000675	0.12241	0	0.000135	0.016545	0.001995	0	0	0.084815	0.01062	0	0.075435	0.00034	0.142095				19.5	0.0286679	0.0350333	0.0177381	0.017538
	19.75	0	0.07409	0	0.03053	0	0	0	0.009365	0	0.024495	0.015125	0	0.01032	0	0	0.10657				19.75	0.0149457	0.0184306	0.0107546	0.0113792
	20	0	0.025315	0	0.012205	0	0.004385	0	0.0032	0.00481	0.14737	0	0	0.103785	0	0	0				20	0.00598643	0.0287961	0.00364554	0.0186561
	20.25	0	0.006385	0.004975	0	0	0.06983	0	0	0.06309	0.102915	0	0.00012	0.03874	0.01284	0	0				20.25	0.0115986	0.0241894	0.00975907	0.0123442
	20.5	0	0.005745	0.105015	0	0	0.008335	0	0	0.02342	0	0	0.068315	0.02889	0.049275	0	0				20.5	0.0170136	0.0188778	0.0147232	0.00855599
	20.75	0	0.00259	0.072985	0	0	0	0.024475	0.001345	0	0	0	0.149035	0.051825	0.03718	0	0				20.75	0.0142929	0.0265983	0.0103539	0.0166309
	21	0.00718	0.039065	0.00438	0.0259	0	0	0.026405	0.00258	0	0	0.00443	0.00083	0.001845	0.005885	0	0.05404				21	0.0147043	0.00773444	0.0058784	0.00582968
	21.25	0.0598	0.066775	0.000685	0.133545	0.0007	0	0.05365	0	0	0	0.059485	0	0	0.00137	0	0.15698				21.25	0.0450221	0.0242039	0.0186187	0.0178382
	21.5	0.05426	0.010905	0	0.014445	0.00621	0.00186	0.04106	0.02179	0	0.03584	0.069835	0	0	0	0	0.0735				21.5	0.0183914	0.0223294	0.00791617	0.0102409
	21.75	0.006945	0.010275	0	0	0.000325	0.022825	0.00583	0.09709	0	0.14381	0.00724	0	0	0.000635	0	0.000135				21.75	0.0066	0.0276567	0.00310132	0.0179802
	22	0.010615	0.069975	0	0	0	0.037115	0.00759	0.003	0	0.006205	0.07966	0.011575	0	0.01655	0	0				22	0.0178993	0.0129989	0.0100019	0.00856378
	22.25	0.0045	0.120105	0.04887	0.04267	0	0.001415	0.10075	0	0	0	0.00415	0.100105	0.01349	0.105835	0	0.011225				22.25	0.0454729	0.0260894	0.018473	0.0146351
	22.5	0.06872	0.034945	0.182795	0.077045	0	0.04131	0.03472	0.00043	0	0	0	0.043705	0.103455	0.04912	0	0.099745				22.5	0.0627907	0.0329394	0.0221504	0.0145345
	22.75	0.06564	0.02326	0.12128	0.00335	0.00091	0.072935	0.065185	0.000875	1.5e-05	0	0.068395	0.010725	0.157255	0.00585	0	0.02492				22.75	0.0503657	0.0297817	0.0164622	0.0175576
	23	0.011535	0.050925	0.13027	0.001045	0.005315	0.087465	0.000255	0	0.005445	0	0.04742	0.00347	0.165755	0.026115	0	0.036325				23	0.0409729	0.0316144	0.0192878	0.0177839
	23.25	0.00911	0.054935	0.036575	0.000835	0.00129	0.028735	0.007535	0	0.01109	0	0	0.00607	0.01569	0.11466	0	0.052045				23.25	0.0198593	0.0221728	0.00781128	0.0128219
	23.5	0.011575	0.04627	0.001475	0.000265	0.008325	0.033615	0.01079	0.044805	0.10174	0.04278	0.0049	0.00902	0.022235	0.024545	0.00214	0.000155				23.5	0.016045	0.0280356	0.00652968	0.0107507
	23.75	0.02886	0.090395	0.00065	0.001385	0.001915	0.03606	0.06833	0.139725	0.150345	0.075645	0.113575	0	0.085225	0.002495	0.04718	0.00584				23.75	0.0325136	0.0688922	0.0134337	0.0195656
	24	0.00807	0.17191	0.016615	0.018895	0.01094	0.078185	0.107535	0.137205	0.22349	0.002195	0.033665	0.008345	0.016215	0	0.121105	0.113965				24	0.0588786	0.0729094	0.0237952	0.0263671

## Sheet: All Locomotion 22deg
Figs. 3B,E	Time (h)	Opn5cre;Gnas+/+ #1	Opn5cre;Gnas+/+ #2	Opn5cre;Gnas+/+ #3	Opn5cre;Gnas+/+ #4	Opn5cre;Gnas+/+ #5	Opn5cre;Gnas+/+ #6	Opn5cre;Gnas+/+ #7	Opn5cre;Gnasfl/fl #1	Opn5cre;Gnasfl/fl #2	Opn5cre;Gnasfl/fl #3	Opn5cre;Gnasfl/fl #4	Opn5cre;Gnasfl/fl #5	Opn5cre;Gnasfl/fl #6	Opn5cre;Gnasfl/fl #7	Opn5cre;Gnasfl/fl #8	Opn5cre;Gnasfl/fl #9			Fig. 3B	Time (h)	Opn5cre;Gnas+/+ Mean	Opn5cre;Gnasfl/fl Mean	Opn5cre;Gnas+/+ SEM	Opn5cre;Gnasfl/fl SEM			Fig. 3B	Time (h)	Opn5cre;Gnas+/+ #1	Opn5cre;Gnas+/+ #2	Opn5cre;Gnas+/+ #3	Opn5cre;Gnas+/+ #4	Opn5cre;Gnas+/+ #5	Opn5cre;Gnas+/+ #6	Opn5cre;Gnas+/+ #7	Opn5cre;Gnasfl/fl #1	Opn5cre;Gnasfl/fl #2	Opn5cre;Gnasfl/fl #3	Opn5cre;Gnasfl/fl #4	Opn5cre;Gnasfl/fl #5	Opn5cre;Gnasfl/fl #6	Opn5cre;Gnasfl/fl #7	Opn5cre;Gnasfl/fl #8	Opn5cre;Gnasfl/fl #9
	0	0.078935	0.0167315	0.033768	0	0	0.042749	0.0940015	0.0495775	0.168373	0.0386845	0.087229	0.04364	0.017538	0.046397	0.122214	0.074161			Mean, SEM	0	0.0380264	0.0719793	0.0139665	0.0158484			Individual subjects	0-3	0.0358014	0.0159267	0.00420473	0.0304274	0.00499646	0.0479287	0.0495969	0.0148772	0.0941747	0.027942	0.0341803	0.019473	0.0024945	0.0165505	0.0452755	0.0587889
	0.25	0.0700165	0.0065615	0.001826	0	0	0.000448	0.114283	0.037089	0.199599	0.021527	0.101321	0.07484	0.012076	0.114065	0.061427	0.120107				0.25	0.0275907	0.0824501	0.0173759	0.0196211			3-hour bins	3-6	0.0244208	0.0181755	0.00496915	0.0231702	0	0.0207182	0.0140265	0.015495	0.0409099	0.0144053	0.0114182	0.0117056	0.00571731	0.00581665	0.0116044	0.0178666
	0.5	0.0003	0.000412	0	5.5e-05	0	0.012495	0.058997	0.0084165	0.159053	0.043475	0.008388	0.04573	0.001381	0.0442145	0.108412	0.177974				0.5	0.0103227	0.0663381	0.00829676	0.0221102				6-9	0.0201361	0.0184371	0.00724708	0.04204	0.00195923	0.017156	0.0118648	0.0237065	0.0634615	0.000788885	0.0168927	0.0195586	0.021909	0.0106363	0.00788573	0.0142212
	0.75	0	0.006043	0	0.032635	0	0.058755	0.021045	0	0.10879	0.123715	0.0034515	0.00097	0.0014335	0.004325	0.006752	0.096395				0.75	0.0169254	0.0384258	0.0084393	0.0179594				9-12	0.0703849	0.0181198	0.0134994	0.0741694	0.000862231	0.0509424	0.0577242	0.059148	0.100098	0.061364	0.0787871	0.0525397	0.0281867	0.0446096	0.065197	0.036458
	1	0	0.0929535	0.0003435	0.0826215	0.00619015	0.063085	0.010735	0	0.107015	0.026805	0	0	0	0	0	0.155636				1	0.0365612	0.0321617	0.0156167	0.0193949				12-15	0.0718822	0.101841	0.0247648	0.126314	0.00413821	0.0744877	0.0612218	0.0773343	0.0708256	0.0998174	0.0812288	0.0973826	0.0690276	0.100449	0.0818257	0.0761826
	1.25	0	0.043599	0.000247	0.16968	0.0365481	0.04468	0.00589	0	0.0926885	0.02182	0.0204345	0	0	0	0.00233	0				1.25	0.0429491	0.0152526	0.0224385	0.0101355				15-18	0.0441235	0.109489	0.0197715	0.0833158	0.00415622	0.035755	0.0920124	0.0550432	0.0345321	0.0639028	0.067398	0.0648507	0.0692574	0.0832679	0.0673217	0.0804117
	1.5	0	0.0066135	0	0.099778	0.0222157	0.00257	0.004781	0	0.0656435	0.00742	0.059739	0.0185235	0	0	0.098115	3.5e-05				1.5	0.0194226	0.0277196	0.0136989	0.0123531				18-21	0.0397915	0.0530794	0.00882362	0.0375158	0.00160567	0.0200715	0.0327718	0.0279104	0.0285047	0.059118	0.0319226	0.0560023	0.0511208	0.0463092	0.0582511	0.0721127
	1.75	0.008985	0.0021915	0	0.010787	0	0.0368145	0.07421	2.4e-05	0.0769675	0.012455	0.029886	0.0223805	0	0	0.057935	0.047946				1.75	0.0189983	0.0275104	0.0103943	0.00936679				21-24	0.024895	0.051303	0.0178569	0.0488823	0.000328962	0.0372519	0.0331565	0.0310312	0.0208892	0.033635	0.0594875	0.033328	0.0321166	0.0504542	0.0273642	0.0688062
	2	0.085485	0.0068335	0	0	0	0.0967575	0.0230325	0.026355	0.053546	0.0072665	0.086058	0	0	0	0.006306	0.0886015				2	0.0303012	0.0297926	0.0160503	0.0123165
	2.25	0.04072	0.011657	0.002731	0	0	0.0499675	0	0.069616	0.082099	0.0452865	0.038195	0.037105	0	0.0027105	0.10528	0.000816				2.25	0.0150108	0.0423454	0.00804888	0.0125979			Fig. 3B	Time (h)	Opn5cre;Gnas+/+ Mean	Opn5cre;Gnasfl/fl Mean	Opn5cre;Gnas+/+ SEM	Opn5cre;Gnasfl/fl SEM
	2.5	0.049662	0.0126895	0.005567	0	0	0.0764425	0.017125	0.002325	0.0793565	0.014791	0.009642	0.00996	0	0.002459	0.0198105	0				2.5	0.0230694	0.0153716	0.0109866	0.00832144			Mean, SEM	0-3	0.0269832	0.0348618	0.0071784	0.00932922
	2.75	0.067294	0.000761	0.0057625	0	0	0.113863	0.0998025	0	0.027977	0	0	0	0	0.00021	0	0				2.75	0.0410689	0.00313189	0.0193224	0.00310573				3-6	0.0150686	0.0149932	0.00353492	0.00350763
	3	0.0640205	0	0.0044165	0	0	0.0244465	0.120857	0	0.0031635	0	0	0	0	0.000775	0	0.0025855				3	0.0305344	0.000724889	0.0174545	0.000417732				6-9	0.0169772	0.0198956	0.00484679	0.00595461
	3.25	0.023127	0.010504	0.0014295	0.0009315	0	0	0.0059915	0	0.0048005	0	0	0	0	0.000125	4.5e-05	0.0101185				3.25	0.00599764	0.00167656	0.00320787	0.00117939				9-12	0.0408146	0.0584876	0.011162	0.00729218
	3.5	0	0.108678	0	0.060428	0	0	0	0	0	0	0	0.016326	0	0.001095	0.082043	0				3.5	0.0241579	0.0110516	0.0164585	0.00905198				12-15	0.0663785	0.0837859	0.01587	0.00410812
	3.75	0	0.0206535	0	0.151537	0	0	0	0	0	0	0.010354	0.0315365	0.001405	0	0.051641	0.000188				3.75	0.0245987	0.0105694	0.0213556	0.00619717				15-18	0.0555177	0.0651095	0.0150029	0.00475665
	4	0	0	0	0.0562845	0	0.0586555	0	0.119891	0.08141	0.00044	0.0480685	0.000795	0.017595	0	0.0054445	0.0003485				4	0.01642	0.0304436	0.0106022	0.0145826				18-21	0.0276656	0.0479169	0.00691411	0.00517584
	4.25	0	0	8.25e-05	0	0	0.074959	0	0.081544	0.18139	0.000385	0	0.036505	0.05313	0	0.00024	0				4.25	0.0107202	0.0392438	0.0107065	0.0203602				21-24	0.0305249	0.0396791	0.00676981	0.00536246
	4.5	0.0135755	0.0009505	0.011524	0	0	0.00032	0	0	0.055775	0.0011455	0	0.057915	0.001995	0.0073375	0	0.0019625				4.5	0.00376714	0.0140145	0.00228225	0.00813115
	4.75	0.082275	0.017888	0.0025145	0	0	0	0.028238	0	0.124625	0.052011	0.0042625	0.009095	0.0002	0.062161	0	0.0066715				4.75	0.0187022	0.0287807	0.0113855	0.0143329
	5	0.123653	0.0731255	0	0	0	0.00674	0.0270095	0	0.06178	0.128162	0.0589475	0	0	0.004123	0	0.0006835				5	0.0329326	0.0281885	0.01814	0.0151764
	5.25	0.01082	0.004483	0	0	0	0.083175	0	0	0.00147	0.0051255	0.008306	0	0	0	0	0.0533025				5.25	0.0140683	0.00757822	0.0116188	0.00579956
	5.5	0	0	0.001091	0	0	0.02104	0	0	0	0	0.0008005	0	0	0	0	0.150753				5.5	0.00316157	0.0168393	0.0029837	0.0167394
	5.75	0	0	0.0288375	0	0	0	0	0	0	0	0	0	0	0	0	0.005652				5.75	0.00411964	0.000628	0.00411964	0.000628
	6	0	0	0.0147035	0.0320305	0	0	0.000249	0	0.0174145	0	0.017698	0	0	0	0.011444	0				6	0.00671186	0.00517294	0.00469768	0.00265261
	6.25	0	0	0.004888	0.135595	0	0	0.0010415	0	0.074928	0	0.0481075	0.018367	0	0	0.021764	0				6.25	0.0202178	0.0181296	0.0192414	0.00896088
	6.5	0	0	0.011135	0.166821	0	0.067547	0	0	0.0354805	0	0.0005725	0.0554205	0	0	0.00071	0				6.5	0.0350719	0.0102426	0.0238576	0.00685862
	6.75	0	0	0.002074	0.02271	0	0.0488015	0	0	0.083154	0	0	0.03312	0	0.010143	0	0				6.75	0.0105122	0.0140463	0.0071182	0.00938284
	7	0.094052	0	0	0	0	0	0	0	0.138067	0	0	0.018705	0.0296375	0.0204385	0.000245	0				7	0.013436	0.0230103	0.013436	0.0148807
	7.25	0.0502005	0.0227195	0	0	0	0	0	0.003167	0.192623	0	0	0.06319	0.035432	0	0.00233	0.0132205				7.25	0.0104171	0.0344403	0.00736247	0.0210381
	7.5	0	0.0877625	0	0	0	0.000185	0.0090185	0.026273	0.180329	0.006893	0.032582	0.005205	0.062856	0	0	0.0939835				7.5	0.0138523	0.0453468	0.0123832	0.019938
	7.75	0	0.0008805	0.0061625	0	0	0.002275	0.0808825	0.030117	0.0832575	0.0033625	0.0349855	0	0.0141915	0	0	0.004705				7.75	0.0128858	0.0189577	0.0113637	0.00917661
	8	0.015729	0	0.0222875	0.000945	0	0	0.0020505	0.018888	0.009655	0	0.045114	0	0	0	0	0				8	0.00585886	0.00818411	0.00348107	0.00511321
	8.25	0.0261975	0	0.006323	0.039445	0	0.033951	0	0.0514935	0.01009	0	0.0405455	0	0	0	0.0141865	0				8.25	0.0151309	0.0129239	0.00660493	0.00655673
	8.5	0	0.001548	0.010614	0.065625	0.011161	0.054895	0.00384	0.091594	0	0	0	0.00279	0.00044	0.001003	0.03241	4.15e-05				8.5	0.0210976	0.0142532	0.0103034	0.0102879
	8.75	0	0.086304	0.007935	0.005709	0.0128804	0.015373	0.05397	0.0578985	0	0	0	0.0253305	0.08512	0.0374735	0	0.0250395				8.75	0.0260245	0.0256513	0.0120693	0.0101027
	9	0.07559	0.0404675	0.0080895	0.0776395	0.0014286	0	0.00319	0.0287535	0	0	0	0.0321335	0.05714	0.0692135	0.019425	0.047885				9	0.0294864	0.0282834	0.0132475	0.00864867
	9.25	0.097488	0	0.003034	0.070023	0	0	0.0415635	0.028753	0	0	0.0799005	0.098578	0.052565	0.0032895	0.09558	0.031672				9.25	0.0303012	0.0433709	0.0152102	0.0133914
	9.5	0.0578395	0	0	0.1108	0	0	0.0016305	0.027675	0	0.026201	0.117489	0.0452645	0	0	0.04274	0.0011065				9.5	0.0243243	0.0289418	0.016535	0.0126898
	9.75	0.0765555	0	0	0.005	0	0.0430565	0	0.0075795	0.0251	0.112075	0.109193	0.097525	0	0.0234	0	0				9.75	0.0178017	0.0416526	0.0114656	0.0165058
	10	0.001608	0	0	0	0	0.0900705	0.151192	0.045579	0.21585	0.0231055	0.001012	0.10508	0.0118365	0.088815	0.035084	0.028675				10	0.0346959	0.0616708	0.0231701	0.0223908
	10.25	0.063531	0	0.0236235	0.053396	0	0.0443645	0.081705	0.112528	0.058915	0	0.007265	0.06021	0.0541965	0.066013	0.169732	0.111375				10.25	0.0380886	0.0711372	0.0118865	0.0177855
	10.5	0.154677	0	0.0545895	0.177143	0.0023962	0.0281825	0.0651765	0.0396865	0.093367	0.127657	0.091501	0	0.0004275	0.0766605	0.054949	0.0059435				10.5	0.0688808	0.0544658	0.02678	0.0154535
	10.75	0.0615355	0.00952	0.0204355	0.122205	0.0073842	0.001259	0.0430995	0.023626	0.205967	0.120715	0.0552225	0	0	0.0735575	0.019557	0.018145				10.75	0.0379198	0.0574211	0.0162402	0.0226844
	11	0.0804305	0.077519	0.034162	0.00097	0	0.015815	0.00309	0.0309045	0.0785355	0.002253	0.101507	0	0	0.009857	0.100431	0.028712				11	0.0302838	0.0391333	0.0133507	0.0142677
	11.25	0.077095	0.024511	0.031556	0.003165	0	0.05413	0.074465	0.118039	0.19336	0.02141	0.051307	0.0084195	0.0105555	0	0.13261	0.148753				11.25	0.037846	0.0760504	0.0119514	0.0242253
	11.5	0.070328	0.017329	2.5e-06	0.03136	0	0.055835	0.122952	0.128303	0.0963725	0.135746	0.140827	0.0510255	0.152706	0.01111	0.095295	0.037152				11.5	0.0425438	0.0942819	0.0167579	0.0168797
	11.75	0.0595535	0.0084975	0	0.196855	0	0.123457	0.0715235	0.037017	0.261833	0.173347	0.117487	0.133424	0.0142295	0.040565	0.00478	0.014415				11.75	0.0656981	0.0885663	0.0278236	0.0295953
	12	0.0387715	0.0577135	0	0.115645	0	0.206081	0.090827	0.140479	0.0719775	0.0552215	0.151521	0.0513565	0.01277	0.117444	0.077378	0.00012				12	0.0727196	0.0753631	0.0275636	0.0176336
	12.25	0.075682	0.107029	0.010131	0.027025	0	0.08544	0.0416655	0.016593	0	0.127963	0.184034	0.0006765	0.077519	0.169367	0.0749445	0.052535				12.25	0.0495676	0.0781813	0.0153169	0.0231478
	12.5	0.041836	0.115352	0.037006	0.09639	0	0.06337	0.0644685	0.0561465	0	0.108386	0.087666	0.040629	0.112625	0.0921835	0.228189	0.152009				12.5	0.0597747	0.097537	0.0145387	0.0220396
	12.75	0.156306	0.0498765	0.0257965	0.19207	0	0.064545	0.077326	0.0830715	0	0.175214	0.0647435	0.162972	0.06128	0.101479	0.090828	0.14389				12.75	0.0808457	0.0981643	0.0262174	0.0184969
	13	0.101593	0.126009	0.024551	0.215835	0	0.0645	0.064865	0.129103	0.0260875	0.13604	0.062783	0.137235	0.288987	0.11292	0.034205	0.11254				13	0.0853361	0.115544	0.0270708	0.0259741
	13.25	0.026978	0.114912	0.011086	0.0861	0	0.065445	0.083362	0.168962	0.0618595	0.142857	0.008714	0.081178	0.044814	0.124699	0.148916	0.06852				13.25	0.0554119	0.0945024	0.0163355	0.018067
	13.5	0.030981	0.147279	0.026118	0.149245	0	0.07616	0.155908	0.0957135	0.0559725	0.0220965	0.0228005	0.109153	0.01224	0.133474	0.0621485	0.072756				13.5	0.0836701	0.0651506	0.0252181	0.014012
	13.75	0.111152	0.06139	0.042057	0.10156	0.003269	0.07632	0.0439825	0.111319	0.102866	0.124879	0.0882705	0.069087	0.0279125	0.066059	0.064277	0.17438				13.75	0.0628186	0.0921167	0.0141028	0.0141649
	14	0.090708	0.0075505	0.042057	0.03649	0.0124332	0.04943	0.020081	0.018771	0.038297	0.100061	0.030188	0.130228	0.0526745	0.011281	0	0.166203				14	0.0369642	0.0608559	0.0107148	0.0193276
	14.25	0.0916045	0.009091	0.0333685	0.12393	0.0102901	0.032675	0.087162	0	0.139016	0.0361445	0.093935	0.172899	0.020947	0.04359	0.053759	0.019665				14.25	0.0554459	0.0644396	0.0170414	0.0195766
	14.5	0.064544	0.103696	0.021984	0.088705	0.0094803	0.03375	0.0001705	0	0.144124	0.135052	0.175171	0.091565	0.0966375	0.143925	0.0293735	0				14.5	0.0460472	0.0906499	0.0151637	0.0220604
	14.75	0.035911	0.204229	0.0236035	0.236235	0.00297935	0.07379	0.01958	0.0444245	0.146342	0.001251	0.061465	0.087173	0.051314	0.104914	0.054175	0				14.75	0.0851898	0.0612287	0.0359893	0.0156358
	15	0.068401	0.219798	0.0241845	0.172855	0.0153448	0.076835	0.046485	0.140763	0.13419	0.132461	0.0246815	0.13182	0.0376385	0.084497	0.14554	0.0277565				15	0.089129	0.0954831	0.0293362	0.0174039
	15.25	0.086625	0.165515	0.0414575	0.13155	0.012063	0.030335	0.064856	0.029604	0.0901405	0.182476	0.0122125	0.081533	0.104895	0.097069	0.04979	0.279194				15.25	0.0760574	0.10299	0.0211019	0.0275092
	15.5	0.01338	0.200858	0.0103035	0.154255	0.002711	0.033285	0.160723	0.0745985	0.0568475	0.0870785	0.0571325	0.081633	0.0203965	0.067802	0.0703725	0.286622				15.5	0.0822166	0.0891648	0.0323868	0.0255146
	15.75	0.003255	0.211838	0.008136	0.10942	0.001924	0.04768	0.215248	0.0945045	0.0624095	0.001784	0.0760215	0.0668615	0.071363	0.04308	0.149509	0.114581				15.75	0.0853574	0.0755683	0.0360333	0.0140012
	16	0	0.237895	0.0174675	0.026025	0	0.0703	0.110763	0.0272165	0.0483495	0.0270875	0.0923355	0.144438	0.22635	0.05195	0.0364445	0.074555				16	0.0660644	0.0809697	0.0324534	0.0220528
	16.25	0.0041855	0.08809	0.001424	0	0	0.04931	0.005023	0.000756	0.012122	0.139029	0.104642	0.088404	0.184688	0.06043	0.06399	0.144457				16.25	0.0211475	0.0887241	0.0130069	0.0204525
	16.5	0.0362265	0.013285	0.01684	0	0.0027764	0.00624	0	0	0.010468	0.059047	0.081167	0.109549	0.138388	0.12306	0.0296875	0.111105				16.5	0.0107668	0.0736079	0.00489803	0.0170549
	16.75	0.0323395	0.08328	0.0451475	0	0.01393	0.00684	0	0	0.0319085	0.018325	0.0135185	0.016931	0.061171	0.11245	0.116393	0				16.75	0.0259339	0.0411886	0.011498	0.0151333
	17	0.0503515	0.053275	0.0387225	0.03173	0.0052817	0.04379	0.0266325	0	0.002482	0.129014	0.003284	0.091253	0.0370445	0.08198	0.176121	0				17	0.0356833	0.0579087	0.00621324	0.0217049
	17.25	0.056039	0.103675	0.0233325	0.19255	0	0.064525	0.0875935	0.010652	0	0.0371065	0.0500555	0.00812	0.002018	0.08197	0.036803	0				17.25	0.0753879	0.0251917	0.0236852	0.0094486
	17.5	0.046575	0.008055	0.022533	0.19033	0	0.0237	0.26293	0.062943	0	0.0022785	0.223783	0	0	0.07238	0.000531	0				17.5	0.0791604	0.0402129	0.0392781	0.0249253
	17.75	0.063439	0.0023535	0.0074805	0.0727	0	0.009325	0.199518	0.16422	0	0	0.11859	0	0	0.118635	0	0				17.75	0.050688	0.044605	0.0272907	0.0227302
	18	0.112789	0.035442	0	0.00169	0	0.00265	0.0163895	0.110304	0	0.01505	0.01875	0.022516	0.0163935	0.08718	0	0.007081				18	0.0241372	0.0308082	0.0155669	0.0132439
	18.25	0.086055	0.139026	0.0128965	0	0	0.005205	0.00066	0.0063085	0	0.114125	6.3e-05	0.0514905	0.084253	0.052245	0	0.201052				18.25	0.0348346	0.0566152	0.0209497	0.0227053
	18.5	0.046125	0.092136	0.0202	0	0	0.00952	0.0016835	0	0.0564835	0.003485	0	0.097114	0.03714	0.01337	0.010665	0.230684				18.5	0.0242378	0.0498824	0.0129153	0.0250351
	18.75	0.002615	0.063342	0.0186305	0.054055	0	0.02332	0.001032	0	0.174179	0.002294	0.011127	0.108617	0	0.007275	0.175885	0.0434655				18.75	0.0232849	0.0580935	0.00980483	0.0249357
	19	0	0.101196	0.0011625	0.15376	0.00293995	0.11636	0	0.0072095	0.041354	0.151927	0.120626	0.0817785	0.052267	0	0.173064	0.11918				19	0.0536312	0.0830452	0.0254943	0.0207166
	19.25	0.01147	0.0185965	0.001387	0.030515	0.0087207	0.04468	0	0.09104	0.0277655	0.0977175	0.0201895	0.179033	0.190806	0	0.183875	0.006294				19.25	0.0164813	0.0885244	0.00613615	0.0265611
	19.5	0.041875	0.003384	0.022061	0.037105	0.0032315	0.002145	0	0.015897	0.0014735	0.0168225	0.026987	0.0083515	0.14129	0	0.038365	0				19.5	0.0156859	0.0276874	0.00676324	0.0148471
	19.75	9e-05	0.002255	0.026821	0.01726	0.000279	0	0.005265	0	0.015732	0.052697	0.0656105	0	0.121379	0.04795	0	0				19.75	0.00742429	0.0337076	0.00397709	0.0140116
	20	0.02266	0.058215	0.007118	0.01717	0.0057025	0	0.0595045	0	0.0506045	0.084152	0.0253495	0	0.021042	0.157725	0.000265	0.002278				20	0.0243386	0.0379351	0.00935373	0.0177398
	20.25	0.056665	0.069235	0.004403	0.09668	0	0	0.124116	0	0.0029695	0.11166	0	0.0652965	0	0.141205	0.09973	0.0840595				20.25	0.050157	0.0561023	0.0190022	0.0187691
	20.5	0.076465	0.028665	2.75e-05	0.07443	0	0.00281	0.133572	0.0010395	0	0.08373	0.0374675	0.11125	0	0.0689	0.03319	0.0274415				20.5	0.0451384	0.0403353	0.0193927	0.013308
	20.75	0.05428	0.02041	0	0.00504	0	0.026845	0.081241	0.01836	0	0.034875	0.040617	0.002585	0	0.025175	0	0.077739				20.75	0.0268309	0.0221501	0.0116187	0.00871721
	21	0.0062	0.05813	0	0	0	0.027395	0.00257	0.112677	0	0	0.048206	0	0	0.000995	0.042225	0.13819				21	0.0134707	0.0380326	0.0083158	0.0178271
	21.25	0.050365	0.03195	0.0084575	0	0	0.14493	0	0.077937	0.007886	0	0.0315125	0	0	0	0.037975	0.04824				21.25	0.0336718	0.0226167	0.0199387	0.0093504
	21.5	0.03764	0.001243	0.0406455	0.01653	0	0.130895	0	0.0010555	0.016337	0	0.086097	0.0300765	0	0	0.000965	0.0014635				21.5	0.0324219	0.0151105	0.0176735	0.00952586
	21.75	0.007705	0.0700895	0.0581215	0.108805	0	0.00529	0	0	0	0	0.0151185	0.0715515	0	0.082645	0.021665	0.0467505				21.75	0.0357159	0.0264145	0.0163934	0.0108997
	22	0.038965	0.107702	0.0098515	0.041665	0	0.005735	0.027615	0	0	0.007096	0.090364	0.152428	0.000615	0.132815	0.002765	0.0500815				22	0.0330762	0.0484627	0.0138772	0.0205712
	22.25	0.03793	0.0911115	0	0.046155	0	0.01103	0.072125	0	0	0.221863	0.087242	0.0469485	0.085395	0.16825	0	0.0004255				22.25	0.0369074	0.0677916	0.0135039	0.0272024
	22.5	0.017035	0.0572205	0	0.078965	0	0	0.06565	0.022536	0	0.0175855	0.127034	0.0351	0.0715245	0.06732	0	0				22.5	0.0312672	0.0378999	0.0131532	0.0143888
	22.75	0.03069	0.1129	0	0.063705	0	0.012645	0.110905	0.103381	3.4e-05	0	0.027384	0.01356	0.052091	0.068305	0.00962	0.0511075				22.75	0.0472636	0.0361647	0.0186251	0.0117461
	23	0.031485	0.056627	0.0025885	0.071795	0	0.114275	0.01679	0.025999	0.020841	0.051875	0.0083415	0	0.142515	0.06227	0.013745	0.098238				23	0.0419372	0.0470916	0.0157274	0.015785
	23.25	0.0294	0.046455	0.03879	0.12537	0	0.02688	0	0.00229	0.0141685	0.0880715	0.0142965	0.0189965	0.0454905	0.025675	0.005705	0.0285285				23.25	0.0381279	0.0270247	0.0160291	0.00876376
	23.5	0.01973	0.02321	0.0389765	0.03996	0.0015525	0.0052	0.00507	0	0	0.011323	0.034034	0.0199095	0.0015515	0.00134	0.101395	0.152968				23.5	0.0190999	0.0358357	0.00606604	0.0181848
	23.75	0.007445	0.010265	0.0126545	0.04237	0.001932	0	0.05683	0.0079535	0.04392	0.000757	0.11648	0.0010535	0.000795	0	0.08312	0.180529				23.75	0.0187852	0.0482897	0.00827984	0.0217545
	24	0.009045	3.5e-05	0.022054	0.00015	0.000792	0	0.07348	0.0495775	0.168373	0.0386845	0.087229	0.04364	0.017538	0.04629	0.036555	0.0979595				24	0.0150794	0.0650941	0.0102079	0.0153952

## Sheet: All Locomotion 10deg
Figs. 3C,F	Time (h)	Opn5cre;Gnas+/+ #1	Opn5cre;Gnas+/+ #2	Opn5cre;Gnas+/+ #3	Opn5cre;Gnas+/+ #4	Opn5cre;Gnas+/+ #5	Opn5cre;Gnas+/+ #6	Opn5cre;Gnas+/+ #7	Opn5cre;Gnasfl/fl #1	Opn5cre;Gnasfl/fl #2	Opn5cre;Gnasfl/fl #3	Opn5cre;Gnasfl/fl #4	Opn5cre;Gnasfl/fl #5	Opn5cre;Gnasfl/fl #6	Opn5cre;Gnasfl/fl #7	Opn5cre;Gnasfl/fl #8	Opn5cre;Gnasfl/fl #9			Fig. 3C	Time (h)	Opn5cre;Gnas+/+ Mean	Opn5cre;Gnasfl/fl Mean	Opn5cre;Gnas+/+ SEM	Opn5cre;Gnasfl/fl SEM			Fig. 3C	Time (h)	Opn5cre;Gnas+/+ #1	Opn5cre;Gnas+/+ #2	Opn5cre;Gnas+/+ #3	Opn5cre;Gnas+/+ #4	Opn5cre;Gnas+/+ #5	Opn5cre;Gnas+/+ #6	Opn5cre;Gnas+/+ #7	Opn5cre;Gnasfl/fl #1	Opn5cre;Gnasfl/fl #2	Opn5cre;Gnasfl/fl #3	Opn5cre;Gnasfl/fl #4	Opn5cre;Gnasfl/fl #5	Opn5cre;Gnasfl/fl #6	Opn5cre;Gnasfl/fl #7	Opn5cre;Gnasfl/fl #8	Opn5cre;Gnasfl/fl #9
	0	0.008045	0.000425	0.01136	1e-05	0.00939	0.16345	0.112145	0.007795	0.07927	0.08175	0	0.109595	0.18995	0.042345	0	0			Mean, SEM	0	0.0435464	0.056745	0.025024	0.0217092			Individual subjects	0-3	0.00215769	0.0301831	0.0271638	0.0451115	0.0688908	0.0819935	0.0743408	0.0409869	0.105937	0.0546673	0.0218292	0.0484635	0.0459796	0.0189265	0.0539919	0.0955715
	0.25	0	0	0.000305	0	0.00741	0.01686	0.10452	0	0.2175	0.29808	0	0.22252	0.0801	0.003555	0	0.044305				0.25	0.0184421	0.0962289	0.014543	0.0392153			3-hour bins	3-6	0.0100838	0.0392196	0.0487981	0.0364415	0.0770815	0.0486038	0.084735	0.0315365	0.0211319	0.0335146	0.00635538	0.0371308	0.0396181	0.00341231	0.0307446	0.0714354
	0.5	0.000325	0	0.023165	0	0.010125	0.04161	0.06881	0	0.209795	0.029005	0	0.207515	0.149455	0	0	0.12615				0.5	0.0205764	0.0802133	0.00993038	0.0307907				6-9	0.0131554	0.0182446	0.0556796	0.0486231	0.000832692	0.0450546	0.035275	0.0438458	0.0231754	0.0376304	0.0337054	0.0380692	0.032085	0.01176	0.0400323	0.0434277
	0.75	0.006915	0	0.062395	0.00358	0.00672	0.016145	0.037205	0.00078	0.15064	0.020115	0	0	0.01474	0	0	0.037875				0.75	0.0189943	0.0249056	0.0086166	0.0163158				9-12	0.069235	0.0737769	0.0833558	0.100889	0.044435	0.0603273	0.0973854	0.128855	0.0501496	0.120769	0.0823338	0.0763181	0.0514669	0.0683427	0.0759819	0.0524542
	1	0.004415	0	0.012245	0.093275	0.192875	0.107955	0.06634	0.12736	0.258	0.08837	0	0	0	0	0.00022	0.31028				1	0.0681579	0.0871367	0.0265506	0.0405744				12-15	0.110613	0.111706	0.100429	0.139073	0.0413431	0.082205	0.0932542	0.124137	0.0743962	0.15072	0.0936146	0.134176	0.0744469	0.111273	0.10437	0.0822404
	1.25	0.005155	0.00425	0	0.125575	0.071735	0.231105	0.16019	0.075745	0.176595	0.008855	0.02182	0	0	0	0.099755	0.10106				1.25	0.08543	0.0537589	0.0341363	0.0209602				15-18	0.0724765	0.158672	0.0802577	0.135476	0.0371858	0.06597	0.0599462	0.0905177	0.0844342	0.123345	0.0799308	0.0907715	0.0614946	0.126699	0.103923	0.0696508
	1.5	0.003195	0.063975	0	0.060635	0.000485	0.050595	0.072925	0.076775	0.04197	0	0.10607	0	0	0	0.22199	0.165865				1.5	0.0359729	0.0680744	0.0125351	0.0273837				18-21	0.0856673	0.0496954	0.0652454	0.0657092	0.0881108	0.0272088	0.0372585	0.0809038	0.0733192	0.0619842	0.0605662	0.0583608	0.0206281	0.109983	0.0518188	0.0476469
	1.75	0	0.06008	0	0.08173	0.027155	0.08185	0.00435	0.083255	0.186555	0	0.082015	0	0	0.000545	0.24392	0.09268				1.75	0.0364521	0.0765522	0.014179	0.0297689				21-24	0.0677573	0.10634	0.0577462	0.0434735	0.0656685	0.023305	0.0834719	0.0829608	0.0359542	0.0686823	0.0704546	0.0389812	0.0515392	0.108367	0.0382542	0.0458281
	2	0	0.002685	0	0.03805	0.04236	0.246095	0.04321	0.14696	0.02163	0	0.05388	0	0	0.01094	0.0982	0.145825				2	0.0532	0.0530483	0.0330467	0.0206387
	2.25	0	0	0.00622	0.17916	0.03116	0.109755	0.10996	0.008225	1.5e-05	0.098265	0.001375	0	0	0.061305	0.02893	0.00314				2.25	0.0623221	0.0223617	0.0267515	0.0116847			Fig. 3C	Time (h)	Opn5cre;Gnas+/+ Mean	Opn5cre;Gnasfl/fl Mean	Opn5cre;Gnas+/+ SEM	Opn5cre;Gnasfl/fl SEM
	2.5	0	0.048805	0.058255	0.004435	0.15684	0.000495	0.050665	0.000505	0.025885	0.07617	0.00418	0	0	0.104195	0.00762	0.000705				2.5	0.0456421	0.0243622	0.0209187	0.0129439			Mean, SEM	0-3	0.0471202	0.0540392	0.0110646	0.00982871
	2.75	0	0.129275	0.07652	0	0.29056	0	0.036655	0.00153	0.008335	0.009225	0.01444	0.00506	0.0126	0.02316	0.00126	0.137015				2.75	0.0761443	0.023625	0.0401635	0.0143554				3-6	0.0492805	0.0305422	0.00955317	0.00668486
	3	0	0.082885	0.102665	0	0.048765	0	0.099455	0.0039	0.000985	0.00084	0	0.085335	0.15089	0	0	0.07753				3	0.0476814	0.0354978	0.0181034	0.0185356				6-9	0.0309807	0.0337479	0.00775619	0.00346995
	3.25	0	0.111125	0.068705	0	0.19164	0.0343	0.143325	0.00393	0	0.100475	0.000905	0.0314	0.093635	0	0	0.165475				3.25	0.0784421	0.04398	0.0277923	0.0203575				9-12	0.0756292	0.078519	0.00759484	0.0096207
	3.5	0	0.029475	0.007065	0.069915	0.026565	0.01906	0.12506	0	0	0.10574	0.07274	0.05849	0.11819	0	0	0.215895				3.5	0.0395914	0.0634506	0.0165784	0.0247877				12-15	0.0969462	0.105486	0.0114581	0.009024
	3.75	0	0.00259	0.012555	0.08804	0.039935	0.04402	0.083265	0.00069	0	0	0.00843	0.010225	0.011225	0	0	0.00423				3.75	0.0386293	0.00386667	0.0137455	0.00160479				15-18	0.0871405	0.0923074	0.0164741	0.00742042
	4	0	0	1.5e-05	0.095305	0	0.135405	0.08977	0.02339	0.07374	0	0	0	0.00324	0	0	0				4	0.045785	0.0111522	0.0222552	0.00822921				18-21	0.0598422	0.0628012	0.00873905	0.00818084
	4.25	0	0.00564	0	0.076565	0	0.20209	0.012605	0.12771	0.18903	0	0	0.000415	0	0	0.030575	0.016595				4.25	0.0424143	0.0404806	0.0285776	0.0231254				21-24	0.0639661	0.0601135	0.0101246	0.00817889
	4.5	0	0.11913	0.065415	0.10198	0	0.14323	0.011105	0.019735	0.00947	0	0	0.12313	0	0	0.161765	0.06488				4.5	0.06298	0.0421089	0.0227532	0.0204325
	4.75	0	0.040805	0.237	0.003355	0	0.053745	0.12294	0	0	0.00011	0.00047	0.07074	0	0.03129	0.17535	0.07502				4.75	0.0654064	0.03922	0.0330591	0.0199009
	5	0.03983	0.010945	0.130625	0.02318	0	0	0.09111	0	0	0.16384	7.5e-05	0	0	0.01307	0.03199	0.029505				5	0.0422414	0.0264978	0.0189718	0.0177126
	5.25	0.056085	0.076165	0.01033	0.01028	0.11718	0	0.07491	0.055415	0.000585	0.06328	0	0	0	0	0	0				5.25	0.0492786	0.0132533	0.0165494	0.00873583
	5.5	0.014295	0.002895	0	0	0.363885	0	0.02393	0.16666	0.000905	0.00056	0	0	0	0	0	0.02389				5.5	0.0578579	0.021335	0.0511219	0.0183526
	5.75	0.01528	0.008045	0	0	0.21409	0	0.10538	0.007175	0	0	0	0.003205	0.00832	0	0	0.20071				5.75	0.0489707	0.0243789	0.0310341	0.0220689
	6	0.0056	0.020155	0	0.00512	0	0	0.1187	0.00137	0	0.000845	0	0.09976	0.129535	0	0	0.05493				6	0.0213679	0.0318267	0.0164443	0.0169291
	6.25	0	0.02936	0.002945	0.164585	0	0.06066	0.0201	0	0	0.000805	0	0.031615	0.043975	0	0	0				6.25	0.0396643	0.00848833	0.0223765	0.00563409
	6.5	0	0	0.00024	0.057335	0	0.11698	0.00121	0.027985	0	0.03684	0.03266	0	0.003545	0	0	1.5e-05				6.5	0.0251093	0.0112272	0.0172929	0.00538147
	6.75	0	0	0.004985	0.02745	0	0.089575	0	0.136105	0	0.191195	0.036395	0.000535	0	0	0	0.065165				6.75	0.01743	0.0477106	0.0126071	0.0236187
	7	0	0	0.077895	0.01724	0	0.01582	0	0.003175	0.067735	0.01191	0	0.03737	0	0	0	0.063795				7	0.0158507	0.0204428	0.0107531	0.00946126
	7.25	0	0	0.159005	0.066605	0	0	0	0	0.221045	0	0	0.06487	0	0	0	0.10582				7.25	0.03223	0.0435261	0.0231184	0.0256082
	7.5	0	0.006935	0.172105	0.07977	0	0	0.04107	0.000135	0.0125	0	0.01259	0.037235	0	0	0	0.10975				7.5	0.04284	0.0191344	0.0243347	0.012048
	7.75	0.0105	0.12868	0.077825	0.05464	0	0	0.058465	0.01594	0	0.00376	0.11833	0	0	0.00657	0	0.147745				7.75	0.0471586	0.0324828	0.0179693	0.0192375
	8	0.055395	0.05205	0.01413	0.03397	0	6.5e-05	0.089165	0.290725	0	0.089165	0.100835	0.00292	0	0.012565	0	0				8	0.0349679	0.0551344	0.0124619	0.032371
	8.25	0.04472	0	0	0.01773	0	0.070035	0.127205	0.027105	0	0.030065	0.07825	0.11433	0.001545	0	0.09907	0				8.25	0.0370986	0.0389294	0.0181043	0.0153708
	8.5	0.054655	0	0.002635	0.027775	0	0.04388	0.00266	0	0	0	0.003505	0.078645	0.038085	0.01613	0.241005	0				8.5	0.0188007	0.04193	0.00876115	0.0263966
	8.75	0.00015	0	0.088305	0.05171	0.000175	0.040605	0	0.00835	0	0.000965	0.005905	0.00892	0.072505	0.091825	0.169995	0.01527				8.75	0.0258493	0.0415261	0.0133124	0.0195383
	9	0	0	0.123765	0.02817	0.01065	0.14809	0	0.059105	0	0.123645	0.0497	0.0187	0.127915	0.02579	0.01035	0.00207				9	0.0443821	0.0463639	0.0240866	0.016412
	9.25	0.005295	0	0.138955	0.080355	0.003325	0.02132	0.082685	0.180455	0	0.048055	3.5e-05	0.07744	0.12295	0.025535	0	0.026095				9.25	0.0474193	0.0533961	0.0203281	0.0209694
	9.5	0.06525	0	0.219685	0.08647	0	0	0.07827	0.098475	0	0.1832	0.04477	0.07914	0.018155	0.099945	0	0.108645				9.5	0.0642393	0.0702589	0.0297752	0.0201462
	9.75	0.04467	0.016145	0.067245	0.063515	0	0	0.06033	0.08325	0	0.05358	0.032525	0.113735	0.00068	0.057075	0	0.10173				9.75	0.0359864	0.049175	0.0113249	0.0147377
	10	0.03618	0.107455	0.007255	0.073915	0	0.02743	0.026955	0.10255	0	0.076295	0.122595	0.074265	0	0.00011	0	0.010865				10	0.0398843	0.0429644	0.0144051	0.0168271
	10.25	0.094065	0.14925	0	0.050475	0	0.033595	0.141365	0.023345	0	0.189325	0.23925	0.000135	0	0.01321	0.11162	0.00203				10.25	0.0669643	0.0643239	0.0236012	0.0309635
	10.5	0.07145	0.05015	0	0.23674	0.002365	0	0.10308	0.180325	0	0	0.077425	0.00312	0.007275	0.10824	0.326825	0.003645				10.5	0.066255	0.0785394	0.032208	0.0375652
	10.75	0.066255	0.08804	0.00223	0.07393	0.07337	0.006245	0.126815	0.13551	0	0.041455	0	0.09499	0.0988	0.132605	0.30243	0				10.75	0.0624121	0.0895322	0.0167962	0.0324401
	11	0.064435	0.022835	0.115725	0.00014	0.212505	0.085265	0.056465	0.20955	0.060665	0.182685	0.031845	0.18346	0.138995	0.072015	0.045495	0				11	0.0796243	0.102746	0.0264135	0.0256045
	11.25	0.089325	0.09304	0.13877	0.114535	0.000105	0.135695	0.248435	0.073545	0.476605	0.144905	0.047105	0.196335	0.097785	0.00674	0	0.02763				11.25	0.117129	0.118961	0.0280768	0.0496278
	11.5	0.1524	0.193155	0.11353	0.17828	0	0.02681	0.123655	0.108515	0.11409	0.14287	0.11607	0.06816	0.00021	0.042095	0	0.067135				11.5	0.112547	0.0732383	0.0278383	0.0172104
	11.75	0.092315	0.16209	0.017665	0.219115	0	0.130305	0.105085	0.29411	0	0.251405	0.170175	0.000915	0.0096	0.11964	0.0018	0.18594				11.75	0.103796	0.114843	0.029165	0.0388995
	12	0.118415	0.07694	0.1388	0.105915	0.275335	0.1695	0.11287	0.12638	0.000585	0.132575	0.138845	0.08174	0.046705	0.185455	0.189245	0.14612				12	0.142539	0.116406	0.0246318	0.0208484
	12.25	0.10253	0.066465	0.091655	0.009955	0.152505	0.046235	0.01087	0.161745	0.04504	0.21271	0.22012	0.1114	0.091375	0.07082	0.13526	0.00843				12.25	0.0686021	0.117433	0.0195177	0.0241276
	12.5	0.20838	0.157485	0.101535	0.13251	0.03618	0.090415	0.125655	0.04939	0.06104	0.121055	0.05593	0.04081	0.12867	0.065745	0.03507	0.000135				12.5	0.121737	0.0619828	0.0204855	0.0135117
	12.75	0.10865	0.09687	0.192435	0.125625	0.041775	0.052725	0.19996	0.22009	0.173275	0.2987	0.097865	0.11859	0.186205	0.131265	0.205225	0.05103				12.75	0.116863	0.164694	0.0233565	0.024674
	13	0.078205	0.041775	0.125155	0.186935	0.0052	0.016905	0.075755	0.261205	0.34914	0.171085	0.12179	0.253805	0.085755	0.17084	0.230365	0.103315				13	0.0757043	0.194144	0.0241046	0.0287953
	13.25	0.1016	0.191195	0.06322	0.13893	0	0	0.081135	0.18846	0.1079	0.12701	0.104935	0.160225	0.02853	0.04925	0.08972	0.171355				13.25	0.0822971	0.114154	0.0264348	0.018007
	13.5	0.162805	0.111335	0.09072	0.21476	0	0.044535	0.02971	0.24697	0.0138	0.05226	0.015105	0.17178	0.111455	0.186045	0.082705	0.17926				13.5	0.0934093	0.117709	0.0288848	0.0276293
	13.75	0.14854	0.11972	0.03647	0.12134	0	0.22752	0.04543	0.24999	0.1099	0.18477	0.07439	0.1309	0.028235	0.104555	0.00073	0.18381				13.75	0.09986	0.118587	0.0294697	0.0264397
	14	0.132385	0.064015	0.083005	0.010805	0	0.27622	0.07386	0.10077	0.10647	0.26681	0.08445	0.238845	0.07252	0.044015	0	0.06415				14	0.09147	0.10867	0.0351242	0.0293177
	14.25	0.089745	0.05648	0.038245	0.02333	0	0.062655	0.16184	0	0	0.039235	0.06945	0.021285	0.06995	0.11333	0.012235	0				14.25	0.0617564	0.036165	0.0199236	0.0134014
	14.5	0.083515	0.143395	0.088085	0.111505	0	0.0552	0.0433	0	0	0.18227	0.000695	0.139955	0.046965	0.12862	0.13419	0				14.5	0.075	0.0702994	0.0177792	0.0250244
	14.75	0.09642	0.139925	0.141165	0.275045	0.003815	0.013025	0.077935	0	0	0.16312	0.16507	0.21448	0.014635	0.10027	0.043355	0.044305				14.75	0.106761	0.0828039	0.034821	0.0269414
	15	0.00678	0.186575	0.115085	0.3513	0.02265	0.01373	0.173985	0.008785	0	0.00776	0.068345	0.060475	0.05681	0.096345	0.198715	0.117215				15	0.124301	0.0682722	0.0473915	0.0211649
	15.25	0.03949	0.2547	0.027265	0.242905	0.19203	0.023715	0.08636	0.115295	0	0.087515	0.106205	0.150835	0.018935	0.18137	0.03058	0.17609				15.25	0.123781	0.0963139	0.0389817	0.0225745
	15.5	0.094345	0.19125	0.00503	0.124185	0.000105	0.15374	0.002165	0.0463	0	0.3099	0.08018	0.075905	0.111285	0.192395	0.05313	0.035515				15.5	0.0815457	0.100512	0.0300862	0.0318268
	15.75	0.0808	0.13644	0	0.09721	0.00573	0.0121	0.002025	0.1864	0	0.06874	0.15619	0.18768	0.23493	0.03581	0.10909	0.09187				15.75	0.0477579	0.118968	0.0211637	0.0259606
	16	0.097945	0.096275	0	0.11392	0.04913	0	0.04354	0.122815	0	0.013675	0.070335	0.11951	0.080695	0.08734	0.176815	0.09621				16	0.0572586	0.0852661	0.0177278	0.0181534
	16.25	0.07447	0.026405	0.040235	0.099375	0.04822	0.000275	0.0977	0.196355	0.12095	0.44684	0.100135	0.016525	0.020825	0.15697	0.10039	0.019185				16.25	0.05524	0.130908	0.0140132	0.0447891
	16.5	0.09005	0.048365	0.130695	0.07257	0.03489	0.00565	0.068795	0.29493	0.259505	0.075265	0.05726	0	0.06032	0.229575	0.040915	0.10948				16.5	0.0644307	0.12525	0.0152116	0.0357625
	16.75	0.077505	0.32492	0.159585	0.113645	0.024735	0.038375	0.061605	0.134965	0.03996	0.02285	0.00984	0.007625	0.031305	0.07398	0.12314	0.13729				16.75	0.114339	0.0645506	0.0391362	0.0180484
	17	0.082755	0.23064	0.106085	0.13207	0	0.08108	0.063565	0.068185	0.17655	0.07131	0	0.110235	0.07168	0.011435	0.18166	0.00168				17	0.0994564	0.0769706	0.0267765	0.0229758
	17.25	0.074685	0.08529	0.07339	0.13756	0	0.20655	0.050165	0.0027	0.261835	0.10244	0.0549	0.121405	0.04601	0.12124	0.012385	0.01164				17.25	0.0896629	0.0816172	0.0249115	0.0273771
	17.5	0.08499	0.14932	0.12177	0.01847	0.00504	0.239925	0.03122	0	0.205515	0.330485	0.10463	0.11411	0.047155	0.12586	0.052665	0.050875				17.5	0.0929621	0.114588	0.0319073	0.0334741
	17.75	0.0693	0.17938	0.13338	0.17035	0.045955	0.04529	0.013695	0	0.03333	0.04762	0.036455	0.126845	0.01948	0.16022	0.184525	0.046795				17.75	0.0939071	0.0728078	0.025076	0.0221665
	18	0.06908	0.15317	0.13083	0.087625	0.05493	0.03718	0.08448	0	0	0.01908	0.194625	0.08888	0	0.17455	0.08699	0.011615				18	0.088185	0.0639711	0.0155288	0.0256801
	18.25	0.11161	0.05763	0.03102	0.00322	0.03815	0.012885	0.17636	0	0	0.20699	0.08976	0.02851	0	0.27562	0.1389	0.00824				18.25	0.0615536	0.0831133	0.0233773	0.0343333
	18.5	0.140465	0.00337	0.0024	0.0178	0.226115	0.000885	0.05871	0.04209	0	0.02221	0.10913	9e-05	1.5e-05	0.154775	0.014435	0.00203				18.5	0.0642493	0.0383083	0.0330022	0.0186839
	18.75	0.04557	3e-05	0	0.115685	0.19279	0	0.000425	0.18952	0	0.042615	0.01322	0.045775	0.04592	0.07468	0	0.02301				18.75	0.0506429	0.0483044	0.0287331	0.0194434
	19	0.1149	0	0.001145	0.12214	0.20707	0.00139	0.007685	0.3454	0	0.13449	0	0.15657	0.053945	0.00036	0.02934	0.124395				19	0.0649043	0.0938333	0.0314614	0.0376212
	19.25	0.1163	0	0.05978	0.011105	0.2335	0.011355	0.055105	0.25611	0	0	0	0.046055	0.10476	0	0.10736	0				19.25	0.0695921	0.0571428	0.0312475	0.0290657
	19.5	0.005065	0	0.07724	0.116615	0	0.004315	0.011875	0.106895	0	0.001445	0	0.070085	0.029735	0	0.12343	0				19.5	0.03073	0.0368433	0.0176878	0.0167675
	19.75	0	6e-05	0.0501	0.084995	0	0	0	0.000145	0.02755	0.19489	0.04422	0.060555	0.0071	0	0.014425	0				19.75	0.0193079	0.038765	0.0130243	0.0207824
	20	0.116395	0.09025	0.06609	0.055995	0	0	0	0.00222	0.350925	0.050285	0.05623	0.00848	0.00167	0.011105	0	0				20	0.0469614	0.053435	0.0180993	0.0378858
	20.25	0.05621	0.123135	0.068195	0.00093	0	0	0	0.09667	0.26343	0.1207	0.016305	0.001435	0	0.138795	0	0.204155				20.25	0.0354957	0.0934989	0.0183573	0.0324555
	20.5	0.053035	0.10082	0.16603	0.010035	0	0.18298	0	0.0127	0.248075	0.01309	0.01677	0.0751	0	0.19237	0	0.232305				20.5	0.0732714	0.0878233	0.0294977	0.0352275
	20.75	0.19732	0.01957	0.101435	0.1265	0.098585	0.10078	0.00272	0	0.06317	0	0.08852	0.118445	0	0.19982	0.02461	0.01366				20.75	0.0924157	0.0564694	0.0247405	0.0229361
	21	0.087725	0.098005	0.093925	0.101575	0.0943	0.001945	0.087	0	0	0	0.15858	0.05871	0.02502	0.207705	0.134155	0				21	0.0806393	0.0649078	0.0132615	0.0269882
	21.25	0.04252	0.11522	0.110435	0.07862	0	0	0.11968	0.136275	0	0	0.08998	0.0047	0.06715	0.07444	0.04559	0				21.25	0.0666393	0.0464594	0.0199394	0.0164113
	21.5	0.002115	0.130675	0.013055	0.00368	0	0	0.019755	0.038435	0	0	0.07506	0.019035	0.009	0.00204	0.104105	0				21.5	0.0241829	0.0275194	0.0179689	0.0126824
	21.75	0	0.17284	0.00193	0.070335	0	0	0.01358	0.049555	0	0	0.00338	0.02739	0	0	0.123925	0				21.75	0.036955	0.0226944	0.0246157	0.0139141
	22	0.006975	0.149065	0	0.086905	0	0	0.089685	0.0184	0	0.040795	0	0.00202	0	0	0.0559	0.002				22	0.0475186	0.013235	0.0229175	0.00703088
	22.25	0.07892	0.32317	0	0.003885	0.400415	0	0.00539	0.001185	0	0.133755	0.029455	0.00062	0	0.025095	0.02901	0.045325				22.25	0.115969	0.0293828	0.0648997	0.0141987
	22.5	0.112795	0.03947	0.0015	0	0.03866	0.019965	0.006525	0.084385	0	0.002285	0.060815	0.00202	0	0.236905	0.00462	0.22805				22.5	0.0312736	0.0687867	0.0149383	0.0325739
	22.75	0.141305	0.0419	0.00525	0.069065	0.00431	0.08138	0.094105	0.13458	0.033975	0.02344	0.04548	0.09015	0.005395	0.260735	0	0.070545				22.75	0.0624736	0.0738111	0.0187062	0.0273777
	23	0.061975	0.12486	0.01767	0.0706	0	0.004135	0.11717	0.20485	0.29668	0.095865	0.141665	0.05941	0.04827	0.235245	0	0				23	0.05663	0.120221	0.0195331	0.0354269
	23.25	0.1928	0.05552	0.06961	0.074715	0	0.00834	0.168695	0.21079	0.05748	0.18935	0.21469	0.018555	0.055825	0.214595	0	3.5e-05				23.25	0.0813829	0.106813	0.0279658	0.0325985
	23.5	0.0111	0.11733	0.08082	0.005775	0.082505	0.0205	0.127085	0.10385	0	0.07388	0.085535	0.0775	0.12129	0.13937	0	0.059895				23.5	0.0635879	0.07348	0.0192284	0.0161135
	23.75	0.088345	0.013945	0.20518	0	0.21339	0.053715	0.09444	0.08839	0	0.25175	0.01127	0.03705	0.14811	0.004795	0	0.118875				23.75	0.0955736	0.07336	0.0321816	0.0289507
	24	0.05427	0.000425	0.151325	0	0.02011	0.112985	0.142025	0.007795	0.07927	0.08175	0	0.109595	0.18995	0.00784	0	0.07104				24	0.0687343	0.0608044	0.0249356	0.0213935
