# Supplementary material for: Diurnal regulation of metabolism by Gs-alpha in hypothalamic QPLOT neurons
Source: PLoS One. 2023 May 4;18(5):e0284824. doi: 10.1371/journal.pone.0284824 (PMC10159165; doi:10.1371/journal.pone.0284824)
Supplement: S6 File — (XLSX) [file pone.0284824.s008.xlsx]

## Sheet: Water Intake 28deg
Figs. 4A,D	Time (h)	Opn5cre;Gnas+/+ #1	Opn5cre;Gnas+/+ #2	Opn5cre;Gnas+/+ #3	Opn5cre;Gnas+/+ #4	Opn5cre;Gnas+/+ #5	Opn5cre;Gnas+/+ #6	Opn5cre;Gnasfl/fl #1	Opn5cre;Gnasfl/fl #2	Opn5cre;Gnasfl/fl #3	Opn5cre;Gnasfl/fl #4	Opn5cre;Gnasfl/fl #5	Opn5cre;Gnasfl/fl #6	Opn5cre;Gnasfl/fl #7	Opn5cre;Gnasfl/fl #8	Opn5cre;Gnasfl/fl #9			Fig. 4A	Time (h)	Opn5cre;Gnas+/+ Mean	Opn5cre;Gnasfl/fl Mean	Opn5cre;Gnas+/+ SEM	Opn5cre;Gnasfl/fl SEM			Fig. 4A	Time (h)	Opn5cre;Gnas+/+ #1	Opn5cre;Gnas+/+ #2	Opn5cre;Gnas+/+ #3	Opn5cre;Gnas+/+ #4	Opn5cre;Gnas+/+ #5	Opn5cre;Gnas+/+ #6	Opn5cre;Gnasfl/fl #1	Opn5cre;Gnasfl/fl #2	Opn5cre;Gnasfl/fl #3	Opn5cre;Gnasfl/fl #4	Opn5cre;Gnasfl/fl #5	Opn5cre;Gnasfl/fl #6	Opn5cre;Gnasfl/fl #7	Opn5cre;Gnasfl/fl #8	Opn5cre;Gnasfl/fl #9
	0	0.055475	0.077815	0.01447	0.103005	0.03399	0.15583	0.17931	0.34526	0.086415	0.145265	0.019645	0.0395	0	0.01622	0.08149			Mean, SEM	0	0.0734308	0.101456	0.0208469	0.0346655			Individual subjects	0-3	0.0236996	0.0540931	0.0102042	0.0398458	0.0407669	0.0494369	0.0377504	0.142845	0.0475304	0.0389127	0.0524196	0.0248569	0.0283008	0.0498746	0.0347904
	0.25	0.035695	0.000205	0.040905	0.10219	0.111215	0.303445	0.078645	0.49202	0.191895	0.01679	0.06765	0.02114	0	0.037205	0.18225				0.25	0.0989425	0.120844	0.0443847	0.0491894			3-hour bins	3-6	0.0186146	0.0160342	0.0119888	0.00807077	0.00905346	0.00462038	0.025215	0.0774415	0.0182869	0.00994577	0.0222227	0.00937385	0.00689962	0.00628154	0.0126731
	0.5	0	0	0.001555	0.13976	0.093645	0	0	0.225005	0.184305	0.022105	0.081905	0.090125	0.05045	0.228045	0.00015				0.5	0.03916	0.09801	0.0252347	0.0291572				6-9	0.00986962	0.0252965	0.00506808	0.00677	0.0162988	9.65385e-05	0.0235942	0.00995769	0	0.00710346	0.00501115	0.00221692	0.00473	0.00883885	8.46154e-05
	0.75	0	0	0	0.128535	0.01494	0	0	0.010095	0.10336	0.07788	0.273545	0.026195	0.066715	0.038795	0.004145				0.75	0.0239125	0.0667478	0.0210662	0.0269813				9-12	0.0339931	0.0353262	0.00952769	0.0593327	0.0540458	0.0474796	0.06485	0.0709427	0.0126377	0.0416096	0.0504919	0.0243054	0.0300065	0.0876958	0.0290827
	1	0	0.0006	0	0.04437	0	0	0	0.349715	0.007665	0.005225	0	0	0.00016	0.036235	0.00076				1	0.007495	0.0444178	0.00737565	0.0363909				12-15	0.119893	0.0968762	0.0679865	0.0827231	0.0795381	0.0975012	0.127753	0.145192	0.121581	0.0861935	0.0954885	0.0831877	0.0930673	0.0902546	0.128869
	1.25	0	0.15469	0	0.000135	0.001565	0	0	0.24586	0.006115	0	0	0	0	0.16126	0				1.25	0.026065	0.045915	0.0257262	0.0290507				15-18	0.0821377	0.0738785	0.0458838	0.0579631	0.0845688	0.0862658	0.0713827	0.115073	0.0877315	0.0690223	0.0559242	0.0744712	0.108305	0.0316962	0.0933835
	1.5	0	0.07074	0	0	0.13269	0.030945	0	0.189025	0.00013	0	0	0	0.14884	0.05849	0				1.5	0.0390625	0.0440539	0.0219189	0.0234089				18-21	0.0304869	0.0348773	0.0219027	0.0254835	0.0398035	0.0305758	0.0247558	0.0325696	0.0308958	0.0329108	0.0224842	0.0616238	0.0322946	0.073485	0.0422454
	1.75	0	0.010915	0.008415	0	0.080325	0.02068	0	0	0	0.010735	0	0	0.101745	0.032895	0.01895				1.75	0.0200558	0.0182583	0.0124583	0.0105524				21-24	0.0602927	0.0446688	0.0152515	0.0565592	0.06506	0.0598204	0.0385192	0.112117	0.0195588	0.0653081	0.0386077	0.0511369	0.0443215	0.00914	0.0590538
	2	0	0.07903	0.060515	0	0.03646	0.104125	0	0	0	0.079475	0	0.006135	0	0.03842	0.075345				2	0.0466883	0.0221528	0.0173208	0.0106596
	2.25	0	0.15825	0.006795	0	0.02514	0.027655	0	0	0	0.09882	0	0.016685	0	0	0.089185				2.25	0.0363067	0.0227433	0.0248844	0.0129143			Fig. 4A	Time (h)	Opn5cre;Gnas+/+ Mean	Opn5cre;Gnasfl/fl Mean	Opn5cre;Gnas+/+ SEM	Opn5cre;Gnasfl/fl SEM
	2.5	0.00381	0.00156	0	0	0	0	0.018065	0	0	0.049335	0.014985	0	0	0	0				2.5	0.000895	0.00915389	0.000636227	0.0052805			Mean, SEM	0-3	0.0363411	0.0508089	0.00673658	0.0119219
	2.75	0.020945	0.088835	0	0	0	0	0.17762	0	0.016715	0.000235	0.13098	0.020965	0	0	0				2.75	0.0182967	0.0385017	0.0145164	0.0212374				3-6	0.0113971	0.0209267	0.0021325	0.00741093
	3	0.19217	0.06057	0	0	0	0	0.037115	0	0.021295	0	0.092745	0.102395	0	0.000805	0				3	0.0421233	0.0282617	0.0315974	0.0131003				6-9	0.0105666	0.00683744	0.00367235	0.00240393
	3.25	0.010615	0	0	0	0	0	0.00804	0	0	0	0.04507	0.00209	0	0.007505	0				3.25	0.00176917	0.00696722	0.00176917	0.00463649				9-12	0.0399508	0.0457358	0.00733361	0.00823315
	3.5	0	0	0	0.0514	0	0.00245	0	0	0	0.00038	0	0	0	0.004305	0.0373				3.5	0.008975	0.004665	0.00849443	0.00389568				12-15	0.090753	0.107954	0.00739536	0.00761848
	3.75	0	0	0	0.05352	0	0.008965	0	0	3.5e-05	0.00649	0	0	0	0.00073	0.058795				3.75	0.0104142	0.00733889	0.00874458	0.00613878				15-18	0.0717829	0.0785544	0.00669974	0.00865194
	4	0	0	0.003085	0	0	0.005435	0	0	0.18692	0.00011	0	0	0	3e-05	0.027925				4	0.00142	0.0238872	0.000947946	0.0195523				18-21	0.0305216	0.0392517	0.00261277	0.00574427
	4.25	0	0.013225	0.003945	0	0	0.00329	0	0.267185	0.02948	0.082845	0	0	0	0.00258	0.04073				4.25	0.00341	0.04698	0.00209379	0.0275957				21-24	0.0502754	0.0486403	0.0075446	0.00989495
	4.5	0	0.07026	0.07204	0	0	0	0.00457	0.048385	0	0.03069	0	0	0	0.001985	0				4.5	0.0237167	0.00951444	0.0150015	0.00558244
	4.75	0	0.00377	0.076775	0	0.04907	0	0.05406	0	0	0	0.008315	0	0	0	0				4.75	0.0216025	0.00693056	0.0135603	0.00565611
	5	0	0.05442	1e-05	0	0.057095	0	0.070465	0.159755	0	0	0.042655	0.00243	0.05561	0.00017	0				5	0.0185875	0.0367872	0.0117593	0.0170386
	5.25	0.02117	0.0062	0	0	0	0	0.027375	0.080685	0	0	0.06424	0.01226	0.02954	0.019745	0				5.25	0.00456167	0.0259828	0.00347254	0.00916725
	5.5	0.018035	0	0	0	0	0.001595	0	0.237885	0	0	0.035785	0	0.004545	0.004215	0				5.5	0.00327167	0.0313811	0.00296413	0.0247602
	5.75	0	0	0	0	0	0.037075	0.04354	0.212845	0	0	8.5e-05	0.00011	0	0.018785	0				5.75	0.00617917	0.0305961	0.00617917	0.0221152
	6	0	0	0	0	0.01153	0.001255	0.08263	0	0	0.00878	0	0.002575	0	0.020805	0				6	0.00213083	0.0127544	0.00189097	0.00857336
	6.25	0	0	0.0151	0	0.02239	0	0	0	0	0.056785	0	0.00091	0	0	0				6.25	0.00624833	0.00641056	0.00406231	0.00597443
	6.5	0	0	0.00928	0	0	0	0	0	0	0.02678	0.000515	0	0	0	0				6.5	0.00154667	0.00303278	0.00154667	0.00281659
	6.75	0	0.081305	0	0	0	0	0	0	0	0	0.018785	0	0	0	0				6.75	0.0135508	0.00208722	0.0135508	0.00198011
	7	0.017815	0.01552	0	0	0	0	0	0	0	0	0.00658	0	0.002735	0	0				7	0.00555583	0.001035	0.00352629	0.000717074
	7.25	0.10131	0.042485	0	0	0	0	0	0	0	0	0.01527	0	0.01698	0	0.000955				7.25	0.0239658	0.00368944	0.0169534	0.00223578
	7.5	0.00918	0	0	0	0.10894	0	0	0	0	0	0.01994	0	0.022185	0.006595	0.000145				7.5	0.0196867	0.00542944	0.0179135	0.0028896
	7.75	0	0.037635	0	0	0.01564	0	0.027	0.00714	0	0	0.0002	0	6e-05	0.03522	0				7.75	0.00887917	0.00773556	0.00629276	0.00430395
	8	0	0.01744	0	0	0.012695	0	0.114295	0.12229	0	0	0	0	0	0	0				8	0.0050225	0.0262872	0.00323504	0.0165072
	8.25	0	0	0	0	0.04069	0	0.08012	2e-05	0	0	0	0	0	0	0				8.25	0.00678167	0.00890444	0.00678167	0.00844513
	8.5	0	0.12543	0.018515	0	0	0	0.00268	0	0	0	0	0	0.00871	0	0				8.5	0.0239908	0.00126556	0.0205119	0.000926228
	8.75	0	0.00904	0.02299	0	0	0	0	0	0	0	0	0	0.01082	0	0				8.75	0.00533833	0.00120222	0.00382655	0.00114053
	9	0	0	0	0.08801	0	0	0	0	0	0	0.003855	0.025335	0	0.052285	0				9	0.0146683	0.00905278	0.0146683	0.00575855
	9.25	0.00043	0	0	0.020055	0.037955	0	0	0	0	0.000825	0.19841	0.00268	0	0.138495	0				9.25	0.00974	0.0378233	0.00651604	0.0238956
	9.5	0.0721	0	0	0.007695	0.07839	0	0	0	0	0.06653	0.019315	0	0	0.157705	0				9.5	0.0263642	0.0270611	0.0155265	0.0169851
	9.75	0.09011	0.04645	0	0.100705	0.03519	0.011445	0.03185	0	0	0.001025	0	0	0.01223	0.028635	0.00204				9.75	0.0473167	0.00842	0.0166884	0.0041096
	10	0	0.024955	0	0.01404	0	0.003475	0.088845	0.277345	0	0.00749	0	0	0.02117	0.03692	0.083305				10	0.00707833	0.0572306	0.00420845	0.0283158
	10.25	0	0.03902	0.00017	0	0	0.153095	0.00508	0.015965	0	0.114125	0.080555	0	0.00335	0.127785	0.01617				10.25	0.0320475	0.0403367	0.0250323	0.0164896
	10.5	0	0.10438	0.004235	0.12422	0.025735	0.041745	0.05634	0.011645	0	0.009475	0.07976	0	0.03691	0.12574	0.03136				10.5	0.0500525	0.0390256	0.0213831	0.0133279
	10.75	0	0.001815	0	0.095245	0.151365	0.081035	0.207145	0.17695	0.001235	0.069475	0.038805	0.00097	0.03416	0.072275	0.035525				10.75	0.05491	0.0707267	0.0261166	0.0232346
	11	0.032195	0.098785	0	0	0.03222	0.05377	0.09502	0.08829	0.03664	0.116685	0.125895	0.126655	0	0.013255	0.03309				11	0.0361617	0.0706144	0.0151419	0.0158374
	11.25	0.0491	0.044485	0.06712	0.016065	0.063495	0.076435	0.13099	0.24225	0.04919	0	0.015635	0.077335	0	0	0.10384				11.25	0.0527833	0.0688044	0.00877562	0.0256575
	11.5	0.0444	0.053585	0.052125	0.176815	0.10448	0.015635	0.09537	0.00201	0	0.040175	0.027625	0.082995	0.012475	0.09188	0.04636				11.5	0.0745067	0.0443211	0.0235771	0.0119543
	11.75	0.04083	0.016285	0	0.07286	0.11473	0.03709	0.0285	0.04583	0.00863	0.037135	0.003735	0	0.096075	0.21307	0				11.75	0.0469658	0.0481083	0.0168768	0.0218459
	12	0.112745	0.02948	0.00021	0.055615	0.059035	0.14351	0.10391	0.06197	0.068595	0.077985	0.062805	0	0.173715	0.082	0.026385				12	0.0667658	0.0730406	0.0216085	0.0153914
	12.25	0.183	0.08717	0.095355	0.091035	0.133095	0.09504	0	0.027835	0.002915	0.10706	0.19079	0.00234	0.14476	0.19171	0.132295				12.25	0.114116	0.0888561	0.0153622	0.0256912
	12.5	0.183415	0.09854	0.113145	0.167425	0.043855	0.14991	0.003245	0.0142	0.040155	0.05442	0.09426	0.115525	0.132935	0.010975	0.25564				12.5	0.126048	0.0801506	0.0210169	0.0255793
	12.75	0.141615	0.064695	0.082625	0.149175	0.12236	0.112025	0.118345	0.19692	0.00855	0.165165	0.07493	0.08215	0.07286	0.016925	0.208965				12.75	0.112082	0.104979	0.0134993	0.0230692
	13	0.02755	0.063965	0.07403	0.10457	0.242055	0.10398	0.25046	0.079815	0.069825	0.130925	0.01638	0.14381	0.076735	0.241295	0.111785				13	0.102692	0.124559	0.0302186	0.0247589
	13.25	0.079285	0.045715	0.062825	0.08676	0.15348	0.046255	0.17701	0	0.13023	0.11378	0.02729	0.15534	0.16191	0.190575	0.115935				13.25	0.0790533	0.119119	0.0163802	0.0207317
	13.5	0.074615	0.04348	0.042775	0.002565	0.117345	0.165065	0.24362	0.18793	0.241005	0.11231	0.103665	0.074805	0.07351	0.06088	0.037275				13.5	0.0743075	0.126111	0.0239311	0.0247667
	13.75	0.130505	0.15946	0.109115	0.035645	0.04701	0.09878	0.12615	0.454425	0.447005	0.06116	0.031865	0.125175	0.072275	0.007395	0.126115				13.75	0.0967525	0.161285	0.0195251	0.0535866
	14	0.161575	0.05288	0.07973	0.153415	0.007355	0.17113	0.090945	0.126175	0.13843	0.03059	0.11803	0.054265	0.032285	0.00994	0.265655				14	0.104348	0.0962572	0.0275711	0.0248722
	14.25	0.13669	0.117075	0.140485	0.11048	0.03212	0.01301	0.05197	0.058965	0.00453	0.031625	0.237565	0.081735	0.02414	0.13466	0.138345				14.25	0.0916433	0.0848372	0.0224667	0.0232904
	14.5	0.111345	0.126925	0.055	0.016275	0.069165	0.00625	0.035205	0.301525	0.06493	0.004575	0.25949	0.064095	0.085155	0.15319	0.0274				14.5	0.06416	0.110618	0.0199344	0.0333876
	14.75	0.171955	0.19763	0.000905	0.073065	0.00712	0.017365	0.242015	0.256375	0.220945	0.1811	0.02428	0.07147	0.03122	0.052335	0.066075				14.75	0.0780067	0.127313	0.0355	0.0303755
	15	0.044315	0.172375	0.027625	0.029375	0	0.145195	0.217915	0.12136	0.143435	0.04982	0	0.11073	0.128375	0.02143	0.16343				15	0.0698142	0.106277	0.0289485	0.0222281
	15.25	0.202735	0.00036	0.054995	0.06581	0	0.065155	0.05749	0.15794	0.04718	0.126695	0.043755	0.15188	0.178525	0.034925	0.168335				15.25	0.0648425	0.107414	0.0302627	0.0190715
	15.5	0.21919	0.13629	0.088005	0.090265	0	0.15058	0.107575	0.10434	0.17347	0	0.097135	0.21523	0.09364	0.023025	0.044625				15.5	0.114055	0.0954489	0.0300749	0.0216812
	15.75	0.09965	0.216705	0.061885	0.04218	0.09415	0.117305	0.003725	0.308405	0.212405	0.123945	0.1194	0.01248	0.129155	0.01548	0.007975				15.75	0.105312	0.103663	0.0248867	0.0335945
	16	0.043335	0.02162	0.02508	0.03146	0.284635	0.10808	0.066645	0.09086	0.151865	0.02459	0.025555	0.1372	0.12708	0.223255	0.216945				16	0.0857017	0.118222	0.0418704	0.0232141
	16.25	0.07647	0.03106	0.0281	0.152905	0.19126	0.126885	0.12706	0.43642	0.128285	0.000265	0.110915	0.025135	0.130625	0.08244	0.14301				16.25	0.101113	0.131573	0.0272756	0.0394503
	16.5	0.04053	0.175555	0.0323	0.2502	0.088935	0.094855	0.085855	0.089795	0.016435	0.057925	0.10711	0.109495	0.146875	0.00172	0.068775				16.5	0.113729	0.0759983	0.0343543	0.0145107
	16.75	0.006685	0.004135	0.05088	0.07237	0.095915	0.07198	0.11903	0	0	0.125505	0.05839	0	0.153375	0	0.08235				16.75	0.0503275	0.05985	0.0153532	0.0198104
	17	0.142155	0.02287	0.103635	0.018935	0.19418	0.028475	0.00202	0	0.08954	0.227595	0.125865	0.000175	0.057935	0	0.0454				17	0.0850417	0.0609478	0.0299744	0.0244052
	17.25	0.05689	0.02777	0.02524	0	0.018945	0.000115	0.09477	0	0.033495	0.050345	0.03889	0.00639	0.09389	0	0.04119				17.25	0.0214933	0.0398856	0.00862525	0.0113937
	17.5	0.02183	0.08314	0.03215	0	0.052285	0.095055	0.04293	4e-05	0	0	0	0.083305	0.06805	0	0.12976				17.5	0.04741	0.0360094	0.0149503	0.0152402
	17.75	0.035265	0.04805	0.02507	0	0.06565	0.08107	0.00296	0.04973	0.10581	0	0	0.102935	0.06621	0	0.05876				17.75	0.0425175	0.0429339	0.0118558	0.0139283
	18	0.07874	0.02049	0.041525	2e-05	0.01344	0.036705	0	0.13706	0.03859	0.110605	0	0.01317	0.034235	0.009775	0.04343				18	0.03182	0.042985	0.0112501	0.0154943
	18.25	0.00588	0.00326	0.007155	0.12347	4.5e-05	0.011985	0	0.066205	0.09167	0.02228	0	0.17561	0.043615	0.088115	0.02437				18.25	0.0252992	0.0568739	0.0197016	0.017773
	18.5	0	0.002115	0	0.02986	0.030145	0.03802	0	0.016165	0.064305	0.00019	0	0.129345	0.002335	0.23254	0				18.5	0.01669	0.0494311	0.00725488	0.0257915
	18.75	0	0	0.044055	0.08991	0.11929	0.07312	0.00106	0.05352	0.024935	0.08254	0.00723	0.003335	0.03766	0.39097	0				18.75	0.0543958	0.0668056	0.0198728	0.039445
	19	0.006255	0.03346	0.059675	0.003765	0.101735	0.058725	0.038055	0	0	0.09471	0.064805	0.124835	0.0107	0.0716	0				19	0.0439358	0.0449672	0.0152211	0.0146817
	19.25	0.0584	0.11974	0.002135	0	0.120595	0.040875	0.110965	0	0	0.010075	0.10861	0.00688	0.09931	0.162305	0.009755				19.25	0.0569575	0.0564333	0.0219862	0.0199676
	19.5	0.026495	0.00037	0.07708	0	0.001495	0.02277	0.022685	0	0	0.04613	0.067205	0	0.022445	0	0.27738				19.5	0.0213683	0.0484272	0.0121443	0.0281726
	19.75	0.053795	0	0.025395	0	0	0	0.10928	0	0.0057	0.04886	0.00901	0.000285	0	0	0.12788				19.75	0.0131983	0.0334461	0.00911708	0.0160968
	20	0.103055	0	0.000755	0.015705	0	0	0.01754	0	0.05326	0	0.000485	0.03238	0	0	0				20	0.0199192	0.0115183	0.0168195	0.00612263
	20.25	0.006395	0	0.000125	0.068555	0.068235	0	0.01435	0.115835	0.12318	0	0	0.0959	0.040605	0	0				20.25	0.023885	0.0433189	0.0141112	0.0168648
	20.5	0.011845	1e-05	0	0	0.034115	0	0	0.020885	5e-06	0.00046	0.00139	0.05297	0.100905	0	0.000365				20.5	0.00766167	0.0196644	0.00563303	0.01115
	20.75	0.032865	0.191795	0	0	0	0.020575	0.002705	0.008425	0	0.000125	0.01535	0.0944	0.026235	0	0.042075				20.75	0.0408725	0.021035	0.0306949	0.00981175
	21	0.012605	0.082165	0.026835	0	0.02835	0.09471	0.005185	0.00531	0	0.011865	0.01821	0.072	0.001785	0	0.023935				21	0.0407775	0.0153656	0.0157342	0.00721338
	21.25	0.116875	0.019255	0.09694	0.02187	0.069975	0.11282	0	0	0	0.050095	0	0	0.00168	0	0.11843				21.25	0.0729558	0.0189117	0.0178845	0.0129031
	21.5	0.03771	0	0.00263	0.139195	0	0.09428	0.002105	0	0.01492	0.14312	0	0	0	0	0.16363				21.5	0.0456358	0.035975	0.0239424	0.0211652
	21.75	0.057085	0	0	0.08155	0.048705	0.11229	0.04782	0	0.004735	0.017175	0	0	0.006315	0	0.01423				21.75	0.0499383	0.0100306	0.0181909	0.00492572
	22	0.046005	0	0	0.001395	0.087005	0.080115	0.00064	0	0	0.159915	0.073665	0	0.083935	0	0				22	0.0357533	0.0353506	0.0167699	0.0183023
	22.25	0.125865	0.00131	0	0	0.03638	0	0	0.08503	0	0.02077	0.08984	0.00031	0.040175	0	0				22.25	0.0272592	0.0262361	0.0205822	0.0118067
	22.5	0.08258	0.09092	0	0	0.0275	0.000175	0.00233	0.040015	0	0.00307	0.15014	0.06718	0.1692	0	0.101235				22.5	0.0335292	0.0592411	0.0174136	0.0212022
	22.75	0.046775	0.29178	0	0.01734	0.13586	0.00255	0.00943	0	0	0.008735	0.10307	0.130745	0.00666	0	0.09491				22.75	0.0823842	0.0392833	0.0466782	0.016973
	23	0.0095	0.068855	0	0.094195	0.09041	0.002295	0.000215	0.306615	0	0.01048	0.03077	0.173565	0.11148	0	0.01411				23	0.0442092	0.071915	0.0183997	0.0337778
	23.25	0.019485	0	0.061255	0.046135	0.072465	0.09011	0.0041	0.323445	0.04169	3e-05	0.008325	0.115915	0.10847	0	0.123185				23.25	0.0482417	0.0805733	0.013745	0.0332394
	23.5	0.07074	0	0.010065	0.055785	0.080985	0.013595	0.042755	0.050925	0.060755	0.08493	0.000395	0.000835	0.03787	0.019715	0.01505				23.5	0.0385283	0.0348033	0.0142059	0.00899607
	23.75	0.07566	0.017345	0	0.138665	0.106505	0.056395	0.20686	0.30092	0.04575	0.193555	0.00784	0.06473	0.00861	0.047445	0.017495				23.75	0.0657617	0.099245	0.0214704	0.0337522
	24	0.08292	0.009065	0.000545	0.13914	0.06164	0.11833	0.17931	0.34526	0.086415	0.145265	0.019645	0.0395	0	0.05166	0.08149				24	0.0686067	0.105394	0.0230061	0.0337659

## Sheet: Water Intake 22deg
Figs. 4B,E	Time (h)	Opn5cre;Gnas+/+ #1	Opn5cre;Gnas+/+ #2	Opn5cre;Gnas+/+ #3	Opn5cre;Gnas+/+ #4	Opn5cre;Gnas+/+ #5	Opn5cre;Gnas+/+ #6	Opn5cre;Gnasfl/fl #1	Opn5cre;Gnasfl/fl #2	Opn5cre;Gnasfl/fl #3	Opn5cre;Gnasfl/fl #4	Opn5cre;Gnasfl/fl #5	Opn5cre;Gnasfl/fl #6	Opn5cre;Gnasfl/fl #7	Opn5cre;Gnasfl/fl #8	Opn5cre;Gnasfl/fl #9			Fig. 4B	Time (h)	Opn5cre;Gnas+/+ Mean	Opn5cre;Gnasfl/fl Mean	Opn5cre;Gnas+/+ SEM	Opn5cre;Gnasfl/fl SEM			Fig. 4B	Time (h)	Opn5cre;Gnas+/+ #1	Opn5cre;Gnas+/+ #2	Opn5cre;Gnas+/+ #3	Opn5cre;Gnas+/+ #4	Opn5cre;Gnas+/+ #5	Opn5cre;Gnas+/+ #6	Opn5cre;Gnasfl/fl #1	Opn5cre;Gnasfl/fl #2	Opn5cre;Gnasfl/fl #3	Opn5cre;Gnasfl/fl #4	Opn5cre;Gnasfl/fl #5	Opn5cre;Gnasfl/fl #6	Opn5cre;Gnasfl/fl #7	Opn5cre;Gnasfl/fl #8	Opn5cre;Gnasfl/fl #9
	0	0.000301	0.017148	0	0	0.155887	0.0650085	0.01038	0.0399765	0.0018045	0.111923	0.0043715	0.008985	0.0047925	0.106948	0.12352			Mean, SEM	0	0.0397241	0.0458556	0.0253988	0.0166317			Individual subjects	0-3	0.0110289	0.00740804	0.0320888	0.0495065	0.0893987	0.063299	0.0258651	0.0991253	0.0340427	0.0362097	0.0192707	0.00490038	0.0302287	0.0416069	0.0440209
	0.25	0	0.005951	0	0	0.031001	0.183421	0.124586	0.0131765	0.0010495	0.132385	0.05325	0.0105205	0.230081	0.084371	0.014285				0.25	0.0367288	0.0737449	0.0297465	0.0243627			3-hour bins	3-6	0.00208977	0.00225288	0.0232791	0	0.0328946	0.02671	0.0134251	0.0429724	0.0114942	0.0105939	0.0146179	0.00980088	0.00405231	0.00467615	0.0171815
	0.5	0	0	0	0	0.000815	0.182512	0.0851475	0.226167	0	0.019425	0.08736	0.0441995	0.066195	0.0642825	0.018303				0.5	0.0305545	0.0678977	0.0303918	0.0211313				6-9	0.0114725	0.0128816	0.0318006	0.0343918	0.0102828	0	0.0252015	0.0662609	0	0.0119895	0.031448	0.0106442	0.00555385	0.00941988	0.00385527
	0.75	0	0	0.00472	0.082345	0.038405	0.020285	0	0.157694	0.13806	0	0.00602	0	0.035065	0.0005245	0.186171				0.75	0.0242925	0.0581706	0.0131004	0.0248494				9-12	0.0161287	0.00949485	0.081094	0.0412337	0.0368046	0.0444973	0.0801842	0.0535726	0.0411468	0.0712883	0.0393124	0.0116764	0.0319123	0.0564081	0.0114017
	1	0.0193275	0.013363	0.095772	0.15368	0.18556	0.06003	0	0.13944	0.10386	0	0	0	0.04809	0	0.0362035				1	0.0879554	0.0363993	0.0288451	0.0165566				12-15	0.084449	0.0200037	0.121665	0.116935	0.108796	0.0658742	0.0972429	0.0353675	0.0939917	0.120793	0.0857928	0.0877192	0.130439	0.0831403	0.103742
	1.25	0.044244	0.01348	0.114927	0.175647	0.13943	0.008315	0	0.0703335	0.00706	0.001728	0	0	0	0	0				1.25	0.0826737	0.00879128	0.0286934	0.00733489				15-18	0.0874623	0.0114216	0.100088	0.0947785	0.0573654	0.124417	0.0647366	0.064636	0.0720978	0.108223	0.0474668	0.063275	0.135165	0.0853055	0.0799865
	1.5	0.0085625	0	0.191583	0.20733	0.00339	0.00396	0	0.074545	0	0.074097	0.0325085	0	0	0.025755	0				1.5	0.0691375	0.0229895	0.0412755	0.0100067				18-21	0.0408013	0.015639	0.0379619	0.0478604	0.0400431	0.0478415	0.0190966	0.0288384	0.0424588	0.0381622	0.030836	0.0432684	0.0803581	0.0490981	0.0790823
	1.75	0	0	0.010153	0.0245835	0.0012185	0.00663	0	0.151432	0	0.076624	0.0670085	0	0	0.136435	0.00263				1.75	0.0070975	0.0482367	0.00387568	0.0196766				21-24	0.033307	0.0115804	0.0526981	0.0273619	0.0524819	0.0304404	0.0211757	0.00879858	0.0326775	0.0643092	0.0248294	0.0187255	0.0635731	0.0224196	0.065955
	2	0	0	0	0	0.0697	0.0449	0.000684	0.215675	0.00041	0.014199	0	0	0	0	0.10909				2	0.0191	0.0377842	0.012497	0.0239191
	2.25	0.029689	0.001883	0	0	0.19405	0.03527	0.0852205	0.006667	0.056869	0.0298455	0	0	0	0.086687	0.03987				2.25	0.043482	0.0339066	0.0307897	0.0112856			Fig. 4B	Time (h)	Opn5cre;Gnas+/+ Mean	Opn5cre;Gnasfl/fl Mean	Opn5cre;Gnas+/+ SEM	Opn5cre;Gnasfl/fl SEM
	2.5	0.0412515	0.016126	0	0	0.070404	0.00248	0.0302275	0.0148515	0.0452955	0.005865	0	0	0	0.035887	0				2.5	0.0217103	0.0146807	0.0116856	0.00566625			Mean, SEM	0-3	0.0421216	0.0372523	0.0129236	0.00870299
	2.75	0	0.0218145	0	0	0.146845	0.006115	0	0.146363	0.0881465	0.004635	0	0	0.00589	0	0				2.75	0.0291292	0.0272261	0.0237948	0.0167991				3-6	0.0145377	0.0143127	0.00599657	0.00385638
	3	0	0.006539	0	0	0.125477	0.20396	0	0.032308	0	0	0	0	0.00286	0	0.042199				3	0.0559959	0.00859633	0.0358578	0.00520537				6-9	0.0168049	0.0182637	0.00548617	0.00687592
	3.25	0	0.0034045	0	0	0	0.09175	0	0.0312985	0	0	0	0	0	0	0.0397405				3.25	0.0158591	0.00789322	0.0151884	0.00499772				9-12	0.0382089	0.0441003	0.0103309	0.0079784
	3.5	0.0061505	0	0.025944	0	0	0.018445	0	0.017648	0	0	0	0	0	0.023125	0				3.5	0.00842325	0.00453033	0.00456593	0.00287555				12-15	0.0862873	0.0931365	0.0158231	0.00898059
	3.75	0.0121185	0	0.126834	0	0	0	0	0.004617	0	0	0.0355505	0	0	0.019755	0				3.75	0.0231587	0.00665806	0.0208292	0.00399445				15-18	0.0792554	0.0800991	0.0161889	0.00892669
	4	0	0	0.139641	0	0.000756	0	0.0067775	0.004255	0.002025	0.074018	0.039327	0	0	0.01791	0				4	0.0233996	0.0160347	0.0232487	0.0079845				18-21	0.0383579	0.0456888	0.0048489	0.00708415
	4.25	0	0.00053	0.0043265	0	0.139996	0	0.157558	0.121875	0.001775	0.024163	0.0043	0.061348	0	0	0				4.25	0.0241421	0.0412244	0.0231811	0.0189579				21-24	0.0346449	0.0358293	0.00645125	0.00748801
	4.5	0	0.0161155	0	0	0.015791	0	0.0101905	0.121085	0	0	0.04618	0.039697	0.02806	0	0				4.5	0.00531775	0.0272458	0.0033635	0.01254
	4.75	0.0016025	0.0002155	0	0	0	0.00101	0	0.030575	0.025682	0	0.05366	0.0263665	0.02176	0	0				4.75	0.000471333	0.0175604	0.000276985	0.00598663
	5	0.0071185	0	0	0	0	0.032065	0	0.193425	0.0573015	0.01696	0.011015	0	0	0	0				5	0.00653058	0.0309668	0.00523751	0.0201479
	5.25	0.000177	0	0	0	0.05245	0	0	0.001555	0.062641	0.02258	0	0	0	0	0				5.25	0.00877117	0.00964178	0.00873581	0.00670773
	5.5	0	0.0002155	0	0	0.087105	0	0	0	0	0	0	0	0	0	0.09548				5.5	0.0145534	0.0106089	0.0145104	0.0100645
	5.75	0	0.001625	0	0	0.006055	0	0	0	0	0	0	0	0	0	0.04594				5.75	0.00128	0.00510444	0.000991182	0.0048425
	6	0	0.0006425	0.0058825	0	0	0	0	0	0	0	0	0	0	0	0				6	0.0010875	0	0.000964722	0
	6.25	0	0.027136	0.156404	0	0	0	0	0	0	0.0125965	0.019757	0	0	0.0761835	0				6.25	0.0305899	0.0120597	0.0255499	0.00794042
	6.5	0	0.0447005	0.104532	0	0.013709	0	0	0.248242	0	0.005943	0.137234	0	0	0.029094	0.0014115				6.5	0.0271569	0.0468805	0.0170177	0.0277401
	6.75	0	0.0020615	0.031965	0	0.0575475	0	0	0.210841	0	0	0.042496	0	0.00663	0	0.001152				6.75	0.0152623	0.0290132	0.00989965	0.0220026
	7	0	0	0	0	0.01079	0	0	0	0	0	0	0.0014615	0.022565	7e-05	0				7	0.00179833	0.00267739	0.00179833	0.00236327
	7.25	0.0003625	0	0	0	0	0	0.00525	0.13393	0	0	0.044535	0.0228975	0	0.00106	0				7.25	6.04167e-05	0.0230748	6.04167e-05	0.0140008
	7.5	0.0317825	0	0	0	0.000125	0	0.00895	0.0484775	0	0.0125	0.016075	0.014462	0	0	0.033255				7.5	0.00531792	0.0148577	0.00529296	0.00521189
	7.75	0.0359895	0.011991	0	0	0.002285	0	0.048885	0.189616	0	0.020735	0	0.065146	0	0	0.01006				7.75	0.00837758	0.0371602	0.00583994	0.0195867
	8	0.0167205	0.056647	0	0	0	0	0.028445	0.030285	0	0.022917	0	0	0	0	0				8	0.0122279	0.00907189	0.00929395	0.00434568
	8.25	0	0.022549	0.03891	0.012005	0.001955	0	0.081409	0	0	0.081172	0	0	0	0.00246	0				8.25	0.0125698	0.0183379	0.00638327	0.0112893
	8.5	0	0.00047	0.01045	0.198557	0.042165	0	0.111951	0	0	0	0.0011325	0	0	0.012966	0				8.5	0.0419402	0.0140055	0.0320198	0.0116924
	8.75	0.016536	0.0011595	0.0307755	0.198722	0.0051	0	0.0258745	0	0	0	0.0653025	0.0046975	0	0	0				8.75	0.0420488	0.0106527	0.0316911	0.00701307
	9	0.047751	0.000104	0.0344895	0.03781	0	0	0.016855	0	0	0	0.0822925	0.02971	0.043005	0.000625	0.00424				9	0.0200257	0.0196364	0.00911611	0.00889968
	9.25	0	0	0.02075	0	0	0.00217	0.081135	0	0	0	0.061045	0.0889905	0.01379	0.013765	0.040651				9.25	0.00382	0.0332641	0.00340449	0.0113481
	9.5	0	0	0.152805	0	0	0.00316	0.02947	0	0.001534	0.0848225	0.016091	0.0214355	0	0.03381	0				9.5	0.0259942	0.0207959	0.0253674	0.00868547
	9.75	0	0	0.03866	0	0.003615	0	0.09621	0	0.0434265	0.111168	0.047375	0	0.001325	0	0				9.75	0.00704583	0.0332783	0.00635033	0.0140445
	10	0	0	0	0	0.076525	0.016195	0.0290915	0.031395	0.0551865	0	0.037765	0	0.013785	0.012529	0				10	0.0154533	0.0199724	0.0124974	0.00618529
	10.25	0	0.011665	0	0.000561	0.016005	0.083785	0.149087	0.15312	0	0	0.036735	0.005071	0.04106	0.145624	0				10.25	0.0186693	0.0589662	0.0133182	0.0219792
	10.5	0	0.024057	0.153725	0.0891205	0.088055	0.12908	0.0130315	0.00703	0.052414	0	0.013235	0.0003915	0.061555	0.072986	0				10.5	0.0806728	0.0245159	0.0241655	0.00925237
	10.75	0	0.017127	0.232567	0.226566	0.017285	0.027075	0.006875	0.145039	0.043117	0.0560305	0	0	0.028855	0.044867	0.007604				10.75	0.0867699	0.0369319	0.0453028	0.0144524
	11	0.0472545	0.0576425	0.0050585	0.0993585	0.042075	0	0.021925	0.148297	0.0026855	0.165803	0	0	0.01054	0.123001	0.0295935				11	0.0418982	0.0557607	0.0149342	0.0218242
	11.25	0.0611215	0.0128375	0	0	0.05718	0.08746	0.168212	0.01829	0.043567	0.13837	0.001063	0	0.04023	0.12626	0.033315				11.25	0.0364332	0.0632564	0.0151164	0.0201038
	11.5	0.011101	0	0.00718	0	0.048595	0.06194	0.161702	0.16061	0.0504945	0.10755	0.070819	0.0039275	0.014755	0.108005	0.0328185				11.5	0.0214693	0.0789646	0.0109654	0.0186855
	11.75	6.35e-05	0	0.218064	0.0474	0.0314	0.07131	0.133824	0.003464	0.18727	0.0322425	0.112497	0.0008235	0.08122	0.015885	0				11.75	0.0613728	0.0630251	0.0333015	0.0217331
	12	0.0423815	0	0.190924	0.0352225	0.097725	0.09629	0.134976	0.029199	0.055214	0.230761	0.0321435	0.0014435	0.06474	0.0359485	0				12	0.0770906	0.0649362	0.0274792	0.0234358
	12.25	0.149193	8.5e-05	0.058439	0.185243	0.094635	0.07731	0.0996415	4.1e-05	0.06642	0.277374	0.0615495	0.0310485	0.224415	0.0515635	0.022475				12.25	0.0941509	0.0927253	0.0269166	0.030036
	12.5	0.029374	0.021551	0.031573	0.204118	0.107905	0.019695	0.103877	0	0.116508	0.110225	0.0578375	0.0574765	0.059095	0.162725	0.042694				12.5	0.0690359	0.0789375	0.0302345	0.0153611
	12.75	0.0844405	0.043251	0.194228	0.18042	0.144595	0.101305	0.130454	0.0295195	0.179238	0.014911	0.104725	0.159977	0.15737	0.118487	0.200894				12.75	0.124707	0.121731	0.0239004	0.0201854
	13	0.11789	0.031178	0.188565	0.011055	0.11965	0.09415	0.206547	0.01805	0.0783815	0.0971465	0.176359	0.175887	0.25297	0.0681785	0.178396				13	0.0937479	0.139102	0.0264558	0.0242206
	13.25	0.115067	0.0051895	0.133147	0	0.095425	0.078415	0.0946625	0.001795	0.205606	0.162123	0.123718	0.163374	0.132495	0.16768	0.163853				13.25	0.0712073	0.135034	0.0229692	0.0186851
	13.5	0.135082	0.015811	0.129035	0	0.11153	0.142165	0.207285	0.005208	0.043059	0.0548955	0.099993	0.0655805	0.121165	0.093996	0.256021				13.5	0.0889371	0.105245	0.0260372	0.0253811
	13.75	0.020705	0.0405315	0.162575	0.054837	0.1705	0.09598	0.116736	0.018811	0.072471	0.171236	0.0249465	0.110043	0.161835	0.109904	0.200965				13.75	0.0908548	0.109661	0.0259899	0.0199103
	14	0.0602625	0.0232505	0.048269	0.163499	0.054775	0.054105	0.0025595	0.0920115	0.137235	0.181644	0.086924	0.12066	0.005205	0.0001275	0.24257				14	0.0673602	0.0965486	0.0199477	0.0267834
	14.25	0	0.018508	0.0386165	0.15706	0.076105	0.026995	0	0.136983	0.0169425	0.077552	0.080137	0.0436235	0.034055	0.0237165	0.040775				14.25	0.0528807	0.0504205	0.0232695	0.0131793
	14.5	0.01972	0.0419275	0.0407765	0.11686	0.09364	0	0	0.083238	0.0826345	0.156044	0.0798445	0.0925095	0.0987	0.020752	0				14.5	0.052154	0.0681913	0.0181787	0.0163407
	14.75	0.20942	0.0077215	0.176106	0.1654	0.104155	0.012155	0.0058975	0	0.047205	0.036397	0.024601	0.0530565	0.214325	0.03607	0				14.75	0.112493	0.0463947	0.0352869	0.0208782
	15	0.114302	0.0110435	0.189395	0.246445	0.14371	0.0578	0.161522	0.044922	0.120979	0	0.162529	0.06567	0.169335	0.191675	0				15	0.127116	0.101848	0.0350406	0.0238558
	15.25	0.123765	0.022484	0.147615	0.16395	0.088605	0.12141	0.086418	0.126224	0.185105	0.006065	0.020252	0.0603565	0.12306	0.033245	0.227909				15.25	0.111305	0.0965149	0.0206169	0.0240077
	15.5	0.231311	0.004589	0.171212	0.153625	0.06085	0.243265	0.143615	0.0087935	0.047985	0.187125	0.0751295	0.040434	0.02756	0.0776805	0.265806				15.5	0.144142	0.0971253	0.0385829	0.0268902
	15.75	0.120136	0.0001365	0.10822	0.109775	0.03347	0.169915	0.225601	0.0654105	0.064391	0.187036	0.0873535	0.0054595	0.168905	0.172598	0.367257				15.75	0.0902753	0.149335	0.0253563	0.0343607
	16	0.168862	0.005302	0.02489	0.090665	0.14433	0.193195	0.075776	0.190177	0.039497	0.163446	0.11569	0.130606	0.06593	0.137394	0.0693385				16	0.104541	0.109762	0.0316043	0.0159017
	16.25	0.141543	0.006281	0	0.00026	0.100865	0.05162	0.0009505	0.0796435	0.082184	0.148509	0.106631	0.220644	0.116195	0.0905735	0.109304				16.25	0.0500949	0.10607	0.0243963	0.0185744
	16.5	0.038755	0	0	0.042705	0.01861	0	0	0.130462	0.10885	0.07974	0.0296	0.169506	0.122785	0.114621	0				16.5	0.0166783	0.0839514	0.00817108	0.0192415
	16.75	0.02021	0.0084595	0	0.143315	0	0	0	0.0825635	0.0773255	0.113688	0.01494	0.120334	0.13159	0.0690495	0				16.75	0.0286641	0.0677212	0.0231585	0.0162914
	17	0.022445	0.0399135	0.002505	0.088365	0.003455	0	0	0.068496	0.162872	0	0	0.0070305	0.067225	0.148155	0				17	0.0261139	0.0504198	0.0139425	0.0208741
	17.25	0.01304	0.004344	0.202565	0	0.109795	0.104645	0.001939	0.0269595	0.0478355	0.09335	0	0	0.20977	0.07381	0				17.25	0.0723982	0.0504071	0.0330545	0.0218851
	17.5	0.04746	0.011324	0.24436	0	0.02174	0.18458	0.076534	0.016618	0.000248	0.202484	0	0	0.161505	0.00017	0				17.5	0.0849107	0.0508399	0.0421806	0.0249888
	17.75	0.0353045	0.0102405	0.15251	0.032135	0.02032	0.36847	0.0484335	0	0	0.140785	0	0	0.18467	0	0				17.75	0.103163	0.0415431	0.0571461	0.0225656
	18	0.059876	0.0243635	0.05787	0.16088	0	0.122515	0.0207875	0	0	0.0846725	0.0049435	0.002535	0.208615	0	0.00021				18	0.0709174	0.0357515	0.0246605	0.0222624
	18.25	0.145826	0.0241035	0	0.06512	0.013215	0.01872	0	0	0.03599	0.00363	0.0483205	0.0834145	0.10549	0	0.1212				18.25	0.0444975	0.0442272	0.0221599	0.0153356
	18.5	0.098537	0.0136825	0	0	0.094515	0.01057	0	0.014588	0.00232	0	0.0303995	0.092958	0.04049	0	0.30879				18.5	0.0362174	0.0543939	0.0192105	0.0316516
	18.75	0.0386535	0.0074655	0.01521	0.007945	0.053055	0	0	0.0850265	0	0	0.0441895	0.001139	0.047795	0.070815	0.21466				18.75	0.0203882	0.0515139	0.00849522	0.0219882
	19	0.015401	0	0.094235	0.101855	0.134295	0	0	0.112961	0.045175	0.06281	0.065794	0.0146945	0	0.21848	0.08009				19	0.057631	0.0666672	0.0242205	0.0216328
	19.25	0.033925	0.01925	0.090915	0.122255	0.089845	0	0.0990885	0.0485645	0.158807	0.02971	0.0746325	0.094285	0	0.151415	0.02252				19.25	0.059365	0.075447	0.0197148	0.0176574
	19.5	0.0066035	0.0400075	0.03684	0.07131	0	0	0.0537475	0	0.090866	0.0091535	0.007744	0.137518	0	0.115445	0				19.5	0.0257935	0.0460527	0.0116829	0.0174787
	19.75	0	0.02216	0.03602	0.00221	0	0	0	0.0557605	0.0245075	0.132872	0	0.100669	0.01645	0	0				19.75	0.010065	0.0366954	0.0062864	0.0156727
	20	0.00396	0.0099885	0.08606	0.08878	0	0.03822	0	0.0579985	0.100394	0.0041015	0	0.035276	0.17688	0	0				20	0.0378347	0.0416278	0.0166089	0.0194919
	20.25	0.039385	0.0012835	0.0159	0.00183	0	0.07885	0	0	0.005365	0	0.02786	0	0.128375	0.02886	0.05525				20.25	0.0228747	0.0273011	0.0127629	0.0134454
	20.5	0.033205	0.020645	0.06039	0	0	0.2147	0.00587	0	0.06483	0	0.08685	0	0.130895	0.038815	0.08596				20.5	0.0548233	0.0459133	0.0332858	0.0153449
	20.75	0.053895	0.020357	6.5e-05	0	0.030805	0.13441	0.02321	0	0.02371	0.03404	0.010135	0	0.1741	0	0.041135				20.75	0.039922	0.0340367	0.0206329	0.0172984
	21	0.00115	0	0	0	0.10483	0.003955	0.0455525	0	0	0.13512	0	0	0.015565	0.014445	0.098255				21	0.0183225	0.0343264	0.0173128	0.0157451
	21.25	0	0.000982	0	0	0.088585	0	0.0524965	0.015824	0	0.001336	0	0	0	0.038935	0.062545				21.25	0.0149278	0.0190152	0.0147323	0.00804805
	21.5	0	0.011771	0.000815	0	0.2241	0	0.0026465	0.0033305	0	0.0447855	0.000369	0	0	0.000635	0				21.5	0.0394477	0.00575183	0.036979	0.00464573
	21.75	0.033892	0.0223925	0.05488	0	0.01459	0	0	0	0	0.0377845	0.058304	0	0.000695	0.041405	0.03218				21.75	0.0209591	0.0189298	0.0086392	0.00737596
	22	0.110612	0.044212	0.076925	0.003685	0.013485	0	0	0	0.0422	0.042265	0.0877135	0	0.203265	0.00049	0.043685				22	0.0414865	0.0466243	0.0182353	0.0208931
	22.25	0.06358	0.0061125	0.03391	0.048125	0.07385	0.050075	0	0	0.136197	0.103595	0.092046	0.010702	0.123785	0	0.02176				22.25	0.0459421	0.0542317	0.00973475	0.0184374
	22.5	0.0416775	0	0.13338	0	8e-05	0.0636	0.0044265	0	0.0693225	0.128636	0.02224	0.086587	0.122985	0	0				22.5	0.0397896	0.0482441	0.0216587	0.0171545
	22.75	0.0619315	0	0.09969	0	0	0.119625	0.083359	0	0	0.112361	0	0.0501345	0.158455	0.003015	0.008075				22.75	0.0468744	0.0461555	0.0222864	0.0187405
	23	0.009398	0.0036445	0.045555	0.00171	0.10271	0.040875	0.073264	0.0068195	0.107973	0.0395085	0	0.0356435	0.130205	0.007975	0.074035				23	0.0339821	0.0528248	0.015781	0.0147002
	23.25	0.04737	0.0291185	0.12026	0.11266	0.060035	0	0.002305	0.011433	0.067208	0	0.001778	0.0449725	0.06882	0.080175	0.001235				23.25	0.0615739	0.0308807	0.0192377	0.0107598
	23.5	0.030575	0.030045	0.101275	0.096295	0	0.00029	0	0.0067615	0.000103	0.0096075	0.020515	0.0053745	0.00134	0.018045	0.020785				23.5	0.04308	0.00917017	0.0184677	0.00271659
	23.75	0.031915	0.001669	0.01831	0.075575	0	0.006445	0.0008545	0.0302365	0	0.0690985	0.0354455	0.0010325	0	0.03391	0.29118				23.75	0.022319	0.0513064	0.0117202	0.0294091
	24	0.00089	0.000598	7.5e-05	0.017655	0	0.11086	0.01038	0.0399765	0.0018045	0.111923	0.0043715	0.008985	0.001335	0.052425	0.20368				24	0.0216797	0.0483201	0.018058	0.0216674

## Sheet: Water Intake 10deg
Figs. 4C,F	Time (h)	Opn5cre;Gnas+/+ #1	Opn5cre;Gnas+/+ #2	Opn5cre;Gnas+/+ #3	Opn5cre;Gnas+/+ #4	Opn5cre;Gnas+/+ #5	Opn5cre;Gnas+/+ #6	Opn5cre;Gnasfl/fl #1	Opn5cre;Gnasfl/fl #2	Opn5cre;Gnasfl/fl #3	Opn5cre;Gnasfl/fl #4	Opn5cre;Gnasfl/fl #5	Opn5cre;Gnasfl/fl #6	Opn5cre;Gnasfl/fl #7	Opn5cre;Gnasfl/fl #8	Opn5cre;Gnasfl/fl #9			Fig. 4C	Time (h)	Opn5cre;Gnas+/+ Mean	Opn5cre;Gnasfl/fl Mean	Opn5cre;Gnas+/+ SEM	Opn5cre;Gnasfl/fl SEM			Fig. 4C	Time (h)	Opn5cre;Gnas+/+ #1	Opn5cre;Gnas+/+ #2	Opn5cre;Gnas+/+ #3	Opn5cre;Gnas+/+ #4	Opn5cre;Gnas+/+ #5	Opn5cre;Gnas+/+ #6	Opn5cre;Gnasfl/fl #1	Opn5cre;Gnasfl/fl #2	Opn5cre;Gnasfl/fl #3	Opn5cre;Gnasfl/fl #4	Opn5cre;Gnasfl/fl #5	Opn5cre;Gnasfl/fl #6	Opn5cre;Gnasfl/fl #7	Opn5cre;Gnasfl/fl #8	Opn5cre;Gnasfl/fl #9
	0	0	0.003395	0	0.16989	0.147145	0.084125	0.00673	0	0.136265	0.04392	0.124495	0.1661	0.03144	0	0			Mean, SEM	0	0.0674258	0.05655	0.0317938	0.0211654			Individual subjects	0-3	0.0172492	0.025295	0.0364796	0.0614873	0.07626	0.0753869	0.0268312	0.106968	0.0227231	0.0292462	0.0190012	0.0523727	0.0172165	0.0124908	0.0465638
	0.25	0	0	0	0.23029	0.008795	0.00924	0	0.02083	0.036245	0	0.065335	0.169265	0.069835	0	0				0.25	0.0413875	0.0401678	0.0378236	0.0176857			3-hour bins	3-6	0.0160635	0.0835042	0.0285231	0.00690077	0.0418604	0.0567088	0.0236865	0.0368765	0.00761692	0	0.0161304	0.0394469	0	0	0.0586242
	0.5	0	0	0	0.09879	0.077405	0.05649	0	0.30674	0	0	0	0.103095	0	0	0.071815				0.5	0.0387808	0.0535167	0.0181828	0.0324228				6-9	0	0.0538235	0.022205	0.00637423	0.0187573	0.0113235	0.00683423	0.0176388	0.00116423	0.0170912	0.0253658	0.0248754	0	0.00649769	0.0318277
	0.75	0	0.015875	0	0.079205	0.10183	0.10191	0	0.01485	0.05414	0	0	0.08596	0	0	0.001175				0.75	0.0498033	0.0173472	0.0203291	0.0098956				9-12	0.00863154	0.0908819	0.0676954	0.0457431	0.0438135	0.0731904	0.108675	0.0430177	0.0573223	0.0906185	0.0406315	0.0457912	0.0176496	0.0307223	0.0399073
	1	0	0.01889	0.080515	0.053645	0.020425	0.10407	0.000235	0.140705	0.004285	0	0	0.03723	0	0	0.11242				1	0.0462575	0.0327639	0.0164585	0.0173851				12-15	0.0397273	0.0993446	0.120931	0.051475	0.0912281	0.0753465	0.116956	0.0590185	0.103142	0.0854688	0.108274	0.0469731	0.0329965	0.0551	0.0438769
	1.25	0	0	0.11778	0.002375	0.207635	0.150205	0.166555	0.21446	0	3.5e-05	0	0	0	0	0.2381				1.25	0.0796658	0.0687944	0.0371805	0.0331344				15-18	0.0707981	0.0748838	0.104277	0.0602027	0.0533285	0.0481896	0.0777877	0.0467038	0.0662973	0.11381	0.0891142	0.0385973	0.0765212	0.0485462	0.0484062
	1.5	0.019255	0	0.036315	0.088205	0.085755	0.159955	0.027955	0.145195	0	0.096855	0	0	0	0.078795	0				1.5	0.0649142	0.0387556	0.0238929	0.0172969				18-21	0.0139496	0.0764873	0.061535	0.00360692	0.00882654	0.0348769	0.0471765	0.0300362	0.0224108	0.0550423	0.0273631	0.0146681	0.0727212	0.0360469	0.0185392
	1.75	0.04024	0	0.11086	0.04036	0.04396	0.01734	0	0.0542	0	0.077425	0	0	0	0.083585	0				1.75	0.0421267	0.0239122	0.0154092	0.0116042				21-24	0.0343858	0.0414231	0.0386954	0.0209512	0.0187031	0.0694115	0.0732715	0.0121642	0.0280958	0.0978919	0.0293538	0.0670458	0.051875	0.00874077	0.0512769
	2	0.022425	0	0.04256	0	0.145995	0	0.08763	0.157545	0	0.161805	0	0	0	0	0.086895				2	0.0351633	0.054875	0.0232451	0.0221161
	2.25	0	0	0.03364	0	0.139265	0.08611	0.059405	0.02867	0.010385	0.00016	0	0	0.020935	0	0.0075				2.25	0.0431692	0.0141172	0.023636	0.00628456			Fig. 4C	Time (h)	Opn5cre;Gnas+/+ Mean	Opn5cre;Gnasfl/fl Mean	Opn5cre;Gnas+/+ SEM	Opn5cre;Gnasfl/fl SEM
	2.5	0	0	0.052565	0.028325	0.01317	0.0991	0.000295	0.215715	0.05408	0	0	0	0.076905	0	0				2.5	0.0321933	0.038555	0.0156431	0.0229112			Mean, SEM	0-3	0.048693	0.0370459	0.0105223	0.00979417
	2.75	0.01515	0.20631	0	0.00825	0	0.030535	0	0.047655	0	0	0	0	0.0247	0	0.003995				2.75	0.0433742	0.00848333	0.032917	0.00530253				3-6	0.0389268	0.0202646	0.0115016	0.00700804
	3	0.12717	0.084365	0	0	0	0.08095	0	0.044015	0	0	0.057185	0.119195	0	0	0.08343				3	0.0487475	0.0337583	0.0227923	0.0141946				6-9	0.0187472	0.0145883	0.00775018	0.0038249
	3.25	0.00205	0.18898	0	0	0	0.09012	0	0.000325	0	0	0.038055	0.19549	0	0	0.036245				3.25	0.0468583	0.0300128	0.0319714	0.0202705				9-12	0.0549926	0.0527039	0.011748	0.0096858
	3.5	0	0.18704	0.03408	0	0	0.1089	0	0	0.003535	0	0.04019	0.08975	0	0	0.29126				3.5	0.0550033	0.0471928	0.0315449	0.0305104				12-15	0.0796754	0.0724228	0.012426	0.010461
	3.75	0	0.00158	0.06615	0	0.02677	0.019735	0	0	0.0045	0	0.026235	0.080905	0	0	0.03358				3.75	0.0190392	0.0161356	0.0105031	0.00868803				15-18	0.0686133	0.0673093	0.00824117	0.00815799
	4	0	0	0.05849	0	0.091995	0.04142	0.019095	0	0	0	0	0	0	0	0				4	0.0319842	0.00212167	0.0157711	0.00201279				18-21	0.0332137	0.0360005	0.0122745	0.00633633
	4.25	0	0	0.0422	0.01594	0.161655	0.041225	0.07097	0.00053	0	0	0	0	0	0	0.000655				4.25	0.0435033	0.00801722	0.0248405	0.00746573				21-24	0.0372617	0.0466351	0.00746483	0.00990856
	4.5	0.00702	0	0.08196	0.07377	0.13304	0	0.06301	0.196775	0	0	0.01002	0	0	0	0.023425				4.5	0.0492983	0.0325811	0.0226027	0.0205506
	4.75	0.05766	0.06524	0.05716	0	0.121455	0.036845	0	0.085245	0	0	0.012055	0	0	0	0.035685				4.75	0.0563933	0.0147761	0.0162027	0.00916546
	5	0.014925	0.37479	0.015615	0	0.00927	0.063175	0	0.14425	0.03508	0	0.00341	0	0	0	0.14755				5	0.0796292	0.0366989	0.0597122	0.019906
	5.25	0	0.181895	0.015145	0	0	0.18101	0	0.008255	0.055905	0	0	0	0	0	0				5.25	0.0630083	0.00712889	0.037532	0.00584821
	5.5	0	0.001665	0	0	0	0.045465	0.094	0	0	0	0	0	0	0	0				5.5	0.007855	0.0104444	0.00752691	0.00990847
	5.75	0	0	0	0	0	0.02602	0.06085	0	0	0	0	0	0	0	0.031675				5.75	0.00433667	0.0102806	0.00433667	0.00685093
	6	0	0	0	0	0	0.00235	0	0	0	0	0.022545	0.02747	0	0	0.07861				6	0.000391667	0.0142917	0.000391667	0.0083697
	6.25	0	0	0.00913	0	0	0.007735	0	0	0	0	0.062275	0.08003	0	0	0				6.25	0.00281083	0.0158117	0.00178683	0.0100205
	6.5	0	0	0.08584	0	0.096005	7.5e-05	0	0	0	0	0.018695	0	0	0	0				6.5	0.03032	0.00207722	0.0192091	0.00197063
	6.75	0	0	0	0	0.04576	0	0.05596	0	0	0	0	0	0	0	0				6.75	0.00762667	0.00621778	0.00762667	0.0058987
	7	0	0	0.026135	0	0	0	0.027625	0.056275	0	0	0.00374	0	0	0	0.01218				7	0.00435583	0.0110911	0.00435583	0.00610864
	7.25	0	0.090335	0.004215	0	0	0	0	0.07477	0	0	0.095435	0	0	0	0.051				7.25	0.0157583	0.0245783	0.0149312	0.0121771
	7.5	0	0.309625	0	0	0	0	0	0.08576	0	0	0.02041	0	0	0	0.21868				7.5	0.0516042	0.0360944	0.0516042	0.0234166
	7.75	0	0.276405	0.0129	0	0	0.00169	0	0.0125	0	0.002525	0	0	0	0	0.044025				7.75	0.0484992	0.00656111	0.0456275	0.00462789
	8	0	0.02334	0.02783	0	0	0.016015	0.004495	0	0.00304	0.11011	0	0	0	0	0.009265				8	0.0111975	0.0141011	0.00523909	0.0114291
	8.25	0	0	0	0	0.011055	0.067825	0.000765	0	0.00455	0.03961	0.016105	0	0	0	0				8.25	0.0131467	0.00678111	0.0110837	0.00423639
	8.5	0	0	0.04321	0	0.0623	0.051515	0	0	0	0.008605	0.08424	0.012115	0	0.0726	0				8.5	0.0261708	0.0197289	0.011962	0.0106565
	8.75	0	0	0.071435	0.00615	0	0	0	0	0	0	0.0021	0.06572	0	0.01187	0				8.75	0.0129308	0.00885444	0.0117439	0.00685457
	9	0	0	0.00797	0.076715	0.028725	0	0	0	0.007545	0.061335	0.00421	0.138045	0	0	0				9	0.0189017	0.0234594	0.0124234	0.014975
	9.25	0	0.227645	0	0.16311	0.018845	0	0.096915	0	0.064665	0.001895	0.036115	0.097865	0	0	0.0022				9.25	0.0682667	0.033295	0.0411583	0.013457
	9.5	0	0.203225	0.03018	0.01462	0	0.053	0.27193	0.07173	0.00751	0.026835	0.082485	0.126445	0.0279	0	0.094965				9.5	0.0501708	0.0788667	0.0316919	0.0265699
	9.75	0	0.36061	0.05858	0	0	0.03091	0.101285	0.118985	0.052595	0.03081	0.090255	0	0.036815	0	0.09517				9.75	0.0750167	0.058435	0.0579257	0.0141237
	10	0.007715	0.087505	0.020535	0	0.000115	0.0121	0.00976	0.173535	0	0.14097	0.05481	0	0	0	0.06875				10	0.0213283	0.0497583	0.013608	0.0210742
	10.25	0.0383	0.00079	0.020145	0	0.081195	0.092245	0	0.04675	0.06435	0.20188	0	0	0	0.00555	0.00015				10.25	0.0387792	0.0354089	0.016281	0.0211627
	10.5	0.02542	0	0.15171	0.05367	0.00043	0.04751	0.04648	0	0.07097	0.159225	0	0	0.002315	0.0529	0.01097				10.5	0.0464567	0.0380956	0.022986	0.0167378
	10.75	0	0	0.095905	0.141495	0	0.117015	0.093615	0	0	0.04473	0.005915	0.006945	0.037345	0.30564	0				10.75	0.0590692	0.05491	0.0270654	0.0313293
	11	0	0	0	0.060295	0.050625	0.11021	0.150175	0	0.19741	0.02093	0.074185	0.12735	0.04262	0.019145	0				11	0.036855	0.0702017	0.0184345	0.0227792
	11.25	0	0.034375	0.017665	0	0.145125	0.14544	0.12847	0.080785	0.03258	0.05817	0.128275	0.084195	0	0	0.03414				11.25	0.0571008	0.060735	0.0283694	0.0154054
	11.5	0.003	0.126925	0.09087	0	0.05286	0.197405	0	0.067445	0.160755	0.199895	0.018915	0.005315	0	0	0.109495				11.5	0.07851	0.0624244	0.0311749	0.0244062
	11.75	0.022575	0.14039	0.300665	0.000885	0.0229	0.12455	0.26497	0	0.06796	0.121165	0.00041	0.000935	0.04933	0	0.04321				11.75	0.101994	0.0608867	0.0462743	0.0274876
	12	0.0152	0	0.085815	0.08387	0.168755	0.02109	0.24917	0	0.01885	0.1102	0.032635	0.00819	0.03312	0.016155	0.059745				12	0.062455	0.0586739	0.0259157	0.0249151
	12.25	0.02012	0.210565	0.012825	0.114335	0.07484	0.008065	0.10591	0	0.12199	0.073565	0.064	0.074235	0.034895	0.07739	0.034655				12.25	0.0734583	0.0651822	0.0322845	0.0118778
	12.5	0.10831	0.123555	0.06935	0.182135	0.05192	0.141725	0.072125	0	0.129465	0.07974	0.124245	0.09434	0	0.09218	0.03066				12.5	0.112832	0.069195	0.0194714	0.0154127
	12.75	0.0092	0.06382	0.128395	0.1613	0.10161	0.086235	0.1384	0.049095	0.12424	0.11574	0.058705	0.062635	0.059575	0.09609	0				12.75	0.09176	0.0782756	0.0215269	0.0138765
	13	0	0.10825	0.1696	0.052475	0.091495	0.12824	0.28902	0.04847	0.087665	0.186965	0.14358	0.12681	0.068215	0.16198	0				13	0.0916767	0.123634	0.0242384	0.0270513
	13.25	0.048135	0.27664	0.215575	0.0331	0	0.05488	0.25272	0.234025	0.16896	0.076405	0.17337	0.02748	0.01966	0.10584	0				13.25	0.104722	0.117607	0.0460532	0.0297782
	13.5	0.118905	0.120305	0.121325	0.02412	0.001575	0.0601	0.17203	0.058435	0.102965	0.001835	0.122425	0.00027	0.053185	0.006815	0.087245				13.5	0.0743883	0.067245	0.0218525	0.0188387
	13.75	0.01127	0.103935	0.25583	0	0.06212	0	0.104455	0.075445	0.10561	0.020525	0.11369	0.00161	0.081845	0	0.108505				13.75	0.0721925	0.067965	0.0404008	0.0150018
	14	0.05074	0.081325	0.016175	0	0.40804	0.06157	0.06351	0.161535	0.214705	0.151495	0.17665	0.048945	0.002955	0	0.159215				14	0.102975	0.108779	0.0622132	0.0254065
	14.25	0.011075	0	0	0	0.05709	0.12117	0.07193	0.140235	0.06291	0.046695	0.088395	0.10615	0.026855	0	0				14.25	0.0315558	0.0603522	0.0200744	0.0149996
	14.5	0.03556	0	0.07715	0	0.10508	0.08601	0.001155	0	0.013865	0	0.06983	0.00486	0.01303	0.054485	0				14.5	0.0506333	0.0174694	0.0185056	0.00828039
	14.75	0.045545	0.0739	0.13165	0	0.03639	0.123105	0	0	0.136445	0.05736	0.08728	0.00428	0.01041	0.049405	0.0113				14.75	0.0684317	0.0396089	0.0210151	0.0150419
	15	0.042395	0.129185	0.28841	0.01784	0.02705	0.087315	0	0	0.05317	0.19057	0.15276	0.050845	0.02521	0.05596	0.079075				15	0.0986992	0.06751	0.0415897	0.0206356
	15.25	0.110655	0.103875	0.207985	0.113825	0.08229	0.11064	0.04468	0	0.00081	0.155595	0.12332	0.059685	0.070685	0.006915	0.102185				15.25	0.121545	0.0626528	0.0179092	0.0177252
	15.5	0.208055	0.09913	0.188925	0.08478	0.11847	0.00679	0.12362	0	0.056295	0.162545	0.078895	0.00065	0.076935	0	0.033035				15.5	0.117692	0.0591083	0.0299818	0.0182561
	15.75	0.06643	0	0.06583	0.132875	0.037525	0	0.01399	0	0.06151	0.10104	0.157845	0.12842	0.05138	0	0				15.75	0.0504433	0.0571317	0.0204477	0.018993
	16	0.000915	0	0.04018	0.07871	0	0	0.146875	0	0	0.163185	0.086455	0.10885	0.032315	0.074095	0.08359				16	0.0199675	0.0772628	0.0134392	0.0184798
	16.25	0	0	0.07243	0.051185	0	0.07987	0.13653	0	0.11226	0.16525	0.00035	0.03991	0.137175	0.02725	0.130135				16.25	0.0339142	0.0832067	0.0156463	0.0207147
	16.5	0.012405	0.007055	0.00231	4.5e-05	0	0.143605	0.20139	0.099285	0.14926	0.0846	0	0.087145	0.20495	0.04236	0.006565				16.5	0.02757	0.0972839	0.0232886	0.0240078
	16.75	0.11593	0.28465	0.070605	0.038585	0.000185	0.114675	0.27834	0.244475	0.00063	0	0.001525	0.01585	0.05761	0.007685	0.116965				16.75	0.104105	0.0803422	0.0404403	0.0347239
	17	0.142185	0.033305	0.13961	0.002705	0.054255	0.061165	0.06332	0.07996	0.13607	0	0.14985	0	0	0.158895	0.00103				17	0.0722042	0.0654583	0.0232581	0.0218113
	17.25	0.060585	0	0.004735	0.004515	0.11956	0.000335	0.002495	0.11644	0.07346	0.02323	0.172655	0.00419	0.00135	0.06558	0				17.25	0.0316217	0.0510444	0.0200071	0.0194231
	17.5	0.112585	0.08975	0.04361	0.111505	0.075055	0	0	0.02398	0.105305	0.143885	0.12673	0.00531	0.051555	0.02711	0.01475				17.5	0.0720842	0.0554028	0.0178158	0.0174789
	17.75	0.048235	0.13223	0.080395	0.099175	0.15286	0	0	0.04301	0.113095	0.132845	0.047465	0.00091	0.154035	0.128655	0.01226				17.75	0.0854825	0.0702528	0.0228277	0.0195423
	18	0	0.09431	0.15058	0.04689	0.02602	0.02207	0	0	0	0.156785	0.060635	0	0.131575	0.036595	0.04969				18	0.056645	0.0483644	0.0228616	0.018817
	18.25	0	0.110965	0.063885	0	0.002325	0.18295	0	0	0.060325	0.28472	0.037685	0	0.207175	0.0902	0.017615				18.25	0.0600208	0.0775244	0.0306896	0.0322882
	18.5	0	0	0.00378	0	0	0.107825	0	0	0.023525	0.02333	0.00025	0	0.126255	0.07554	0.003025				18.5	0.0186008	0.0279917	0.0178555	0.0140097
	18.75	0	0	0.034915	0	0	0.016095	0.022505	0	0	0.03887	0	0.002635	0.14967	0.006245	0				18.75	0.00850167	0.0244361	0.00590038	0.0154476
	19	0	0	0.108045	0	0	0	0.24517	0	0	0	0.10362	0.003455	0.003575	9e-05	0				19	0.0180075	0.0395456	0.0180075	0.0266448
	19.25	0	0	0.07467	0	0	0.103515	0.25429	0	0	0	0.074035	0.001115	0	0.116035	0				19.25	0.0296975	0.0494972	0.0191479	0.0277399
	19.5	0	0.10148	0.02945	0	0.039075	0.01297	0.04958	0	0	0	0.03991	0.141265	0	0.037475	0				19.5	0.0304958	0.0298033	0.0155784	0.0147551
	19.75	0	0.19602	0.13459	0	0.00322	0	0.00614	0	0.02637	0.00349	0.039585	0.03556	0	0.04893	0				19.75	0.0556383	0.0177861	0.0355785	0.00624878
	20	0	0	0.04021	0	0	0	0	0.01522	0.059865	0.079005	0	0	0	0	0				20	0.00670167	0.0171211	0.00670167	0.00963007
	20.25	0.022825	0.01706	0.01452	0	0	0	0.01828	0.33901	0.093825	0	0	0	0.03712	0	7e-05				20.25	0.0090675	0.0542561	0.00420134	0.0351691
	20.5	0.1125	0.28737	0	0	0.0094	0	0.01733	0.02297	0.02743	0	0	0	0.078415	0	0.067285				20.5	0.0682117	0.0237144	0.0474022	0.00948365
	20.75	0.03809	0.126445	0.036175	0	0.033375	0	0	0.01327	0	0.03959	0	0	0.114425	0	0.08798				20.75	0.0390142	0.0283628	0.0189113	0.013846
	21	0.00793	0.060685	0.109135	0	0.00133	0.007975	0	0	0	0.08976	0	0.006655	0.097165	0.0575	0.015345				21	0.0311758	0.0296028	0.0181565	0.0128438
	21.25	0.02664	0.072145	0.00904	0	0	0.03613	0.038275	0	0	0.131255	0	0.00835	0.057415	0.020085	0				21.25	0.0239925	0.0283756	0.0113253	0.0137913
	21.5	0.011735	0.022435	6e-05	0	0	0.010585	0.09472	0	0	0.20227	0.00069	0	0	0	0				21.5	0.00746917	0.0330756	0.00373432	0.0223717
	21.75	0.05465	0	0.064495	0	0	1.5e-05	0	0	0	0.03196	0.00294	0	0	0	0				21.75	0.01986	0.00387778	0.0126223	0.00334431
	22	0.063265	0	0.08408	0	0	0.040335	0	0	0	0	0	0	0	0.011095	0				22	0.03128	0.00123278	0.0150866	0.00116952
	22.25	0.02456	0	0.031675	0	0	0.00687	0	0	0	0.00165	0	0	0	0.02495	0.037395				22.25	0.0105175	0.00711056	0.00574453	0.00442799
	22.5	0.057185	0.00044	0	0.01809	0	0.00114	0.040985	0	0	0.01213	0	0	0	0	0.12934				22.5	0.0128092	0.0202728	0.00933527	0.0136276
	22.75	0.01408	0.00779	0.02976	0.081905	0.063995	0.17183	0.26985	0	0	0.21377	0.057095	0	0.113795	0	0.12003				22.75	0.06156	0.08606	0.0249907	0.0321084
	23	0.09547	0.1266	0.06694	0	0.00603	0.10124	0.147375	0.014935	0.059705	0.056265	0.08329	0.007355	0.094525	0	0				23	0.0660467	0.0514944	0.0213978	0.0160989
	23.25	0.03107	0.077775	0.034995	0.04091	0	0.19536	0.17737	0.1432	0.051505	0.31053	0.029855	0.24848	0.08095	0	0				23.25	0.0633517	0.115766	0.0282828	0.035288
	23.5	0.017755	0.008815	0.07286	0.02772	0	0.1465	0.013055	0	0.04344	0.15444	0.00681	0.249445	0.129015	0	0				23.5	0.0456083	0.066245	0.0226947	0.0285761
	23.75	0.042675	0.04146	0	0.037705	0.074865	0.131185	0.16417	0	0.07433	0.024645	0.076425	0.18521	0.088995	0	0.139835				23.75	0.0546483	0.0837344	0.0181268	0.021679
	24	0	0.120355	0	0.066035	0.09692	0.053185	0.00673	0	0.136265	0.04392	0.124495	0.1661	0.012515	0	0.224655				24	0.0560825	0.0794089	0.0201632	0.0268107
