# Supplementary material for: Diurnal regulation of metabolism by Gs-alpha in hypothalamic QPLOT neurons
Source: PLoS One. 2023 May 4;18(5):e0284824. doi: 10.1371/journal.pone.0284824 (PMC10159165; doi:10.1371/journal.pone.0284824)
Supplement: S7 File — (XLSX) [file pone.0284824.s009.xlsx]

## Sheet: All Locomotion 28deg
Figs. 5A,D	Time (h)	Opn5cre;Gnas+/+ #1	Opn5cre;Gnas+/+ #2	Opn5cre;Gnas+/+ #3	Opn5cre;Gnas+/+ #4	Opn5cre;Gnas+/+ #5	Opn5cre;Gnas+/+ #6	Opn5cre;Gnas+/+ #7	Opn5cre;Gnasfl/fl #1	Opn5cre;Gnasfl/fl #2	Opn5cre;Gnasfl/fl #3	Opn5cre;Gnasfl/fl #4	Opn5cre;Gnasfl/fl #5	Opn5cre;Gnasfl/fl #6	Opn5cre;Gnasfl/fl #7	Opn5cre;Gnasfl/fl #8	Opn5cre;Gnasfl/fl #9			Fig. 5C	Time (h)	Opn5cre;Gnas+/+ Mean	Opn5cre;Gnasfl/fl Mean	Opn5cre;Gnas+/+ SEM	Opn5cre;Gnasfl/fl SEM			Fig. 5F	Time (h)	Opn5cre;Gnas+/+ #1	Opn5cre;Gnas+/+ #2	Opn5cre;Gnas+/+ #3	Opn5cre;Gnas+/+ #4	Opn5cre;Gnas+/+ #5	Opn5cre;Gnas+/+ #6	Opn5cre;Gnas+/+ #7	Opn5cre;Gnasfl/fl #1	Opn5cre;Gnasfl/fl #2	Opn5cre;Gnasfl/fl #3	Opn5cre;Gnasfl/fl #4	Opn5cre;Gnasfl/fl #5	Opn5cre;Gnasfl/fl #6	Opn5cre;Gnasfl/fl #7	Opn5cre;Gnasfl/fl #8	Opn5cre;Gnasfl/fl #9
	0	1.5865	2.5885	2.0565	2.166	2.4911	0.4815	3.5065	3.228	2.051	2.263	3.4555	3.359	0.8115	0	2.1195	2.3655			Mean, SEM	0	2.12523	2.18367	0.353717	0.387333			Individual subjects	0-3	0.958731	1.15588	0.989423	1.03977	1.04219	0.567346	1.02808	0.729885	1.30327	0.954385	1.1465	1.41431	1.25488	0.621654	1.2715	1.18919
	0.25	0.705	1.9815	0.1045	3.1515	3.2894	1.1235	2.9385	0.8765	1.854	2.046	1.5715	4.754	2.003	0.3585	0.836	3.101				0.25	1.89913	1.93339	0.483947	0.445276			3-hour bins	3-6	0.579692	0.564077	0.476077	0.634654	0.145954	0.104038	0.363038	0.502192	0.407692	0.418423	0.136154	0.823385	0.679346	0.438231	0.743269	0.681692
	0.5	0.068	0.266	0.0245	0.6815	3.3764	1.365	0.75	0.0275	3.094	1.4955	1.582	2.933	3.4095	0.921	2.627	1.1575				0.5	0.933057	1.91633	0.443795	0.383301				6-9	0.288769	0.142346	0.535962	0.549077	0.127808	0.0418077	0.0735385	0.190115	0.283615	0.189846	0.230654	0.632769	0.279692	0.361731	0.112769	0.321077
	0.75	0	0	0	0	2.50285	1.0235	0.0005	0.047	2.4435	1.384	1.424	0.9285	0.515	2.5065	2.314	1.97				0.75	0.503836	1.50361	0.363018	0.293776				9-12	2.20085	1.67858	1.43035	0.865115	0.785373	0.892577	1.37569	0.528192	0.667385	0.479	0.307038	1.57712	0.584462	1.04765	1.23273	1.04069
	1	0	0	0.165	0	1.002	0.001	0	0.0505	3.264	1.2355	0.0465	0.0005	0	0.5985	1.3245	2.9335				1	0.166857	1.05039	0.141113	0.424476				12-15	6.11892	4.72096	3.02135	5.27712	2.15416	2.65662	3.85408	1.78858	1.1655	1.31331	1.10754	2.46596	3.29823	1.93031	1.97585	3.47758
	1.25	0	0	1.1785	0.0005	0.10615	0.0905	0.313	0.0805	1.458	1.2065	0	0	0	0.527	1.216	1.0115				1.25	0.241236	0.611056	0.161756	0.204359				15-18	2.33604	4.14015	3.27	2.85192	1.38185	1.27715	2.36042	1.18923	1.20585	1.00085	0.833423	1.51723	1.94788	2.55073	1.56077	3.61538
	1.5	0.9265	0	2.0595	0.002	0.03095	1.0275	1.9825	0.12	2.135	0.1855	0.002	0	0	1.537	2.1345	0.143				1.5	0.861279	0.695222	0.341368	0.316139				18-21	2.381	2.10546	1.19915	1.90612	0.398408	0.721923	0.824923	0.552538	0.449462	0.494577	0.402808	1.44704	1.37404	1.16127	1.13019	1.16527
	1.75	2.864	0	1.948	0.5965	0.02945	1.1515	0.601	0.0575	0.643	0	0.5185	0	0.016	1.6015	1.565	0.628				1.75	1.02721	0.558833	0.398059	0.213555				21-24	3.49092	5.06965	1.71088	1.41288	1.27723	1.03631	1.55546	1.10508	0.547462	0.532962	0.867692	1.79946	1.53331	1.10573	0.823385	1.68631
	2	3.2515	0	0.737	3.7005	0	1.0725	1.9905	0	0	0	2.0175	0	1.6495	0.0315	0.9385	1.1525				2	1.536	0.643278	0.564978	0.270723
	2.25	2.2595	0	1.027	2.8945	0	0.039	1.2825	0	0	0	3.1105	0	2.1325	0	0.141	0.639				2.25	1.07179	0.669222	0.440331	0.384062			Fig. 5F	Time (h)	Opn5cre;Gnas+/+ Mean	Opn5cre;Gnasfl/fl Mean	Opn5cre;Gnas+/+ SEM	Opn5cre;Gnasfl/fl SEM
	2.5	0.731	1.0545	2.005	0.324	0	0	0	1.507	0	0.618	1.158	0.1655	0.99	0	0.0385	0.0775				2.5	0.587786	0.506056	0.282543	0.193796			Mean, SEM	0-3	0.968775	1.0984	0.0708166	0.0905698
	2.75	0.0715	4.8015	1.474	0	0.2644	0	0	2.5435	0	1.1995	0.0185	3.394	2.539	0	0.43	0.096				2.75	0.944486	1.13561	0.673614	0.448174				3-6	0.409647	0.536709	0.080609	0.0715101
	3	0	4.3345	0.083	0	0.4558	0	0	0.9505	0	0.7735	0	2.8515	2.2475	0	0.845	0.1845				3	0.696186	0.8725	0.609641	0.345222				6-9	0.25133	0.289141	0.080728	0.0498167
	3.25	0	2.0115	0.0795	0	0	0	0.4335	0.073	0	0	0	0.699	1.144	0	2.102	1.3415				3.25	0.360643	0.5955	0.281574	0.258981				9-12	1.31836	0.829363	0.194885	0.138777
	3.5	0	0.09	0	0	0.6679	0	0.799	0	0	0.188	0.035	0	0.391	0	1.484	1.9595				3.5	0.222414	0.450833	0.133302	0.247265				12-15	3.97189	2.05809	0.552612	0.290353
	3.75	0	0	0	0.226	0.753	0	1.5595	0	0	1.2715	0.5935	0	0	0.02	0.2245	0.8185				3.75	0.362643	0.325333	0.225175	0.155328				15-18	2.51679	1.71348	0.384115	0.294625
	4	0	0	0.3455	2.1685	0.01735	0	0.258	0	0.184	1.64	0.1295	0	0	0.4235	0.0795	1.771				4	0.398479	0.469722	0.299886	0.237948				18-21	1.36243	0.908577	0.290334	0.141921
	4.25	0.1315	0	1.289	0.9505	0	0	0.1785	0	1.047	1.07	0.633	0	0	0	1.038	1.6975				4.25	0.364214	0.6095	0.200331	0.212699				21-24	2.22191	1.11126	0.564378	0.1571
	4.5	1.397	0.386	2.5895	2.123	0	0.002	0	0.1945	1.4025	0.0105	0.3055	0	0	0.0545	1.536	0.319				4.5	0.928214	0.424722	0.416395	0.202031
	4.75	2.4105	0.077	0.8685	2.7355	0	0.304	0	1.5695	0.9975	0	0	0.2145	0	1.903	0.1875	0.071				4.75	0.913643	0.549222	0.444621	0.248639
	5	1.4675	0	0.599	0.036	0	0.825	0	1.0975	1.4725	0	0	2.585	0.3	1.8055	0.0225	0.0445				5	0.418214	0.814167	0.216573	0.321487
	5.25	1.9815	0.2275	0.335	0	0	0.1925	0	0.202	0.1965	0	0	2.7465	1.6015	1.22	1.043	0.246				5.25	0.390929	0.806167	0.269815	0.31125
	5.5	0.148	0.2065	0	0	0	0	0.5165	0.3665	0	0.2395	0	1.602	0.5145	0.2705	0.7135	0.2865				5.5	0.124429	0.443667	0.0728569	0.163111
	5.75	0	0	0	0	0	0	0.8595	1.756	0	0.207	0	0.0055	1.2045	0	0.2425	0.058				5.75	0.122786	0.385944	0.122786	0.214049
	6	0	0	0	0.011	0.00335	0.029	0.115	0.319	0	0.0395	0.0735	0	1.4285	0	0.1445	0.0645				6	0.0226214	0.229944	0.0158986	0.153592
	6.25	0	0	0.2435	0.935	0.0004	0.055	0	0	0	0	1.0765	0	0.1675	0	0	0.141				6.25	0.176271	0.153889	0.130844	0.117477
	6.5	0.1465	0	0.0935	1.0165	0.12585	0	0	0	0	0	1.3905	0.0105	0	0	0	0.329				6.5	0.197479	0.192222	0.138558	0.154079
	6.75	0.7765	0	0.405	0.543	0.1357	0	0	0	0	0	0.3705	1.9505	0	0	0	0.044				6.75	0.265743	0.262778	0.118111	0.214806
	7	0.044	0.118	1.3675	0.281	0	0	0	0	0.0735	0	0	2.2485	0	0.1375	0	0.27				7	0.258643	0.303278	0.188768	0.245095
	7.25	0	1.2095	0.5325	0.5055	0.13725	0.034	0	0	0.788	0	0	0.905	0	1.3315	0.2395	0.8725				7.25	0.345536	0.459611	0.168057	0.17201
	7.5	0	0.523	0.116	0	0.16595	0.18	0	0	1.2125	0	0	2.031	0	1.4755	0.1915	0.4055				7.5	0.140707	0.590667	0.0704298	0.259094
	7.75	0	0	0.692	0	0.10145	0.01	0.1135	0.277	0.0665	0.58	0	0.3145	0.25	0.0015	0.4485	0.119				7.75	0.130993	0.228556	0.095372	0.0670963
	8	0.129	0	0.76	0.238	0.5317	0.133	0.1235	0.6205	0.9195	0.343	0	0	0.113	0	0.0025	0.087				8	0.2736	0.231722	0.102647	0.110883
	8.25	0.8195	0	0.435	0.961	0.0054	0.1005	0.221	1.23	0.5045	1.1835	0	0	0	0.1375	0	0.054				8.25	0.3632	0.3455	0.147994	0.171415
	8.5	0.102	0	0.8555	0.2685	0.1644	0	0	0.025	0.1225	0.3145	0	0	0	1.1785	0	0.6015				8.5	0.198629	0.249111	0.116008	0.134717
	8.75	0.5335	0	0.985	0.9475	0.1286	0	0	0	0	0.0075	0.0295	0	0.445	0.4405	0	0.952				8.75	0.370657	0.208278	0.169554	0.112354
	9	1.203	0	0.482	1.431	0.16145	0.002	0.383	0	0	0	0.058	0.766	1.232	0	0.4395	0.234				9	0.523207	0.303278	0.217334	0.145682
	9.25	0.337	1.382	0	0.004	0.1065	0.098	0.324	0	0.0005	0.0315	0.0495	1.915	0.229	0	0.928	0.053				9.25	0.321643	0.356278	0.184213	0.21873
	9.5	0	2.6115	0	0	0.45865	0.531	0.0175	0.2605	0.0005	0.19	0.774	0.6025	0	0.1615	1.7775	0.059				9.5	0.51695	0.425056	0.359957	0.191088
	9.75	0	0.315	0.7505	0.0895	0.8438	0.2315	0.648	0.1795	0.2785	0.4135	0.0385	0	0	1.593	1.475	0.632				9.75	0.411186	0.512222	0.126535	0.205264
	10	1.2455	0	1.9095	0.3815	0.07045	0	0.205	0.1615	0.9835	0.059	0.0775	0.042	0	1.6235	1.569	1.8455				10	0.544564	0.706833	0.280906	0.263825
	10.25	2.362	0	2.67	1.075	0	0	1.282	0.1855	0.148	0	1.065	0.936	0	0.307	0.9455	0.6855				10.25	1.05557	0.474722	0.428382	0.14417
	10.5	0.2795	0	2.965	2.571	1.4901	0.6095	0.585	0.9735	1.254	0	0.181	1.995	0	1.6405	1.5155	0.8685				10.5	1.2143	0.936444	0.438933	0.246726
	10.75	2.1755	0.089	1.6805	0.0465	1.38785	1.709	1.908	1.052	2.0545	0.108	0.585	1.1695	0.175	0.409	0.5015	0.3975				10.75	1.28519	0.716889	0.327043	0.205188
	11	1.332	1.845	1.882	0.0215	0	0.889	0.221	0.902	0.7305	1.0985	0.2135	2.827	2.4465	0.0095	0.042	1.8445				11	0.884357	1.12378	0.311875	0.345908
	11.25	2.0605	4.082	1.1515	2.2725	0.49665	0.197	1.5305	1.305	0.751	0.8535	0.038	3.0115	3.1895	0	0.7505	3.021				11.25	1.68438	1.43556	0.491997	0.431105
	11.5	3.5905	3.5775	0.9405	2.587	1.43515	1.2695	2.153	0.823	0.792	0.026	0.175	2.9495	0.3115	0.6035	0.7025	1.675				11.5	2.22188	0.895333	0.408738	0.302334
	11.75	7.296	4.157	2.4085	0.4505	2.3208	1.8505	4.113	0.346	0.9795	1.535	0.147	0.385	0	3.3245	2.3465	0.454				11.75	3.22804	1.0575	0.835257	0.378317
	12	6.7295	3.7625	1.7545	0.3165	1.43845	4.2165	4.514	0.678	0.7035	1.912	0.5895	3.9035	0.0145	3.9475	3.0325	1.7595				12	3.24742	1.83783	0.831307	0.495414
	12.25	7.8765	4.895	2.507	5.599	2.51815	3.6675	4.409	0.0025	0.264	0.503	0.6145	5.391	2.286	2.403	2.8135	5.0485				12.25	4.49602	2.14733	0.713235	0.673581
	12.5	6.955	6.113	5.5115	6.134	3.6323	2.7735	4.639	0.336	0.428	1.4815	0.705	2.6385	1.933	1.903	1.035	3.95				12.5	5.10833	1.60111	0.56662	0.389252
	12.75	3.4855	4.663	1.986	6.5605	3.8645	2.978	4.8825	2.0485	1.3425	1.209	1.152	2.5505	5.1375	3.198	0.8975	3.6215				12.75	4.06	2.35078	0.559189	0.47286
	13	5.267	2.563	4.5525	7.234	3.23695	2.0555	4.443	3.3725	1.0275	1.5675	2.1845	2.1365	3.7525	2.024	1.348	4.598				13	4.19314	2.44567	0.667845	0.400143
	13.25	5.4555	2.635	2.888	5.696	3.2973	4.355	6.0735	2.065	0.489	1.514	1.843	2.6895	4.494	2.233	3.565	6.7035				13.25	4.3429	2.844	0.538756	0.617556
	13.5	7.208	2.722	1.126	6.004	0.4959	4.332	5.258	2.642	1.1785	1.6855	0.879	4.1065	4.102	1.9255	2.1705	6.4475				13.5	3.87799	2.793	0.952037	0.594577
	13.75	4.6875	4.7755	2.3405	6.064	1.60975	3.614	4.186	1.993	2.2395	1.741	0.485	2.248	4.1325	1.5485	1.918	5.3195				13.75	3.89675	2.40278	0.575499	0.483022
	14	5.4845	5.2535	2.418	6.6575	2.70945	2.2385	2.995	1.4735	1.141	1.0455	1.142	0.866	3.496	1.023	1.855	2.9655				14	3.96521	1.6675	0.674537	0.314003
	14.25	6.2185	6.2935	3.711	7.0395	2.30065	2.321	2.2755	1.539	0.7165	1.014	0.9655	1.5915	3.0585	0.883	1.1225	1.4465				14.25	4.30852	1.37078	0.809444	0.234235
	14.5	7.9355	4.902	4.6155	5.933	0.8216	1.594	2.063	0.5805	1.413	0.799	0.047	3.233	2.935	1.2035	2.169	0.146				14.5	3.98066	1.39178	0.976601	0.386967
	14.75	6.8545	6.802	4.789	3.2195	1.15835	0.3905	2.1905	3.5035	1.599	1.623	1.585	0.703	4.06	0.531	1.9845	0.721				14.75	3.62919	1.81222	0.983753	0.410592
	15	5.3885	5.9925	1.078	2.145	0.9207	0	2.174	3.0175	2.6095	0.978	2.206	0	3.4755	2.271	1.775	2.4815				15	2.52839	2.09044	0.866492	0.352631
	15.25	5.461	5.007	3.591	2.8455	1.92235	0	2.8945	1.051	2.2825	1.1875	0.71	1.0895	1.9825	3.3975	2.1535	3.291				15.25	3.10305	1.905	0.699589	0.326939
	15.5	5.8685	4.634	2.452	2.899	1.55625	0.0115	3.4725	0.7365	2.2315	2.4145	0.266	2.172	3.291	2.8245	3.4825	5.29				15.5	2.98482	2.52317	0.731045	0.496701
	15.75	3.6315	5.4675	2.186	3.74	0.7707	1.701	4.0655	0.2965	1.988	2.5495	0.5335	1.905	1.8075	0.916	3.706	1.7295				15.75	3.08031	1.71461	0.606411	0.350126
	16	2.9045	3.996	5.6355	2.3735	1.1064	2.317	3.9855	0.682	1.3335	1.604	0.045	2.0235	1.645	1.4105	3.2925	3.0925				16	3.18834	1.68094	0.558796	0.34525
	16.25	3.0265	2.805	3.7735	2.912	2.9173	3.0845	3.0115	1.765	1.869	1.3015	0.0355	4.215	2.16	2.8705	2.616	1.6845				16.25	3.07576	2.05744	0.121372	0.382943
	16.5	0.076	3.651	2.808	3.432	3.81705	3.958	2.2885	1.2165	1.2275	0.071	1.699	3.416	0.546	3.4275	1.3475	1.761				16.5	2.86151	1.63467	0.515345	0.381169
	16.75	0	4.479	4.109	1.84	2.67395	2.2225	2.561	0.0955	0.2435	0.1405	2.372	2.5325	0	2.7545	0.5555	5.1155				16.75	2.55506	1.53439	0.562323	0.589293
	17	0	5.8515	4.12	3.802	0.6919	0.557	0.572	0.0885	0.511	0.988	1.459	1.5255	0.171	3.626	0.066	6.1155				17	2.22777	1.61672	0.873486	0.674512
	17.25	0	3.134	5.374	3.2425	0.5075	0.0345	0.455	1.5225	0.2225	0.106	0.0875	0.844	2.248	2.109	0.1055	5.0545				17.25	1.82107	1.36661	0.793835	0.544551
	17.5	0	3.18	3.1065	2.022	0.7995	1.176	2.271	2.7345	0.148	0.442	0	0.001	2.3605	3.3575	0.086	4.579				17.5	1.79357	1.52317	0.4502	0.584924
	17.75	0.2025	3.239	1.9725	2.3455	0.143	1.3325	2.1735	1.957	0.5275	0.812	0.4915	0	3.767	2.3895	0.174	4.7035				17.75	1.62979	1.64689	0.432351	0.560902
	18	3.8095	2.3855	2.304	3.476	0.13745	0.2085	0.761	0.297	0.482	0.4165	0.9295	0	1.8685	1.8055	0.93	2.102				18	1.86885	0.981222	0.572945	0.256234
	18.25	6.411	1.3945	2.331	0.5585	0.70755	0.088	0.251	0	0.895	1.376	0.1095	0	1.637	1.8585	2.989	2.238				18.25	1.67736	1.23367	0.840458	0.35523
	18.5	7.1405	0.0605	0.7695	0.3125	0.9969	1.4255	2.102	0	0.885	1.1835	0.0215	0	1.6085	1.074	1.6395	1.193				18.5	1.82963	0.845	0.921847	0.22392
	18.75	5.017	0	2.2455	3.134	1.6235	3.2045	2.456	0.1665	0.8905	0.831	1.0395	0.4865	2.4665	2.13	3.417	0.196				18.75	2.52579	1.2915	0.583786	0.375492
	19	3.9145	0.545	1.15	3.793	0.275	2.7715	0.6505	0.858	0.134	0.005	0.992	3.785	1.403	1.7605	2.3355	0.0465				19	1.87136	1.25772	0.597531	0.414195
	19.25	3.8625	2.8085	1.898	1.795	0	0.714	0.68	0.603	0.0265	0.1755	0.1405	5.0605	0.0085	1.648	1.0905	1.4065				19.25	1.67971	1.12883	0.508338	0.532793
	19.5	0.423	3.406	0.846	4.1335	0	0.01	0.203	1.047	0.0075	0.088	0.9145	3.231	0	0.6405	0.2455	2.0265				19.5	1.28879	0.911167	0.654578	0.362952
	19.75	0	2.5515	0.002	3.708	0	0	0	1.5075	0.139	0.532	0.2505	2.015	0.3435	0	0.017	1.3225				19.75	0.8945	0.680778	0.590772	0.247039
	20	0	2.655	0	1.8045	0.37195	0.0915	0	0.6105	0.239	1.5265	0.0005	0.054	1.663	0	0.0345	0.029				20	0.703279	0.461889	0.40795	0.223932
	20.25	0	3.528	0.2355	0.046	1.04945	0.7395	0	0.634	1.1705	0.294	0.0065	0.0585	1.7755	0.851	0.2995	0				20.25	0.799779	0.5655	0.479956	0.20242
	20.5	0	2.7945	1.1355	0	0.0027	0.079	0	0	0.3565	0.0005	0.34	0.8765	2.0365	1.528	1.592	0.066				20.5	0.5731	0.755111	0.402544	0.260878
	20.75	0	3.445	1.5095	0	0.00095	0	1.394	0.2775	0.388	0.001	0.1055	1.903	1.287	1.3275	0.053	2.32				20.75	0.907064	0.851389	0.495948	0.292027
	21	0.375	1.797	1.1625	2.0185	0.01385	0.053	2.2265	1.182	0.2295	0	0.3865	1.3415	1.765	0.473	0.0495	2.2025				21	1.09234	0.847722	0.358685	0.266758
	21.25	3.5415	2.444	0.108	5.622	0.586	0.146	2.094	0.0545	0.1615	0.043	1.1315	0.062	0.3365	0.2725	0.0935	2.304				21.25	2.07736	0.495444	0.766494	0.253051
	21.5	2.2505	1.634	0	0.676	1.8938	0.1725	1.877	0.7075	0.364	0.761	0.436	0.2225	0	0	0.0995	1.3055				21.5	1.21483	0.432889	0.345046	0.143346
	21.75	1.5475	2.632	0	0	0.6544	0.8715	0.838	1.7865	0.002	0.663	0.6595	0	0	0.1015	0.711	0.0945				21.75	0.934771	0.446444	0.348315	0.197098
	22	3.1085	4.811	0.031	0	0.0562	0.5555	0.2795	0.088	0.008	0.1805	0.694	1.2955	0.004	0.716	1.529	0				22	1.2631	0.501667	0.724263	0.196703
	22.25	1.712	5.171	2.226	1.6565	0.044	0.1395	0.1435	0.0025	0.1375	0.0755	0.018	2.6845	0.4785	0.9765	0.1315	0.341				22.25	1.58464	0.538389	0.687189	0.287199
	22.5	2.3625	4.687	2.716	2.4455	0.2615	0.378	0.7095	0.288	0.085	0	0.2895	3.4035	1.79	2.5765	0.108	1.886				22.5	1.93714	1.1585	0.604615	0.426383
	22.75	4.0305	6.494	5.9265	2.0305	0.58385	1.081	1.7325	1.474	0.03	0	0.3445	4.5265	3.897	1.2435	0.761	2.1445				22.75	3.12555	1.60233	0.896964	0.547534
	23	3.6705	8.2285	2.8245	0.0915	1.6145	1.4585	0.647	0.04	1.022	0	0.205	3.583	3.89	2.297	0.1925	1.898				23	2.64786	1.45861	1.03787	0.511342
	23.25	5.676	7.777	1.818	1.95	1.592	2.164	2.019	0.0375	0.9345	0.8695	0.142	1.5885	3.484	2.8735	0.0855	1.72				23.25	3.28514	1.30389	0.920079	0.41221
	23.5	7.907	9.5695	0.5205	0.609	3.324	2.413	2.194	2.1335	0.9705	1.165	1.302	0.533	1.81	2.5495	1.5275	1.4845				23.5	3.791	1.49728	1.3436	0.202988
	23.75	5.694	7.922	1.9765	0.163	2.5022	2.8325	2.13	3.344	1.1215	0.908	2.216	0.7935	1.6665	0.295	2.972	4.176				23.75	3.31717	1.94361	0.986919	0.440048
	24	3.5065	2.7385	2.932	1.105	3.47765	1.207	3.3305	3.228	2.051	2.263	3.4555	3.359	0.8115	0	2.4435	2.3655				24	2.61388	2.21967	0.391249	0.388259

## Sheet: All Locomotion 22deg
Figs. 5B,E	Time (h)	Opn5cre;Gnas+/+ #1	Opn5cre;Gnas+/+ #2	Opn5cre;Gnas+/+ #3	Opn5cre;Gnas+/+ #4	Opn5cre;Gnas+/+ #5	Opn5cre;Gnas+/+ #6	Opn5cre;Gnas+/+ #7	Opn5cre;Gnasfl/fl #1	Opn5cre;Gnasfl/fl #2	Opn5cre;Gnasfl/fl #3	Opn5cre;Gnasfl/fl #4	Opn5cre;Gnasfl/fl #5	Opn5cre;Gnasfl/fl #6	Opn5cre;Gnasfl/fl #7	Opn5cre;Gnasfl/fl #8	Opn5cre;Gnasfl/fl #9			Fig. 5C	Time (h)	Opn5cre;Gnas+/+ Mean	Opn5cre;Gnasfl/fl Mean	Opn5cre;Gnas+/+ SEM	Opn5cre;Gnasfl/fl SEM			Fig. 5F	Time (h)	Opn5cre;Gnas+/+ #1	Opn5cre;Gnas+/+ #2	Opn5cre;Gnas+/+ #3	Opn5cre;Gnas+/+ #4	Opn5cre;Gnas+/+ #5	Opn5cre;Gnas+/+ #6	Opn5cre;Gnas+/+ #7	Opn5cre;Gnasfl/fl #1	Opn5cre;Gnasfl/fl #2	Opn5cre;Gnasfl/fl #3	Opn5cre;Gnasfl/fl #4	Opn5cre;Gnasfl/fl #5	Opn5cre;Gnasfl/fl #6	Opn5cre;Gnasfl/fl #7	Opn5cre;Gnasfl/fl #8	Opn5cre;Gnasfl/fl #9
	0	5.81545	2.0757	6.823	0	0	1.23155	2.02645	4.1389	2.50065	1.00375	3.65255	4.61505	1.71855	0.9437	2.8164	1.7427			Mean, SEM	0	2.56745	2.57025	1.02541	0.447035			Individual subjects	0-3	1.73513	1.3595	2.36504	1.51055	0.774685	1.72643	2.05345	1.22601	3.41401	1.76677	1.57146	1.14984	0.450081	1.15204	0.981585	1.64452
	0.25	3.9053	0.922	0.486	0	0	0.2902	3.432	2.8092	2.118	0.25745	1.88305	4.75005	1.61335	3.4206	3.50145	2.11915				0.25	1.29079	2.49692	0.627497	0.432939			3-hour bins	3-6	0.953665	0.810619	1.13688	1.39203	0.0304846	1.17636	0.889738	0.304919	1.81122	0.618542	0.537831	0.960065	0.675388	0.358169	0.545842	1.10575
	0.5	0.5283	0.024	0	0.026	0.19395	0.37295	4.87285	2.1148	2.49885	0.31955	2.666	1.28325	1.9025	4.0088	1.613	0.90645				0.5	0.859721	1.92369	0.673086	0.360964				6-9	0.267577	0.690085	3.06485	1.69013	0.233985	0.502554	0.331188	1.02393	1.26079	0.181396	0.294658	1.30638	1.03384	0.1906	0.473681	0.828908
	0.75	0	0.10295	0	2.802	1.8099	1.9572	1.63965	0.0533	2.3878	1.8268	0.31345	0.0319	0.61665	2.30995	0.1798	2.96725				0.75	1.18739	1.18743	0.430598	0.390938				9-12	1.61301	1.12089	3.19715	1.73205	0.649712	1.42832	1.37765	1.89996	0.557446	0.645842	1.097	2.37027	0.822442	0.725092	1.50557	1.71275
	1	0	1.8877	1.572	3.2309	1.764	1.08835	1.9017	0	2.40705	3.2313	0	0	0	0.84905	0	2.8835				1	1.63495	1.04121	0.367571	0.464183				12-15	7.27654	3.74	6.37981	5.72311	1.27042	5.24816	2.14871	2.11474	0.767096	1.62641	2.90767	4.82151	2.87696	1.71769	2.09274	2.55326
	1.25	0	3.66465	1.8555	6.0776	2.3088	2.38485	0.7874	0	5.8265	2.5123	0.48505	0	0	0	0.2147	1.3753				1.25	2.43983	1.15709	0.752432	0.649602				15-18	2.65705	3.1259	3.51677	4.32471	1.04383	2.87218	2.65967	1.89185	0.943792	2.28537	2.42669	3.19471	1.67969	1.94887	2.53976	2.29697
	1.5	0	1.32845	4.518	4.8081	3.5051	2.76405	1.615	0	6.0669	3.2217	1.68395	0.89275	0	0	1.3862	0.21455				1.5	2.64839	1.49623	0.667818	0.673286				18-21	2.24593	2.22209	2.66269	2.73712	0.528519	1.77663	2.29423	0.997869	0.661915	1.6665	0.958412	2.46043	1.31107	1.38319	0.6332	2.41548
	1.75	1.07475	0.17085	0.9145	2.0605	0.48915	1.29165	3.36195	0.04915	2.61195	3.0757	1.63345	2.11265	0	0	1.168	1.2898				1.75	1.33762	1.32674	0.406845	0.383725				21-24	3.44482	2.54397	2.99185	2.28169	0.562158	1.51885	1.2144	1.39234	0.56865	1.07416	1.52615	2.37005	1.35676	1.4099	1.68638	1.83451
	2	1.82115	1.8819	0	0.632	0	0.6429	1.9504	1.52285	4.5363	2.147	2.7616	0.0559	0	0.0169	0.0158	2.5888				2	0.989764	1.51613	0.331573	0.541998
	2.25	2.4464	2.46555	0.393	0	0	2.3027	0.49765	4.13055	5.4079	2.43965	2.6656	0.9332	0	1.4315	1.2283	1.5188				2.25	1.1579	2.19506	0.446767	0.561932			Fig. 5F	Time (h)	Opn5cre;Gnas+/+ Mean	Opn5cre;Gnasfl/fl Mean	Opn5cre;Gnas+/+ SEM	Opn5cre;Gnasfl/fl SEM
	2.5	2.3413	2.8661	4.6685	0	0	1.605	0.6504	1.1194	2.03915	1.41505	2.2126	0.2732	0	0.9504	0.63695	0.12075				2.5	1.73304	0.974167	0.644872	0.267871			Mean, SEM	0-3	1.6464	1.48404	0.192543	0.275079
	2.75	2.565	0.2837	4.9545	0	0	3.2649	1.4061	0	2.32925	1.38775	0.4717	0	0	0.26995	0	0.6605				2.75	1.78203	0.568794	0.717371	0.267995				3-6	0.912826	0.768637	0.164784	0.156121
	3	2.05905	0	4.5605	0	0	3.24725	2.55325	0	3.65185	0.12995	0	0	0	0.7757	0	2.99115				3	1.77429	0.838739	0.691182	0.479731				6-9	0.968624	0.732686	0.397822	0.15136
	3.25	0.13145	0.0689	1.821	0.02965	0	2.44255	2.6563	0	3.2441	0	0	0	0	1.51375	0.01335	2.05555				3.25	1.02141	0.758528	0.4644	0.405908				9-12	1.5884	1.2596	0.299963	0.213517
	3.5	0	1.23425	0	4.3244	0	1.14095	1.3953	0	2.26315	0	0	0.37915	0	0.6378	1.9121	0.4403				3.5	1.15641	0.625833	0.579642	0.288612				12-15	4.54096	2.38645	0.84266	0.377802
	3.75	0	2.49525	0	6.5766	0	0	1.3166	0.0764	1.8536	0.00705	0.0809	4.29075	0.59385	0.0422	2.94485	0.31965				3.75	1.48406	1.13436	0.923171	0.519168				15-18	2.88573	2.13419	0.37868	0.208859
	4	0	0.4059	0	4.46895	0	0.1298	0.00195	1.3324	0.64855	0.164	1.6405	2.21125	1.85055	0.04795	1.44915	0.2522				4	0.715229	1.06628	0.628154	0.267745				18-21	2.06675	1.38756	0.282962	0.227394
	4.25	0.00015	0	0.031	0.4248	0	1.72775	0	1.7921	0.93885	0.1151	2.0866	1.07135	2.1254	0	0.35605	0.08975				4.25	0.311957	0.9528	0.243257	0.290825				21-24	2.07967	1.46877	0.387856	0.16602
	4.5	0.3603	0.5904	2.9625	0	0	1.5138	0.4909	0.76305	3.7265	0.0574	0.1068	3.0398	2.44585	0.598	0.01095	0.91415				4.5	0.845414	1.29583	0.401909	0.468257
	4.75	3.6813	2.92445	0.4475	0	0	0.02115	1.7523	0	1.6507	1.1119	0.06415	1.44365	1.71655	0.88435	0	2.4699				4.75	1.26096	1.03791	0.582391	0.293046
	5	3.06855	1.373	0	0	0.2545	0.10985	1.14835	0	2.0174	1.82885	0.94455	0.0449	0.04785	0.0561	0	0.7886				5	0.850607	0.636472	0.426278	0.271064
	5.25	2.7233	0.27185	0	0	0.1418	0.85035	0	0	2.6862	3.0298	1.54215	0	0	0	0	0.8433				5.25	0.569614	0.900161	0.376773	0.411504
	5.5	0.37355	1.088	0.166	0	0	2.59585	0	0	0.6478	1.57895	0.35315	0	0	0	0	1.67405				5.5	0.603343	0.472661	0.363224	0.230615
	5.75	0	0.02705	2.9915	0	0	1.47585	0	0	0	0.01805	0	0	0	0.02695	0	1.3778				5.75	0.642057	0.158089	0.442995	0.1525
	6	0	0.059	1.7995	2.272	0	0.0375	0.25165	0	0.21715	0	0.173	0	0	0.0734	0.4095	0.1584				6	0.631379	0.114606	0.36768	0.0467026
	6.25	0	0.0327	3.5765	7.20255	0	0	2.25065	0	0.6886	0	1.25095	0.7078	0	0	2.48205	0.1389				6.25	1.86606	0.585367	1.03922	0.279782
	6.5	0	0.01815	6.586	5.5534	0	0.48155	0.18925	0	2.95995	0	0.15515	3.7049	0	0	0.5477	1.31475				6.5	1.83262	0.964717	1.10167	0.473816
	6.75	0	0.0252	1.216	2.2685	0	2.1038	0	0	1.46955	0	0	2.0148	0.09885	0.17185	0	0.7727				6.75	0.801929	0.503083	0.3949	0.252144
	7	0.72405	0.0833	0	0.018	0	0.5095	0	0	0.4767	0	0	0.68265	1.01545	0.3758	0.07455	0.4328				7	0.190693	0.339772	0.113027	0.118994
	7.25	1.4967	0.43585	0	0	0	0	0	0.3543	1.2809	0	0	2.68815	2.79715	0	0.72425	0.49285				7.25	0.276079	0.9264	0.212499	0.370059
	7.5	0.02705	4.2466	0	0	0	0.2454	0.1982	1.68655	2.38155	1.1155	0.2049	0.50265	2.27495	0	0.2019	1.58615				7.5	0.673893	1.10602	0.596716	0.306816
	7.75	0	1.6471	0.862	0	0	1.08205	0.5493	1.4528	2.3002	1.0289	0.27545	0	3.3419	0	0	0.4297				7.75	0.591493	0.980994	0.242973	0.394895
	8	0.21805	0.2864	7.0375	0.0055	0	0.0554	0.0554	0.73045	3.7196	0.03725	0.5538	0	0.8749	0	0	0.0522				8	1.09404	0.663133	0.991437	0.399436
	8.25	0.6144	0.06095	8.0625	0.5935	0.08725	0.10245	0	1.85545	0.89605	0.05865	1.2102	0	0	0	0.25635	0.0883				8.25	1.36015	0.485	1.12128	0.225774
	8.5	0	0.6827	4.8945	0.2135	1.29555	1.5832	0.26145	4.27945	0	0.11785	0.0071	0.4852	0.0055	0.07355	0.91735	0.20685				8.5	1.27584	0.676983	0.642293	0.4614
	8.75	5e-05	1.05705	4.227	1.9159	1.53815	0.33235	0.47625	2.36855	0	0	0	2.56095	0.5815	1.07845	0.0124	2.3355				8.75	1.36382	0.993039	0.542013	0.377294
	9	0.3982	0.3361	1.5815	1.92885	0.12085	0	0.0733	0.58355	0	0	0	3.6358	2.4497	0.70475	0.5318	2.7667				9	0.634114	1.18581	0.296744	0.46157
	9.25	1.0195	0.01425	0.4545	0.6727	0	0	0.9911	1.771	0	0	0.16825	3.51755	2.3948	0.0353	2.7948	2.27675				9.25	0.450293	1.43983	0.173316	0.465635
	9.5	0.4758	0.4435	0.0155	2.113	0	0	0.2358	0.41475	0	0.2541	1.3558	1.3366	0.6249	0	0.81645	0.6415				9.5	0.469086	0.6049	0.284663	0.168191
	9.75	1.44855	0.0395	0.042	0.2215	0	1.06485	0	0.15745	0.07475	1.66165	1.1683	2.424	0	0.33085	0	0.0692				9.75	0.402343	0.654022	0.226328	0.295727
	10	0.06695	0	0.0685	0	0	2.25105	0.56315	0.31255	0.55825	0.5626	0.00225	3.12495	0.21765	1.2799	0.323	0.7217				10	0.421379	0.789206	0.314363	0.316145
	10.25	0.37185	0	1.218	0.60345	0.66085	1.6945	2.2846	2.09435	1.48355	0	0.0181	3.2886	1.60145	0.55795	1.79285	1.3292				10.25	0.976179	1.35178	0.302487	0.349873
	10.5	1.16905	0	9.178	3.1639	2.3245	0.41265	2.98665	0.85455	0.29645	0.71655	0.18715	0.7329	0.27605	1.3622	2.83715	0.4675				10.5	2.74782	0.858944	1.16754	0.275465
	10.75	1.1835	0.166	13.8165	2.89645	3.4796	0.21775	1.27115	2.2999	0.913	0.60165	1.44085	0	0	0.8777	2.8336	0.81095				10.75	3.29014	1.08641	1.81731	0.320502
	11	0.91055	1.87905	10.5	0.07025	1.07835	1.4949	0.03085	0.95935	0.5369	0.0499	1.84935	0	0	0.2646	1.99055	3.66585				11	2.28056	1.03517	1.39392	0.415963
	11.25	2.8682	3.18275	4.6885	0.0345	0.0312	2.15055	1.15385	2.90865	0.67235	0.42495	1.1025	0.3289	0.05665	0.48715	2.0104	4.65085				11.25	2.01565	1.40471	0.652048	0.507859
	11.5	1.4559	3.4386	0	0.57955	0	0.443	3.80955	3.96175	0.711	1.0164	1.385	3.6114	2.1124	0.1603	1.87665	3.39475				11.5	1.38951	2.02552	0.606967	0.453445
	11.75	3.09865	1.23385	0	5.9891	0.2164	2.75345	2.6883	4.05215	0.913	1.6368	0.2235	3.9747	0.3592	0.87475	0.51145	1.2402				11.75	2.28282	1.53175	0.7772	0.491007
	12	6.50245	3.838	0	4.24345	0.5345	6.0855	1.82115	4.32945	1.08755	1.47135	5.3599	4.83805	0.59895	2.49075	1.2537	0.23065				12	3.28929	2.40671	0.974904	0.648551
	12.25	9.8063	6.13235	1.0655	3.51555	1.3136	8.03955	2.3257	1.89285	0.0174	1.27125	3.6727	2.22645	5.0343	2.58535	3.1235	2.73415				12.25	4.59979	2.50644	1.2995	0.476751
	12.5	9.37425	5.1097	8.58	4.3744	0.9801	8.1054	4.54865	2.239	0	1.42295	2.5127	3.1274	4.44435	2.02215	3.84305	4.9188				12.5	5.8675	2.7256	1.12433	0.514742
	12.75	5.7309	6.79325	13.4555	6.8486	0.7291	6.62775	2.45585	2.86465	0.1421	3.4077	2.0734	6.1192	3.39975	1.2114	4.3621	6.35295				12.75	6.09156	3.32592	1.52507	0.691623
	13	6.79155	3.46465	12.0485	6.4101	0.0765	6.02325	2.06585	3.8234	0.55085	2.56125	3.1189	7.03165	2.57235	3.34615	3.03825	4.4545				13	5.26863	3.38859	1.46895	0.579726
	13.25	7.5631	2.9991	7.291	4.96175	0.01985	6.4987	2.68105	3.4953	0.8345	3.4482	2.43475	6.96145	2.7872	1.9485	4.20005	3.81805				13.25	4.57351	3.32533	1.05757	0.570768
	13.5	7.68005	6.17505	7.8605	7.09615	0	5.1494	3.83375	3.04545	0.91345	0.35345	0.9323	6.2887	3.2557	1.5184	3.10015	2.57655				13.5	5.39927	2.44268	1.05115	0.602142
	13.75	5.3968	2.37035	7.491	8.0219	0.7117	4.81435	2.6008	2.4588	1.6348	1.8859	4.48235	4.8155	4.07285	1.76575	1.1356	3.3644				13.75	4.4867	2.84622	1.03216	0.455851
	14	7.51655	0.49275	4.063	6.0673	1.8101	4.5911	2.68915	0.51	1.5502	1.68225	4.0562	7.0315	2.72845	0.0661	0.04645	2.8792				14	3.88999	2.28337	0.922255	0.74726
	14.25	7.73225	0.2982	5.558	3.5431	2.2431	1.301	0.49745	0	1.5926	0.5277	3.5404	3.6108	2.14835	0.6881	0.4722	0.89625				14.25	3.02473	1.49738	1.04938	0.446017
	14.5	9.8046	4.1513	5.205	4.7722	2.38965	2.22145	0.0047	0	0.75695	1.2044	3.2011	4.22985	2.2911	0.9047	0.2444	0.12755				14.5	4.07841	1.44001	1.16946	0.495021
	14.75	6.98235	3.67925	5.502	7.1352	3.2567	3.67655	0.41825	0.7052	0.28055	0.4616	1.8715	3.3139	2.51285	2.01915	0.3035	0.1167				14.75	4.37861	1.28722	0.893966	0.388342
	15	3.7139	3.11605	4.8175	7.41075	2.4506	5.09205	1.99085	2.1275	0.6113	1.44535	0.54345	3.08515	1.5543	1.76345	2.0827	0.72265				15	4.08453	1.54843	0.702794	0.279118
	15.25	2.9552	3.50395	4.8815	9.5855	2.36905	2.10535	1.8878	2.9567	1.21335	2.31895	0.10385	2.0684	1.0545	1.0267	2.48575	3.6059				15.25	3.89834	1.87046	1.02297	0.36782
	15.5	4.2655	5.1219	1.6745	8.1965	1.54925	1.83725	5.54625	3.41705	0.7255	2.53915	1.7177	5.69175	0.3037	1.1004	2.46345	4.70705				15.5	4.02731	2.51842	0.943865	0.606018
	15.75	1.757	4.8945	1.469	4.033	0.94675	4.2416	3.95015	2.8571	0.67875	1.50775	3.3589	5.31365	0.29755	1.9231	4.77375	5.98275				15.75	3.04171	2.96592	0.601451	0.683259
	16	0.063	5.03255	4.7005	0.875	0.56265	4.05795	3.19995	2.9683	1.65735	3.03195	3.64895	5.2007	3.11405	1.18875	5.13765	5.5019				16	2.64166	3.4944	0.792308	0.51359
	16.25	0.12815	3.88125	1.8815	0	0.06915	2.95795	0.71125	0.78375	2.16345	1.3681	2.36835	5.035	3.4058	1.43785	5.0642	3.35155				16.25	1.37561	2.77534	0.590291	0.518413
	16.5	2.5642	2.77585	2.273	0	0.5719	3.9868	0	0	1.0919	1.7629	1.6209	6.1713	4.27785	2.2865	3.87005	3.1537				16.5	1.73882	2.69279	0.587653	0.625872
	16.75	2.25585	1.89145	3.263	0	1.56495	2.0743	0	0	1.45125	2.81905	0.18115	3.87425	3.69995	2.14065	2.2568	1.1051				16.75	1.57851	1.94758	0.453127	0.464648
	17	1.49295	2.4388	4.2795	2.0045	1.0465	1.72785	0.08165	0	1.03575	5.58885	0.32985	2.53815	2.0005	1.8926	2.88445	0.14815				17	1.86739	1.82426	0.492467	0.587294
	17.25	2.08255	1.19365	5.887	7.495	0.0206	2.8421	2.1699	0.2855	1.0535	5.612	2.8495	1.65335	1.56195	1.6673	1.78485	0.11115				17.25	3.09869	1.84212	1.00199	0.545385
	17.5	4.20445	2.1347	5.8865	7.664	0.02325	2.60095	3.7113	3.803	0.58665	1.6441	4.15965	0.03055	0.10125	2.5638	0.21325	0.1397				17.5	3.74645	1.47133	0.950064	0.552503
	17.75	5.80685	1.45065	2.8915	6.042	0.87285	2.3082	5.3229	3.44995	0.00055	0	6.05065	0	0	2.69715	0	0.1238				17.75	3.52785	1.36912	0.816398	0.735338
	18	3.252	3.20145	1.813	2.915	1.52225	1.506	6.00365	1.94515	0	0.07165	4.61405	0.86895	0.4646	3.64705	0	1.2072				18	2.88762	1.42429	0.59501	0.559637
	18.25	2.913	3.0151	6.6335	0.035	0.4214	1.5782	3.30015	1.52195	0	0.74655	1.58395	2.99045	1.4308	1.4891	0	4.1353				18.25	2.55662	1.54423	0.836461	0.444547
	18.5	2.898	2.8165	4.6265	0	0	2.8467	4.0041	0.3653	0.35695	0.06725	0.0373	5.4465	0.9357	1.33515	0.0413	4.48145				18.5	2.45597	1.45188	0.683993	0.684175
	18.75	0.4755	2.78325	3.06	0.684	0.3659	3.53595	1.9442	0	0.79915	0.0887	0.0527	6.8632	0.04625	0.8001	1.0698	6.12975				18.75	1.83554	1.76107	0.503234	0.906773
	19	0	2.00305	0.3695	3.7	1.55435	3.1638	0.10215	0.04385	1.3986	1.38845	0.34695	7.7024	1.8834	0	1.4668	4.3349				19	1.55612	2.06282	0.563243	0.829376
	19.25	0.21865	3.19215	0.4915	4.233	1.11	4.34485	0.00345	1.30935	1.29905	1.9723	0.202	3.2773	3.4082	0	2.8372	2.1391				19.25	1.94194	1.82717	0.725543	0.412779
	19.5	0.9024	1.11445	3.9305	5.482	0.9112	0.79245	0	1.48735	0.59625	2.4799	0.62925	0.26255	3.36055	0	0.71765	0.13775				19.5	1.87614	1.07458	0.761833	0.384007
	19.75	2.93515	0.30205	5.172	3.4715	0.03195	0.00125	0.2905	0.5648	1.07265	2.51805	2.01635	0	1.77625	0.7372	0	0.09225				19.75	1.74349	0.975283	0.791539	0.3123
	20	2.84255	1.8408	2.9065	3.6205	0.6887	0	2.2558	0	1.98605	2.4566	1.3683	0	2.3466	2.6852	0.00335	0.5435				20	2.02212	1.26551	0.487083	0.380973
	20.25	3.9904	2.0246	3.2475	3.7225	0.265	0	2.27445	0	0.83665	3.40055	0.0084	0.7828	1.28725	2.93485	0.61915	1.5881				20.25	2.21778	1.27308	0.602359	0.399056
	20.5	3.7315	2.8908	0.4735	6.1695	0	0.32285	4.1788	0.771	0.23475	3.01485	0.1195	2.9063	0.10435	2.82815	0.88485	2.0953				20.5	2.53814	1.43989	0.886935	0.420361
	20.75	3.1	2.46915	1.63	1.5495	0	1.335	3.65325	2.36085	0.00425	2.8271	0.7031	0.8851	0	1.48935	0.01675	2.0132				20.75	1.96241	1.14441	0.461249	0.359942
	21	1.938	1.23385	0.261	0	0	3.66915	1.8145	2.6027	0.02055	0.6326	0.7775	0	0	0.0353	0.57475	2.5034				21	1.27379	0.794089	0.505769	0.347662
	21.25	0.796	0.4363	0.925	0	0	3.93785	0.0121	2.43405	0.66645	0	0.4551	0	0	0	2.02045	2.60525				21.25	0.872464	0.909033	0.531352	0.372833
	21.5	2.8365	0.42985	5.201	1.088	0	2.43875	0	0.34365	0.35635	0	1.66635	1.4293	0	0	0.68455	0.81575				21.5	1.71344	0.588439	0.721456	0.206909
	21.75	1.6912	1.6756	6.7155	3.119	0	0.8423	0	0	0.00855	0	0.82045	3.89475	0.00035	0.3096	1.91105	1.772				21.75	2.00623	0.968528	0.886791	0.445468
	22	1.9748	2.7366	2.43	5.6225	0.04005	0.80055	0.29665	0	0	0.98135	1.0299	4.4403	0.32455	1.1505	0.26595	1.7509				22	1.98588	1.10483	0.724252	0.461272
	22.25	2.8904	2.9738	0.2955	3.86	0.36185	1.67525	1.73995	0	0	3.09785	1.7249	4.39705	1.78135	2.47275	0	0.59505				22.25	1.97096	1.56322	0.510759	0.52115
	22.5	3.59235	2.59415	0.173	2.3155	0.00345	0.09835	2.8538	1.1753	0	3.12275	3.0073	2.40505	2.43455	3.6285	0.00545	0.37915				22.5	1.66151	1.79534	0.574363	0.474176
	22.75	4.74555	5.0948	0.2275	1.1325	0	0.08265	2.5291	3.89625	0.002	0.7779	3.74165	1.19915	4.108	3.47815	0.96945	1.1022				22.75	1.97316	2.14164	0.830394	0.540988
	23	5.7993	5.0032	2.5835	2.005	0.38765	1.60195	1.0289	2.76035	0.70085	1.53065	0.6752	0.0143	2.93335	2.37345	2.13265	1.48965				23	2.62993	1.62338	0.767151	0.3374
	23.25	5.80045	4.5805	10.1265	3.991	1.27495	3.58365	0	0.31155	1.29125	1.89725	0.0541	0.9068	2.8715	2.74335	3.50195	1.30835				23.25	4.19386	1.65401	1.23875	0.396413
	23.5	4.1303	3.18315	5.6115	4.1635	2.06875	1.01455	0.43975	0	0.63215	0.85295	0.15775	3.4824	1.2325	1.6698	4.39015	2.8595				23.5	2.9445	1.69747	0.704194	0.515106
	23.75	5.39865	2.1276	2.794	2.359	2.0254	0	2.37445	0.43765	1.21365	0.067	2.0772	4.02655	0.23315	0.01415	2.44455	4.0141				23.75	2.43987	1.61422	0.599859	0.53863
	24	3.18915	1.00215	1.55	0.006	1.14595	0	2.69795	4.1389	2.50065	1.00375	3.65255	4.61505	1.71855	0.45315	3.02195	2.65335				24	1.37017	2.63977	0.463631	0.466175

## Sheet: All Locomotion 10deg
Figs. 5C,F	Time (h)	Opn5cre;Gnas+/+ #1	Opn5cre;Gnas+/+ #2	Opn5cre;Gnas+/+ #3	Opn5cre;Gnas+/+ #4	Opn5cre;Gnas+/+ #5	Opn5cre;Gnas+/+ #6	Opn5cre;Gnas+/+ #7	Opn5cre;Gnasfl/fl #1	Opn5cre;Gnasfl/fl #2	Opn5cre;Gnasfl/fl #3	Opn5cre;Gnasfl/fl #4	Opn5cre;Gnasfl/fl #5	Opn5cre;Gnasfl/fl #6	Opn5cre;Gnasfl/fl #7	Opn5cre;Gnasfl/fl #8	Opn5cre;Gnasfl/fl #9			Fig. 5C	Time (h)	Opn5cre;Gnas+/+ Mean	Opn5cre;Gnasfl/fl Mean	Opn5cre;Gnas+/+ SEM	Opn5cre;Gnasfl/fl SEM			Fig. 5F	Time (h)	Opn5cre;Gnas+/+ #1	Opn5cre;Gnas+/+ #2	Opn5cre;Gnas+/+ #3	Opn5cre;Gnas+/+ #4	Opn5cre;Gnas+/+ #5	Opn5cre;Gnas+/+ #6	Opn5cre;Gnas+/+ #7	Opn5cre;Gnasfl/fl #1	Opn5cre;Gnasfl/fl #2	Opn5cre;Gnasfl/fl #3	Opn5cre;Gnasfl/fl #4	Opn5cre;Gnasfl/fl #5	Opn5cre;Gnasfl/fl #6	Opn5cre;Gnasfl/fl #7	Opn5cre;Gnasfl/fl #8	Opn5cre;Gnasfl/fl #9
	0	1.3055	0.884	1.2735	0.0005	3.09835	2.97	3.0295	3.4765	0.49035	2.749	1.8615	4.831	3.0755	3.8114	3.2915	0.0555			Mean, SEM	0	1.79448	2.62692	0.467136	0.519128			Individual subjects	0-3	1.16823	1.10323	0.691692	1.60438	1.47918	1.84296	1.64138	1.40742	2.69298	1.66746	0.717538	1.3525	1.26523	1.46359	2.89192	1.71912
	0.25	1.038	0.0835	0.1725	0	3.0843	0.3765	2.52	0.613	0.99785	2.86	0.2265	3.211	4.8115	1.80555	0.4645	0.4565				0.25	1.03926	1.71627	0.477066	0.530166			3-hour bins	3-6	1.08835	1.36192	1.09112	1.08023	0.232596	1.16842	1.98992	0.935385	1.09898	0.659038	0.111769	1.11719	1.55119	0.460373	0.769385	1.91338
	0.5	0.004	0.0855	0.685	0	3.00215	0.399	2.253	0.1915	2.05255	4.5345	0	5.0605	3.141	0.0656	0.1115	0.9425				0.5	0.918379	1.78885	0.458277	0.670728				6-9	0.537231	0.487346	0.773231	0.7005	0.109265	0.966115	1.34304	0.598115	0.623638	0.292846	0.448192	1.0515	0.764	0.210773	0.689923	1.26404
	0.75	0.2705	0.029	0.75	0.0435	2.2051	1.572	3.3615	0.227	2.69775	2.4965	0	2.4315	1.783	0	0.0585	0.2855				0.75	1.17594	1.10886	0.477888	0.402629				9-12	1.48765	1.08935	1.20942	1.36812	0.625035	1.29104	1.44881	1.03753	0.369169	0.7902	0.830819	1.61	1.06398	0.742162	0.928692	1.23262
	1	2.4505	0.0705	0.5665	1.7175	1.52085	0.8915	2.5855	0.582	3.31025	1.397	0	0.307	1.1135	0	0.4075	2.597				1	1.40041	1.07936	0.356746	0.391001				12-15	4.23454	2.36023	2.42685	2.62458	1.22882	1.54208	2.29612	2.0046	1.09104	1.1463	0.904985	3.93185	2.05566	1.2806	1.52065	2.01708
	1.25	3.02	0.2205	0.124	3.3	1.1715	1.9315	1.0995	3.0125	0.9475	2.297	0.0825	0	0	0	0.595	4.3575				1.25	1.55243	1.25467	0.475999	0.532683				15-18	2.35773	3.34512	1.66681	2.95446	1.35515	1.75742	1.94962	2.19717	0.839565	1.92845	1.07998	3.69377	1.59819	1.35452	2.01242	1.70854
	1.5	1.917	1.417	0.125	2.648	1.34115	3.4655	1.6585	3.1295	3.1042	0.3685	1.2375	0	0	0	3.0245	1.9515				1.5	1.79602	1.42397	0.39909	0.468506				18-21	2.146	1.44431	2.05465	2.0985	0.214654	1.26504	1.16404	1.63543	0.560792	2.35754	0.931088	1.93896	1.14408	1.62152	1.65638	1.73892
	1.75	3.3235	2.033	0.2155	3.863	1.57575	2.773	0.3895	0.446	1.9967	0	2.09	0	0	0.05655	5.666	2.6625				1.75	2.02475	1.43531	0.529485	0.636926				21-24	2.47273	4.17681	1.72858	1.52223	0.321062	0.868385	1.61354	1.9083	0.0859885	0.766654	1.49373	1.87612	1.21135	2.10196	1.456	1.02127
	2	1.7905	2.9565	0.142	3.4365	0.22935	4.111	0.114	1.7995	4.13495	0	1.176	0	0	1.02985	7.682	3.1915				2	1.82569	2.11264	0.643841	0.848274
	2.25	0.001	1.108	0.252	2.1355	0.54325	4.7965	1.101	3.0035	4.30705	0.3655	0.218	0	0	3.0877	8.687	1.469				2.25	1.41961	2.34864	0.622175	0.952071			Fig. 5F	Time (h)	Opn5cre;Gnas+/+ Mean	Opn5cre;Gnasfl/fl Mean	Opn5cre;Gnas+/+ SEM	Opn5cre;Gnasfl/fl SEM
	2.5	0	1.0325	0.4455	3.1435	1.195	0.672	0.4765	0.933	4.88705	3.0725	1.1095	0	0.056	4.2397	5.301	0.1545				2.5	0.995	2.19481	0.387993	0.728136			Mean, SEM	0-3	1.36158	1.68642	0.149259	0.230427
	2.75	0	2.065	1.946	0.569	0.26265	0	0.9525	0.4665	4.2825	1.497	1.285	0.0365	0.988	3.3833	2.239	1.0115				2.75	0.827879	1.6877	0.329266	0.460602				3-6	1.14465	0.957412	0.195441	0.182538
	3	0.0665	2.357	2.2945	0	0	0	1.797	0.416	1.8	0.0395	0.0415	1.705	1.4795	1.547	0.067	3.2135				3	0.930714	1.14544	0.436169	0.361866				6-9	0.70239	0.660336	0.147222	0.112822
	3.25	0.0225	2.6945	0.692	0	0	0.25	3.7115	0.4215	0.0398	0.33	0.006	1.107	4.2735	1.31	0.04	3.741				3.25	1.05293	1.25209	0.573561	0.544922				9-12	1.21706	0.956129	0.111492	0.115262
	3.5	0	1.468	2.5165	0.962	0	0.267	3.915	0.254	0	3.0095	0.7075	2.7975	4.1385	0	0.058	4.381				3.5	1.30407	1.70511	0.554367	0.619198				12-15	2.3876	1.77253	0.363045	0.306665
	3.75	0	0.9425	1.145	2.9965	0	0.376	0.9965	0.491	0	1.378	0.511	1.4785	4.5125	0	0.019	1.294				3.75	0.922357	1.076	0.389063	0.474408				15-18	2.19804	1.82362	0.274382	0.276112
	4	0	0.0345	0.0555	2.695	0.0776	2.097	1.775	1.5015	0.35725	0	0	0.521	4.188	0	0.0115	0.0645				4	0.962086	0.738194	0.445669	0.460869				18-21	1.48388	1.50941	0.262979	0.181597
	4.25	0	0.127	0.094	1.3675	1.8645	2.8155	0.1855	1.6205	0.9351	0	0	0.1015	1.215	0	0.578	1.0255				4.25	0.922	0.6084	0.419247	0.205526				21-24	1.81476	1.3246	0.469864	0.212307
	4.5	0	0.642	0.596	2.156	1.08085	4.367	0.388	1.743	2.4077	0	0	0.9805	0.109	0.09195	2.061	3.796				4.5	1.31855	1.24324	0.569778	0.449743
	4.75	0.0645	3.1365	0.894	2.137	0.0008	2.953	0.7215	0.212	1.58585	0.001	0.086	2.524	0	2.189	3.4865	2.065				4.75	1.41533	1.34993	0.498247	0.436983
	5	1.552	2.2115	2.538	1.2355	0	1.842	1.5925	0.218	1.6553	0.8345	0.0325	1.0675	0	0.8469	2.5485	1.9105				5	1.56736	1.01263	0.308611	0.294812
	5.25	3.2695	1.6895	2.9005	0.4625	0	0.222	2.3575	0.6685	3.6487	2.211	0	0.0195	0	0	0.982	0.229				5.25	1.55736	0.862078	0.507102	0.424542
	5.5	4.584	0.1735	0.2775	0	0	0	2.12	1.812	1.8426	0.734	0	0	0	0	0.073	0.085				5.5	1.02214	0.505178	0.660107	0.261751
	5.75	2.8995	0.667	0.081	0	0	0	1.832	2.2655	0.0145	0	0.0595	0.0845	0.011	0	0.058	0.7105				5.75	0.782786	0.355944	0.434399	0.250317
	6	1.69	1.5615	0.1	0.031	0	0	4.477	0.5365	0	0.03	0.009	2.137	0.2385	0	0.0195	2.3585				6	1.12279	0.592111	0.627245	0.318852
	6.25	0	1.9075	0.1095	1.0945	0	0.23	3.692	0.1255	0	0.028	0	1.844	2.976	0	0.014	0.4955				6.25	1.00479	0.609222	0.522473	0.357048
	6.5	0	0.0855	0.0815	1.0885	0.07555	1.1945	0.713	0.2465	0.014	0.181	0.201	0.2345	1.862	0	0.0135	0.208				6.5	0.46265	0.328944	0.197688	0.194571
	6.75	0	0.022	0.384	0.1825	0.0094	3.2	0.003	1.4665	0.38125	1.208	0.582	0.048	0.001	0	0.1955	0.8355				6.75	0.542986	0.524194	0.446081	0.181028
	7	0	0.0255	0.4865	1.663	0	2.1835	0	1.197	1.10395	0.5405	0.018	0.5015	0	0.09	0.0105	4.063				7	0.622643	0.83605	0.346987	0.431741
	7.25	0	0.057	1.6045	0.2895	0	0.141	0.0025	0.3605	3.2418	0	0	2.3935	0	0.062	0.2695	1.6295				7.25	0.299214	0.884089	0.22118	0.409357
	7.5	0	0.4295	2.456	0.2755	0.03715	0	0.143	0.5975	3.25505	0	0.193	0.6625	0	0	0.221	2.8505				7.5	0.477307	0.864394	0.335211	0.422921
	7.75	0.1375	0.5325	2.288	0.6795	0.1066	0	2.117	0.5565	0.07685	0.034	1.398	0	0	0.33865	0.0395	2.8465				7.75	0.8373	0.587778	0.364649	0.32017
	8	2.3255	1.4185	1.434	0.835	0	0.0035	2.7245	1.184	0	0.8435	1.6525	0.031	0	0.7154	0.034	0.4055				8	1.24871	0.540656	0.398855	0.200405
	8.25	1.338	0.124	0.153	0.0535	0	0.5155	1.44	0.6815	0	0.455	1.2015	1.7625	0.0195	0	0.5015	0.0465				8.25	0.517714	0.518667	0.23376	0.205966
	8.5	1.2035	0.0165	0.154	0.4285	0	2.112	2.021	0.19	0	0	0.2895	3.1245	1.2715	0.061	1.7465	0.0385				8.5	0.847929	0.746833	0.350785	0.363905
	8.75	0.2895	0.1265	0.249	1.902	0.01905	1.7455	0.1205	0.246	0	0.004	0.0125	0.471	1.776	1.017	4.5335	0.38				8.75	0.636007	0.937778	0.308974	0.489518
	9	0	0.029	0.552	0.5835	1.1727	1.234	0.006	0.3875	0.0344	0.483	0.2695	0.4595	1.7875	0.456	1.3705	0.275				9	0.511029	0.613656	0.202131	0.191349
	9.25	0.026	0.127	2.998	0.2385	1.95165	0.523	0.3285	0.7235	0.30305	1.4975	0.0165	2.8135	2.582	0.2693	0.0555	0.371				9.25	0.884664	0.959094	0.430217	0.360845
	9.5	0.529	0.185	1.3685	0.36	0.0404	0.002	0.543	2.613	0.90285	0.898	0.3295	2.101	2.8945	0.8989	0.0655	2.1545				9.5	0.432557	1.42864	0.17615	0.342282
	9.75	0.658	0.1635	1.715	0.4685	0	0	0.3485	0.506	1.36035	1.107	0.436	1.7325	0.12	0.89985	0.0255	1.1565				9.75	0.479071	0.815967	0.225478	0.193425
	10	1.59	1.0295	2.866	0.474	0	0.1595	0.0975	0.7315	0.83445	0.06	1.491	0.846	0	0.0194	0.3545	0.2265				10	0.888071	0.507039	0.394632	0.168216
	10.25	0.6225	1.55	0.357	0.4065	0	0.172	0.785	0.3315	0.02105	1.025	3.425	0.0045	0	0.062	1.443	0.5705				10.25	0.556143	0.764728	0.192937	0.373421
	10.5	1.6205	0.8995	0.0965	2.2095	0.3624	0	1.4435	0.5515	0	0.4835	1.1055	0.083	0.2105	0.8015	2.626	1.403				10.5	0.947414	0.807167	0.318411	0.275234
	10.75	0.5625	0.6525	0.183	0.8495	2.1174	0.0355	1.685	1.3475	0	0.0905	0.1895	1.7165	1.185	1.0497	2.811	0.0655				10.75	0.869343	0.939467	0.289945	0.31787
	11	1.124	0.4315	0.396	0.005	1.33375	1.527	3.284	1.472	0.10605	0.7715	0.394	3.4635	1.282	0.6368	2.104	0.0245				11	1.15732	1.13937	0.411904	0.367371
	11.25	2.433	0.898	1.742	0.8795	0.01195	3.674	2.0555	0.829	0.8535	1.0845	0.602	2.887	0.539	0.053	0.2215	0.78				11.25	1.67056	0.872167	0.455704	0.273702
	11.5	2.2455	1.222	1.3115	1.9635	0	3.0885	4.519	0.4345	0.36315	0.786	1.0765	1.2625	0.0265	0.4183	0.341	2.935				11.5	2.05	0.849272	0.548887	0.291215
	11.75	2.938	4.088	1.774	6.14	0.05195	3.357	1.1845	1.282	0	0.995	0.741	0.0965	0.4215	1.49155	0.1575	2.8005				11.75	2.79049	0.887283	0.761538	0.297594
	12	4.9905	2.886	0.363	3.2075	1.08325	3.011	2.5545	2.27835	0.02035	0.9911	0.72465	3.464	2.78325	2.5918	0.4975	3.2615				12	2.58511	1.84583	0.569868	0.43113
	12.25	6.2	2.1725	2.6555	0.4855	2.64575	2.5465	5.099	2.37205	0.5731	1.7362	1.27295	3.5745	3.85055	0.57615	0.884	2.2605				12.25	3.11496	1.9	0.723921	0.407003
	12.5	4.596	4.3205	2.658	1.512	3.17595	1.6595	5.3555	1.31395	1.5365	1.0665	1.1783	3.8755	2.8518	1.18015	1.555	1.3535				12.5	3.32535	1.76791	0.561829	0.317948
	12.75	3.9695	2.259	3.3995	2.5135	2.40745	0.8445	3.697	1.9326	2.4412	0.9122	1.2377	4.1915	5.0205	2.12305	2.263	1.7135				12.75	2.72721	2.42614	0.403776	0.447551
	13	2.62	1.9265	3.73	4.1935	2.1324	0.9025	2.4095	3.9825	1.1588	1.1808	1.74605	6.316	3.111	1.5495	4.667	2.0285				13	2.5592	2.86002	0.419607	0.599718
	13.25	4.275	3.3415	4.7495	4.68	2.5319	0.039	1.772	3.08455	0.9417	0.92535	1.3895	5.074	2.1085	0.4868	3.1535	2.009				13.25	3.05556	2.13032	0.656441	0.482365
	13.5	4.1215	2.884	1.3115	3.7205	0.99685	0.411	0.306	2.81575	2.0582	0.86895	0.249	4.7125	0.2295	1.4963	1.41	4.795				13.5	1.96448	2.07058	0.59977	0.57585
	13.75	4.2625	1.861	2.929	4.321	0	1.1725	0.146	2.6291	1.91465	1.1923	0.2255	3.8275	0.1085	1.56675	0.308	3.781				13.75	2.09886	1.72814	0.680371	0.481306
	14	4.769	1.8335	1.445	0.7125	0	1.4835	1.21	3.26465	1.29745	1.303	1.4251	3.247	1.6195	0.228	0.066	2.0635				14	1.63621	1.61269	0.569571	0.375339
	14.25	4.0005	0.6035	2.3405	0.0435	0	1.4405	1.3045	1.3678	1.71195	2.16695	0.57505	1.8315	1.214	1.72895	0.3565	0.1735				14.25	1.39043	1.23624	0.536562	0.237111
	14.5	4.837	1.5605	1.8085	1.323	5e-05	2.134	2.084	0.1642	0.5296	1.46315	0.0015	2.5215	0.7785	1.1287	1.124	0.0925				14.5	1.96386	0.867072	0.551025	0.268531
	14.75	3.3885	1.798	0.847	2.4105	0.09575	2.656	1.511	0.18195	0	0.8635	0.328	3.5655	0.958	0.90745	2.07	0.5465				14.75	1.81525	1.04677	0.423235	0.373839
	15	3.019	3.2365	3.312	4.9965	0.9053	1.7465	2.4005	0.6723	0	0.23195	1.4115	4.913	2.09	1.08425	1.414	2.1435				15	2.80233	1.55117	0.492432	0.487601
	15.25	2.797	3.498	3.7715	4.796	1.83155	1.5545	4.407	1.36085	0	0.27815	0.99205	4.9285	0.6075	1.36875	1.826	1.904				15.25	3.23651	1.47398	0.466825	0.483794
	15.5	2.5525	4.5175	2.5135	5.3385	2.2674	1.029	3.0275	1.8121	0	1.5639	1.6613	8.692	0.6625	1.70795	2.246	3.542				15.5	3.03513	2.43197	0.5482	0.847842
	15.75	3.0615	3.4765	0.474	3.212	2.63605	0.6165	1.116	0.61965	0	0.34	1.48055	7.199	1.733	0.3465	1.359	3.5135				15.75	2.08465	1.84347	0.491702	0.756883
	16	1.4305	2.323	0.1025	2.248	2.0536	0	0.0855	2.0351	0	0.04035	0.9905	4.8965	2.3975	0.6503	1.7285	1.4685				16	1.17759	1.57858	0.408956	0.499831
	16.25	1.2355	1.7665	0.712	2.2715	1.0093	0.004	1.0345	1.6858	0.41315	1.14095	0.848	2.0525	2.8405	1.9369	1.7365	0.9275				16.25	1.14761	1.50909	0.275309	0.24849
	16.5	2.4485	1.13	0.7595	0.8705	0.31485	0.0685	2.174	3.55055	0.76425	2.06185	1.3365	0	2.184	2.78865	1.745	0.583				16.5	1.10941	1.6682	0.33881	0.374783
	16.75	2.7375	2.2145	2.1295	1.1505	0.79945	0.4315	1.8775	6.68435	1.8583	0.6495	0.4175	0.119	1.953	0.8656	0.9665	1.57				16.75	1.62006	1.67597	0.31752	0.660668
	17	2.285	3.8315	1.9845	4.4205	0.0833	1.199	2.1595	6.3258	1.3291	1.85595	0	1.9145	1.8125	0.107	2.238	0.2155				17	2.28047	1.75537	0.55816	0.640224
	17.25	2.1155	4.9455	1.5505	1.759	0.6277	1.658	2.9525	3.0658	2.87245	2.41735	0.2243	3.0085	1.447	1.4795	2.0855	0.8505				17.25	2.22981	1.93899	0.522976	0.335687
	17.5	2.232	4.407	1.191	2.9815	1.74285	3.256	3.458	0.19995	1.60455	3.1601	0.86095	3.647	1.236	1.29715	3.0595	1.32				17.5	2.75262	1.82058	0.416037	0.393089
	17.75	2.8405	3.5795	1.8325	2.1185	1.97305	5.546	0.412	0.25405	1.5301	5.6978	2.03595	3.4655	1.704	1.7046	3.801	1.616				17.75	2.61458	2.42322	0.611322	0.54065
	18	1.8955	4.5605	1.3355	2.245	1.3726	5.737	0.2405	0.29695	0.54245	5.63195	1.7807	3.183	0.109	2.2716	1.956	2.557				18	2.4838	2.03652	0.738158	0.57268
	18.25	2.592	3.5265	4.2535	2.581	0.0351	2.883	1.315	0.36405	0	4.1906	2.63175	1.975	0	2.9256	0.7265	2.7215				18.25	2.45516	1.72611	0.529062	0.502753
	18.5	3.011	2.564	0.7265	0.5635	0.3217	0.221	2.4255	0.88295	0	4.61735	1.26185	0.009	0.002	2.3855	1.3875	0.791				18.5	1.40474	1.25968	0.455334	0.495144
	18.75	2.035	0.1005	0.0965	1.036	0.0971	0	3.283	1.1525	0	2.5117	0.694	0.364	1.033	4.4125	2.3105	0.3305				18.75	0.949729	1.42319	0.480762	0.471503
	19	2.1595	0.0725	0.247	2.0605	0	0.2375	1.51	3.5176	0	2.73925	0.0035	2.762	2.35	0.3355	0.5735	2.609				19	0.898143	1.65448	0.367269	0.466081
	19.25	2.9415	0.08	0.6025	3.1365	0	0.885	2.5735	5.52825	0	2.6762	0	3.0875	2.1935	0	1.4135	2.5355				19.25	1.45986	1.93716	0.519783	0.609201
	19.5	1.9395	0.1145	1.4095	3.263	0	2.743	2.5715	5.9089	0	0.1975	0	2.8965	1.5095	0.085	2.851	0.266				19.5	1.72014	1.52382	0.48386	0.676288
	19.75	0.0445	0.1315	2.413	3.037	0	1.1355	0.1665	0.4774	0.1152	1.0185	0.0576	3.2455	3.116	0.1405	5.338	0.312				19.75	0.989714	1.53563	0.476234	0.633688
	20	0.126	0.9745	1.0485	2.7985	0.28785	0.043	0	0.15945	1.4376	2.977	1.5991	1.3205	2.795	0.0985	0.431	0.315				20	0.75405	1.23702	0.377997	0.364964
	20.25	2.7715	1.97	3.182	1.6285	0.64085	0	0.001	1.42145	2.7705	1.997	1.8287	1.236	0.7165	0.69	0.205	1.1765				20.25	1.45626	1.33796	0.485627	0.259819
	20.5	1.545	2.3085	3.937	0.293	0	0.2235	0.0005	1.1289	1.85735	1.93	0.3166	0.424	0	1.792	0.207	3.385				20.5	1.18679	1.22676	0.566794	0.370752
	20.75	3.5375	0.9145	4.0935	1.286	0	1.7795	0.1495	0.27075	0.56405	0.161	0.881	3.266	0.0005	3.1395	0.423	4.3495				20.75	1.68007	1.45059	0.601412	0.55121
	21	3.2995	1.4585	3.3655	3.352	0.0353	0.5575	0.896	0.1515	0.00315	0	1.04935	1.4375	1.048	2.8035	3.7105	1.2575				21	1.85204	1.27344	0.549477	0.423323
	21.25	1.047	1.5505	2.1005	2.295	0.2856	0	2.087	0.51105	0	0	0.54145	1.563	1.7305	3.1715	6.6505	0.0775				21.25	1.33794	1.58283	0.347983	0.723967
	21.5	0.0235	2.2445	3.5185	1.2975	0.0016	0	1.4745	1.00895	0	0	1.31845	0.4855	0.188	0.2285	1.54	0.0315				21.5	1.22287	0.533433	0.507279	0.200388
	21.75	0	4.495	0.5455	2.6855	0.36375	0	0.215	0.6654	0	0	0.32515	2.0665	0	0	1.928	0.0525				21.75	1.18639	0.559728	0.655387	0.281839
	22	0.5745	4.1005	0.112	2.7715	0.4725	0	0.9815	0.57855	0	0.4445	0	2.6985	0	0	0.9495	0.3105				22	1.2875	0.553506	0.585965	0.289992
	22.25	2.1085	3.6625	0.141	1.0985	0	0	0.208	0.4287	0	2.046	0.6132	0.1175	0	0.1025	2.898	1.9675				22.25	1.03121	0.908156	0.527476	0.365471
	22.5	4.6235	4.2	0.715	0	0.06755	0.111	0.161	0.858	0	1.095	1.9911	0.0405	0	1.119	0.345	2.609				22.5	1.41115	0.895289	0.781198	0.308795
	22.75	5.411	6.727	1.132	0.7655	0.3649	0.7775	1.296	1.8791	0.0502	0.187	1.112	1.497	0.304	2.7145	0.1645	1.7515				22.75	2.35341	1.07331	0.976464	0.31697
	23	3.512	6.62	1.6715	2.036	0.40075	1.094	4.038	4.909	0.26895	0.964	1.0004	3.043	2.2495	3.6335	0.1005	0.1855				23	2.76746	1.81715	0.803987	0.576741
	23.25	2.688	5.8135	1.2825	1.0485	1.2239	2.262	3.0235	4.3918	0.3031	0.9205	2.8569	1.752	2.2865	3.985	0.0275	0.2275				23.25	2.47741	1.8612	0.627909	0.545725
	23.5	2.202	6.1975	1.8345	2.414	0.09295	1.9825	1.5555	3.1472	0.0021	0.7055	3.46555	2.126	2.1695	3.053	0.076	0.9485				23.5	2.32556	1.74371	0.706288	0.448778
	23.75	3.2655	4.912	3.8375	0.025	0.1527	1.724	2.55	2.80215	0	0.855	3.2835	2.7315	2.696	4.466	0.165	1.113				23.75	2.35239	2.01246	0.694883	0.511739
	24	3.3905	2.317	2.2155	0	0.7123	2.7805	2.49	3.4765	0.49035	2.749	1.8615	4.831	3.0755	2.0485	0.373	2.7445				24	1.98654	2.40554	0.452154	0.470433
