# Supplementary material for: Diurnal regulation of metabolism by Gs-alpha in hypothalamic QPLOT neurons
Source: PLoS One. 2023 May 4;18(5):e0284824. doi: 10.1371/journal.pone.0284824 (PMC10159165; doi:10.1371/journal.pone.0284824)
Supplement: S8 File — (XLSX) [file pone.0284824.s010.xlsx]

## Sheet: Sleep 28deg
Supp Fig 2 A,D	Time (h)	Opn5cre;Gnas+/+ #1	Opn5cre;Gnas+/+ #2	Opn5cre;Gnas+/+ #3	Opn5cre;Gnas+/+ #4	Opn5cre;Gnas+/+ #5	Opn5cre;Gnas+/+ #6	Opn5cre;Gnas+/+ #7	Opn5cre;Gnasfl/fl #1	Opn5cre;Gnasfl/fl #2	Opn5cre;Gnasfl/fl #3	Opn5cre;Gnasfl/fl #4	Opn5cre;Gnasfl/fl #5	Opn5cre;Gnasfl/fl #6	Opn5cre;Gnasfl/fl #7	Opn5cre;Gnasfl/fl #8	Opn5cre;Gnasfl/fl #9			Supp Fig. 2C	Time (h)	Opn5cre;Gnas+/+ Mean	Opn5cre;Gnasfl/fl Mean	Opn5cre;Gnas+/+ SEM	Opn5cre;Gnasfl/fl SEM			Supp Fig 2F	Time (h)	Opn5cre;Gnas+/+ #1	Opn5cre;Gnas+/+ #2	Opn5cre;Gnas+/+ #3	Opn5cre;Gnas+/+ #4	Opn5cre;Gnas+/+ #5	Opn5cre;Gnas+/+ #6	Opn5cre;Gnas+/+ #7	Opn5cre;Gnasfl/fl #1	Opn5cre;Gnasfl/fl #2	Opn5cre;Gnasfl/fl #3	Opn5cre;Gnasfl/fl #4	Opn5cre;Gnasfl/fl #5	Opn5cre;Gnasfl/fl #6	Opn5cre;Gnasfl/fl #7	Opn5cre;Gnasfl/fl #8	Opn5cre;Gnasfl/fl #9
	0	8.05556	20.0556	49.7222	50	42	69.5556	32.3333	11.7778	35.6111	66.7778	18.1667	72.6111	77.6667	100	47.0556	50.5			Mean, SEM	0	38.8175	53.3519	7.77553	9.60855			Individual subjects	0-3	50.1923	55.2436	77.094	83.4915	73.5812	76.9444	75.3675	73.8846	57.0641	66.5855	68.3034	75.2436	79.3333	86.5214	61.3974	71.7094
	0.25	54.5	11	95.3889	66.8889	26.6111	52.5	3.22222	29.3889	0	2.27778	32.9444	24.2222	79.0556	100	34.3333	57.3889				0.25	44.3016	39.9568	12.345	11.1144			3-hour bins	3-6	80.0641	63.6752	87.4359	91.0641	95.6111	95.1154	92.8034	83.1795	86.8248	87.5256	95.7137	83.4402	86.6496	92.0812	77.953	70.5812
	0.5	60.2778	51.7222	100	64.4444	20.7778	64.2778	48.3333	98.7222	9.61111	24.1111	59.5556	9.38889	53.7778	80.0556	46.8333	66.8889				0.5	58.5476	49.8827	8.95276	10.2934				6-9	76.0598	89.0684	86.594	90.0256	97.2692	95.765	98.6368	91.8205	88.3333	95.765	94.5769	90.9017	94.1538	93.1111	99.3504	81.0299
	0.75	83.0556	67.3889	100	100	46.4444	51.7778	99	96.2778	2.16667	53.2222	50	53.1667	69.6111	69.8333	51	87.9444				0.75	78.2381	59.2469	8.76969	9.05175				9-12	61.5641	44.4359	70.3547	87.1795	80.5641	75.8376	80.7179	77.7906	75.0128	86.8077	88.2949	77.9957	85.8034	78.4615	64.9744	62.1838
	1	52.7222	84.9444	100	100	50	98.7222	100	92.4444	32.7222	56.3333	87.0556	99.2222	100	74.7778	48	54.2222				1	83.7698	71.642	8.61831	8.21287				12-15	48.0427	62.4231	43.1923	27.8675	52.9615	37.6197	32.0812	57.5983	62.4359	55.3504	68.2308	59.5171	46.5256	50.641	47.7863	38.6752
	1.25	73.2778	100	85.2778	100	92.2778	100	100	95.5556	45.8889	61.5556	100	100	100	97.8889	49.5556	64.2222				1.25	92.9762	79.4074	3.91917	7.85139				15-18	78.2564	61.2949	47.1068	60.1368	64.406	60.8376	55.1325	62.906	46.594	65.3291	72.359	72.0385	58.0855	35.8761	57.6838	39.3675
	1.5	50	100	69.2222	99.8889	100	70.1667	82.0556	92.1111	50	77.7222	100	100	100	58.2222	53.0556	86.1111				1.5	81.619	79.6914	7.39095	6.96083				18-21	72.7863	90.0641	71.0214	76.7949	90.8761	77.9402	85.2521	81.7735	74.7137	79.5897	85.5983	79.1709	66.4145	70.3333	63.7692	72.6197
	1.75	62.7222	69.6111	60.7778	100	100	53.4444	74.2778	92.7222	65.8333	100	97.2222	100	100	53.4444	62.2778	88.4444				1.75	74.4048	84.4383	7.06221	6.20534				21-24	64.2906	54.2009	66.359	84.2308	75.8932	72.7949	69.4487	83.547	79.6795	89.4274	83.5043	71.8632	67.5	70.4145	72.8547	65.0769
	2	37.6111	50	42.4444	78.7778	100	61.1111	85.3333	100	100	100	59.1667	100	97.6111	90.5556	51.7778	78.4444				2	65.0397	86.3951	8.90063	6.33162
	2.25	27.1667	57.8333	59.8889	48.3333	100	78.7222	55.2222	100	100	100	34.8333	100	50.6667	100	80	40.4444				2.25	61.0238	78.4383	8.70804	9.45983			Supp Fig. 2F	Time (h)	Opn5cre;Gnas+/+ Mean	Opn5cre;Gnasfl/fl Mean	Opn5cre;Gnas+/+ SEM	Opn5cre;Gnasfl/fl SEM
	2.5	28.2778	51.2222	87.0556	77.0556	100	100	100	100	100	100	54.2778	100	70.9444	100	96.2778	82.0556				2.5	77.6587	89.284	10.6048	5.57412			Mean, SEM	0-3	70.2735	71.1159	4.71011	3.0052
	2.75	56	25.5556	59.4444	100	100	100	100	8.88889	100	59.5	94.7222	87.2222	78.8333	100	96.6111	91.3333				2.75	77.2857	79.679	11.455	9.82539				3-6	86.5385	84.8832	4.31238	2.47359
	3	58.8333	28.8333	93	100	78.4444	100	100	42.6111	100	64.1111	100	32.3333	53.1667	100	81.3889	84.2222				3	79.873	73.0926	10.2787	8.68657				6-9	90.4884	92.1159	2.95118	1.73054
	3.25	59.5	27.9444	98.6667	100	100	100	100	91.6111	100	100	100	63.6111	65.5	100	71.8333	75.1111				3.25	83.7302	85.2963	10.8902	5.33828				9-12	71.522	77.4805	5.48653	3.05283
	3.5	66.6667	50	100	100	100	100	77.0556	100	100	100	100	100	96.2222	100	40.5	18.5				3.5	84.8175	83.9136	7.7521	10.4535				12-15	43.4554	54.0845	4.57129	3.02635
	3.75	59.3889	67.8333	100	100	64.7222	100	91	100	100	73.3333	93.8889	100	100	100	69.9445	69.7778				3.75	83.2778	89.6605	6.98987	4.7185				15-18	61.0244	56.6933	3.578	4.4605
	4	98.1667	69.3889	100	79.3333	99.7778	100	64.7222	100	100	56.1667	86.4444	100	100	97.2778	99.6111	38.6111				4	87.3413	86.4568	5.95695	7.66531				18-21	80.6764	74.887	3.05164	2.42647
	4.25	97.8889	100	62.4444	62.5556	100	100	96.2778	100	60.1111	50	90.5556	100	100	100	72	44.1111				4.25	88.4524	79.642	6.7213	7.77982				21-24	69.6026	75.9853	3.58476	2.78106
	4.5	96.0555	100	39.1111	98.1667	100	100	100	100	54.5	97.2222	73.3889	100	100	100	58.9444	68.7222				4.5	90.4762	83.642	8.5794	6.49969
	4.75	96	95	67.1667	50	100	97.7778	100	78.6111	93.3889	100	100	100	100	93.7222	58.2222	93.7222				4.75	86.5635	90.8519	7.49633	4.67291
	5	97.8333	57.4444	100	93.8889	100	59.2222	100	50	60.7222	100	100	82.8889	100	50	96.6667	91.4444				5	86.9127	81.3025	7.42727	7.23942
	5.25	73.2222	56.3333	76.7222	99.8889	100	79.5	100	80.7778	60.6667	100	100	51.1111	79.8333	68.1111	91	94.7778				5.25	83.6667	80.6975	6.39661	5.87524
	5.5	72.3333	62.7778	99.5556	100	100	100	100	100	100	100	100	57.2778	60.4444	87.9444	79.8889	59.1111				5.5	90.6667	82.7407	6.05797	6.37986
	5.75	98.3889	54	100	100	100	100	90.0556	74.5556	99.3333	98.3333	100	97.5	93.7778	100	95.4444	88.4444				5.75	91.7778	94.1543	6.44436	2.74455
	6	66.5556	58.2222	100	100	100	100	87.3333	63.1667	100	98.6667	100	100	77.5	100	97.9444	91				6	87.4444	92.0309	6.76276	4.37541
	6.25	49.3333	70.3889	100	96.7778	100	98.5	100	100	100	100	89.5556	100	77.8333	100	100	94.3333				6.25	87.8571	95.7469	7.59765	2.5543
	6.5	50	91.5	90.1667	81.5556	100	100	100	100	100	100	58.1667	100	100	100	100	90.4444				6.5	87.6032	94.2901	6.78474	4.63668
	6.75	59.7222	100	100	80.7778	95.7778	100	100	100	100	100	82.3333	97.2778	100	100	100	81.3889				6.75	90.8968	95.6667	5.83411	2.62704
	7	57.4444	100	78.9444	98.7778	100	100	100	100	100	100	100	52.4444	100	100	100	95.8889				7	90.7381	94.2593	6.27794	5.24646
	7.25	63.5	97.1111	55.6667	82.6667	100	100	100	100	80.7778	100	100	75.9444	100	86.1667	100	57.5				7.25	85.5635	88.9321	7.15075	5.05977
	7.5	83.8333	80.5556	100	100	93.4444	87.1667	100	100	50	100	100	76.2222	100	68.8889	98.1111	55.6111				7.5	92.1429	83.2037	3.1433	6.94041
	7.75	98.3889	100	96.0556	100	100	92.6111	100	100	93.7778	100	100	79.8333	100	98.3333	96.7778	68.9444				7.75	98.1508	93.0741	1.07806	3.71054
	8	97.7222	100	64.8333	100	84.5	100	98.6111	71.6111	90.6111	87.6667	100	100	97.4444	100	98.7222	97.7778				8	92.2381	93.7593	5.02927	3.13752
	8.25	79.7778	100	91.0556	74.8333	96.3889	66.6667	96.3333	65.6111	55	84.2222	100	100	100	100	100	92				8.25	86.4365	88.537	4.811	5.69837
	8.5	87.0556	100	100	100	100	100	100	93.2778	78.1667	75	100	100	100	88.1111	100	98.4444				8.5	98.1508	92.5556	1.84921	3.31635
	8.75	96.4444	98.4444	88.1111	95.6111	94.3889	100	100	100	100	99.3889	100	100	100	68.9444	100	58.6111				8.75	96.1429	91.8827	1.5661	5.3811
	9	99	61.6667	60.8889	59.3333	100	100	100	100	100	100	99.4444	100	71.2222	100	100	71.4444				9	82.9841	93.5679	7.90889	4.20242
	9.25	97.6111	50.6667	100	96.6667	93.6111	97.1667	92.9444	100	100	100	100	62.3889	78.9444	100	51.1667	94.4444				9.25	89.8095	87.4383	6.58697	6.29519
	9.5	99.2778	15.1111	100	100	100	87.2778	100	100	100	97.1111	82.9444	72.5556	100	100	50	90.1667				9.5	85.9524	88.0864	11.9395	5.7394
	9.75	99.2778	64.2778	100	100	70	62.1111	93.6111	91.6111	100	84.7778	94.5556	100	100	72.0556	80.7778	84.9444				9.75	84.1825	89.858	6.72883	3.29783
	10	95.3889	75.7222	68.8333	88	83.0556	100	91.3333	74.5556	72.7222	85.8889	100	100	100	51.1111	49.5	52.5556				10	86.0476	76.2593	4.1564	7.17767
	10.25	58.2222	64.3333	49.1111	98.5	100	100	82.5	100	86.2222	100	74.3889	89.9444	100	86.5556	50	62.2778				10.25	78.9524	83.2654	8.18631	5.92801
	10.5	68.5	53.6667	43.6111	58.8889	100	100	91.2222	77.8889	97.8889	100	91.4444	58.8333	100	71.8333	50	48.6667				10.5	73.6984	77.3951	8.78783	7.0621
	10.75	50	78.0556	64.3333	93.4444	34.5556	47.7778	62.6667	50	50	100	80.1111	63.6667	100	50	50	78.0555				10.75	61.5476	69.0926	7.48086	7.0709
	11	50	66.2778	50	100	100	51.3889	86.3333	63	50	84.5556	76.1667	73.0556	82.3333	94.2222	91.5556	49.1667				11	72	73.784	8.72736	5.54885
	11.25	13.2778	0	66.8889	97.6111	100	74.1667	100	59.5	68.3333	59.3889	100	63.0556	16.2222	100	97.7222	16.8889				11.25	64.5635	64.5679	15.8113	10.73
	11.5	29.1111	16.0556	96.6111	61	65.6111	70.2778	55.4444	50	50	100	77.1111	56.2778	66.7222	100	50	50.7778				11.5	56.3016	66.7654	10.1051	6.99697
	11.75	25.6111	0	64.3333	79.8889	67.3333	52.8889	63.1111	68.6667	50	94.6111	89.2778	82.5556	100	63.7222	50	63				11.75	50.4524	73.537	10.5479	6.25008
	12	15.0556	31.8333	50	100	33.1667	42.8333	30.1667	76.0556	50	22.1667	82.3889	91.6111	100	30.5	73.9444	46				12	43.2937	63.6296	10.31	9.15287
	12.25	46.5556	52.7222	50	63.5555	83.2778	10	18.1111	53.6667	18.8889	38.2778	77.7778	91.1111	100	19.8333	11.1667	6.72222				12.25	46.3175	46.3827	9.55238	11.9337
	12.5	51.9445	62	36.1667	11.7778	33.6111	24.1111	22.2778	100	95.5	88.1667	65.2778	29.9444	96.3889	58.1111	51	6.16667				12.5	34.5556	65.6173	6.61477	10.9339
	12.75	83.0556	67.3889	46.0556	22.1667	18.5556	12.5	26.7222	100	96.7222	67.6667	75.2778	20.7778	50	31.8333	68.8889	42.8333				12.75	39.4921	61.5556	10.1761	9.14724
	13	52.7222	84.9444	25.5	2.44444	34.1667	17.5556	22.3333	76.2778	77.1111	65.8333	77.1111	58.7778	37.9444	50	48.3333	28.4444				13	34.2381	57.7593	10.2586	5.96191
	13.25	73.2778	100	42.2778	16.7778	24.2778	47.7222	10.6667	19.2778	60.7778	84.4444	50	61.3889	13.2222	22.2778	25.5556	7.11111				13.25	45	38.2284	12.193	8.88751
	13.5	50	100	71.3333	11.3889	84.8333	8.5	6.61111	29.5	75.3889	30.8333	39.5	61	26.7222	53.2222	23.3889	14.3333				13.5	47.5238	39.321	14.8173	6.63491
	13.75	41	69.6111	55.4444	21.0556	76.5556	30.7778	26.8333	14.7222	50.9444	57.2778	67.6667	54.1111	25.9444	50	50	17.2778				13.75	45.8968	43.1049	8.20359	6.29035
	14	9	50	83.3889	0	53.5	29.2778	24.1111	31.3333	47.1111	45.1667	68.7222	34.7222	31.5	54.4444	57	3.66667				14	35.6111	41.5185	10.8654	6.31845
	14.25	36.9444	57.8333	37.5556	5.83333	48.5	50	58.3889	53.3333	49.7222	58.2222	74.1111	69.0556	38.7222	50	50	65.6667				14.25	42.1508	56.537	6.86385	3.74776
	14.5	51.0556	51.2222	0	11.9444	70.4444	54.1111	50	67.9444	69.7222	71.7222	68.1667	85.3889	23.8333	86.2222	57.8333	86.8333				14.5	41.254	68.6296	9.57459	6.51543
	14.75	53.2222	61.1111	13.7778	42.6667	56.4444	61.6667	57.6111	80.3889	69.7778	50	91	38.8889	41.8889	62.2222	45	98.0556				14.75	49.5	64.1358	6.42445	7.33165
	15	60.7222	22.8333	50	52.6667	71.1667	100	63.2222	46.2778	50	39.7778	50	76.9444	18.6667	89.6667	59.1111	79.6667				15	60.0873	56.679	8.82459	7.41734
	15.25	60.2222	16.5	49	64.7222	71.2222	100	60	0	40.7778	55.3333	69.3333	100	23.7778	5	60.8333	36.8889				15.25	60.2381	43.5494	9.46314	10.6162
	15.5	66.6667	36.7222	64.2778	75.2778	50	100	36.7778	57.5	11	87.6111	35.8889	100	50.6111	16	41.5556	59.9444				15.5	61.3889	51.1235	8.54091	9.86449
	15.75	59.3889	67.8333	56.2778	54.5556	72.8889	95.3889	26	65.0556	0	50	100	66	43.6667	12.3333	5.61111	51.7222				15.75	61.7619	43.821	7.95523	10.9108
	16	98.1667	69.3889	53	53.1667	90.1667	8.33333	29.1667	90.6111	19.8333	20.3889	73.3889	69.1667	59.1667	76.5556	2.77778	41.7222				16	57.3413	50.4012	12.0724	10.1631
	16.25	98.6111	100	28.2222	54.2222	46.1667	3.16667	36.7222	84.8333	20.2778	29.6111	84.6667	65.5	58.0556	44.5556	10.8889	27.0556				16.25	52.4444	47.2716	13.538	9.1577
	16.5	86.2222	100	43.6667	55.8333	14.6667	10.6667	32.6111	64	66	56	100	67.8889	67.3333	7.77778	62.9445	72.4444				16.5	49.0952	62.7099	12.89	8.00053
	16.75	56.6111	97.6111	61.5556	78.2222	6.83333	18.9444	70.3333	52.8889	9.16667	86.1667	93.4444	5.83333	68.6111	20.8889	52.1667	50				16.75	55.7302	48.7963	12.2007	10.5458
	17	65.7778	57.4444	38.8333	55.0556	69.3333	26.2222	66.2778	65.9444	66.2222	100	28.3333	62.7222	100	8.5	86.6667	14.1111				17	54.1349	59.1667	6.05344	11.6352
	17.25	99.2222	56.3333	27.3889	50	75.5	91.8889	100	100	81.3333	78.5	30.1667	52.3889	100	22.3889	93.4445	19.4444				17.25	71.4762	64.1852	10.5227	11.1589
	17.5	99.1667	59.9445	26.2222	61.1667	87.6667	100	75.5	87.5	88.3889	83.1111	75.4444	71	86.7778	50	92.1111	0				17.5	72.8095	70.4815	9.92044	9.80026
	17.75	100	54	50.8889	66.6667	81.6667	61.5	56.6111	52.3889	83.3889	100	100	99.0556	53.0556	53.6111	94.2222	15.9444				17.75	67.3333	72.4074	6.67296	9.96236
	18	66.5556	58.2222	63.0556	60.2222	100	74.7778	63.5	50.7778	69.3333	62.7778	100	100	25.3889	59.1111	87.5556	42.8333				18	69.4762	66.4198	5.47194	8.54862
	18.25	50	70.3889	51.6111	73.7778	86.5556	100	100	73.7222	58.2222	77	62.1667	100	51.8333	68.5556	57.2222	64.7222				18.25	76.0476	68.1605	7.82342	4.79542
	18.5	49.3333	91.5	74.5556	100	84.3333	88.6667	84.3333	100	60.0556	71.8333	83.1667	100	50	64.0556	0	51.2222				18.5	81.8175	64.4815	6.15645	10.199
	18.75	44.3333	100	56.5556	83.5556	61.1111	47.6111	55.7778	100	52.8889	53.1667	100	100	52.2222	88.1667	0	67.8333				18.75	64.1349	68.2531	7.66103	11.0551
	19	37.7222	100	44.8333	52.7778	71.2222	6.38889	70.4444	100	50	51.2222	92.5556	100	63.6667	50	28.3333	94.6111				19	54.7698	70.0432	11.2294	9.00869
	19.25	64.1667	93.8889	57.9444	76.2778	100	28.5	92.1667	87.6111	60	98.0556	31.6111	76.3889	55.1667	50	6.61111	94.6111				19.25	73.2778	62.2284	9.5467	10.1462
	19.5	85.2222	96.7222	73.6111	53.7222	100	97.5556	76.8333	57.7778	86.6667	100	83.8889	5.33333	94.4444	50.5	88.9444	54.7778				19.5	83.381	69.1481	6.31788	10.0441
	19.75	96.1667	100	100	54	100	100	100	95.3333	98.2222	98.1111	93.9444	27.8333	100	99.8889	99.6111	59.2222				19.75	92.881	85.7963	6.50262	8.43314
	20	97.7222	100	100	51.8333	100	100	100	53.8889	99.8333	100	70.8889	56.3333	100	100	98.0556	94.0556				20	92.7937	85.8951	6.83425	6.59237
	20.25	97.7222	100	100	92.1667	78.8333	87.3333	100	56.8333	93.1111	64.1111	100	97	81.0556	100	98.3333	100				20.25	93.7222	87.8272	3.08278	5.57262
	20.5	98.6667	100	86.1111	100	99.3333	82.3889	100	87.1111	88.9444	58.7222	100	100	64.7222	64.6667	81.4444	100				20.5	95.2143	82.8457	2.86586	5.50384
	20.75	95	98.4444	50	100	100	100	100	100	66.6111	99.6667	100	96.1667	56.8333	50	90.0556	93.6111				20.75	91.9206	83.6605	7.0212	6.69772
	21	63.6111	61.6667	65	100	100	100	65.2222	100	87.3889	100	94.5556	70.1667	68.0556	69.3889	92.8333	26.5556				21	79.3571	78.7716	7.31143	7.84028
	21.25	86.1111	50.6667	80	34.1111	100	97	65.2222	81.9444	56.8333	100	100	66.1667	71.4444	96.3333	92.5	50				21.25	73.3016	79.4691	9.25419	6.37435
	21.5	100	26.6667	100	52.3889	61.5556	100	50	93.8889	89.2222	100	66.8333	100	79.4444	100	89.3889	50				21.5	70.0873	85.4198	11.296	5.74385
	21.75	100	67.0556	100	100	59.3333	96.1667	69.6111	100	82.0556	97.8889	50	96.6667	100	100	90.1111	84.6667				21.75	84.5952	89.0432	6.92845	5.38776
	22	100	75.7222	100	100	92.3889	55.2222	91.4444	42.1111	99.8889	65.0556	93.1667	100	100	90	61.9444	100				22	87.8254	83.5741	6.33967	7.20616
	22.25	98.6111	64.3333	94.7222	100	99.4444	84.4444	88.7222	81.3889	98.7778	77.8333	73.1111	100	100	77.6111	62.0556	100				22.25	90.0397	85.642	4.82284	4.7841
	22.5	90.7222	53.6667	30.1111	59.8889	100	100	90.5	100	97.3889	98.5	89.3889	63.3889	100	45.1111	94.6667	79.5				22.5	74.9841	85.3272	10.277	6.43978
	22.75	36.1667	78.0556	0	77.1111	86.6111	61.6667	65.3889	100	75.5556	100	100	56.9444	73	54.0556	78.4444	58.2222				22.75	57.8571	77.358	11.4379	6.33256
	23	15.9444	74.1111	21.2222	93.8333	62.6667	76.2778	84.1111	80.6111	93.4444	100	93.3333	13.5556	31.0556	58.2222	66.3333	60.7222				23	61.1667	66.3642	11.5803	9.80971
	23.25	50	33.5	35.4444	98.7778	82.8333	50	95.2778	92.2222	97.2222	100	78.3889	28.3333	10.5	28.3889	98.2778	50				23.25	63.6905	64.8148	10.5554	11.8853
	23.5	56.8333	7.38889	84.0556	83.1667	53.0556	55.4444	55	100	34.5556	99.8333	100	54.8333	24.8889	28.2222	87.1667	79.8889				23.5	56.4206	67.7099	9.6333	10.7381
	23.75	15.6667	50	94.4444	100	52.6111	46.6667	50	94.7778	73.5	71.0556	84.7778	84.1667	65.8889	68.0556	31.0556	55.9444				23.75	58.4841	69.9136	11.0928	6.21515
	24	22.1111	61.7778	57.6667	95.7222	36.1111	23.4444	32.3333	19.1667	50	52.3889	62	100	53.2222	100	2.33333	50.5				24	47.0238	54.4012	10.0167	10.6776

## Sheet: Sleep 22deg
Supp Fig. 2B,E	Time (h)	Opn5cre;Gnas+/+ #1	Opn5cre;Gnas+/+ #2	Opn5cre;Gnas+/+ #3	Opn5cre;Gnas+/+ #4	Opn5cre;Gnas+/+ #5	Opn5cre;Gnas+/+ #6	Opn5cre;Gnas+/+ #7	Opn5cre;Gnasfl/fl #1	Opn5cre;Gnasfl/fl #2	Opn5cre;Gnasfl/fl #3	Opn5cre;Gnasfl/fl #4	Opn5cre;Gnasfl/fl #5	Opn5cre;Gnasfl/fl #6	Opn5cre;Gnasfl/fl #7	Opn5cre;Gnasfl/fl #8	Opn5cre;Gnasfl/fl #9			Supp Fig. 2C	Time (h)	Opn5cre;Gnas+/+ Mean	Opn5cre;Gnasfl/fl Mean	Opn5cre;Gnas+/+ SEM	Opn5cre;Gnasfl/fl SEM			Supp Fig. 2F	Time (h)	Opn5cre;Gnas+/+ #1	Opn5cre;Gnas+/+ #2	Opn5cre;Gnas+/+ #3	Opn5cre;Gnas+/+ #4	Opn5cre;Gnas+/+ #5	Opn5cre;Gnas+/+ #6	Opn5cre;Gnas+/+ #7	Opn5cre;Gnasfl/fl #1	Opn5cre;Gnasfl/fl #2	Opn5cre;Gnasfl/fl #3	Opn5cre;Gnasfl/fl #4	Opn5cre;Gnasfl/fl #5	Opn5cre;Gnasfl/fl #6	Opn5cre;Gnasfl/fl #7	Opn5cre;Gnasfl/fl #8	Opn5cre;Gnasfl/fl #9
	0	0	50	20.5	100	100	50	83.5	67.3889	49.7778	92.3889	28.4444	59.3889	84.8889	100	48.4444	50			Mean, SEM	0	57.7143	64.5247	14.7001	7.88193			Individual subjects	0-3	65.906	78.2436	79.8889	77.2308	82.3419	56.3974	61.265	72.3889	15.4402	71.4316	68.4701	84.2607	89.2051	78.2949	78.5085	58.6154
	0.25	3.22222	65.7778	77.7222	100	100	79.3889	33.2778	0	2.44444	76.7778	61.1111	35.1667	50	37.7222	50	22.5556				0.25	65.627	37.3086	13.4868	8.56055			3-hour bins	3-6	82.7009	90.4359	89.2094	85.3675	99.5385	73.9274	84.2009	92.5812	68.0128	88.1197	90.0043	88.3974	88.1197	91.7393	90.9487	61.5214
	0.5	69.6667	99.0556	100	100	100	100	14.5556	20.2778	0	100	52.5556	64.6667	59.3889	17.2222	50	48.1111				0.5	83.3254	45.8025	12.2236	9.93911				6-9	95.359	90.1667	75.1453	77.6581	91.6752	90.3846	93.5171	72.0171	62.8974	97.2393	93.3675	83.2436	84.1923	95.6368	93.594	66.5085
	0.75	100	100	100	96.3333	84.7222	68.5	32.3889	95.1111	0	78.3889	79.4444	90.4444	65.3889	41.1111	83.6111	65.1111				0.75	83.1349	66.5123	9.53609	9.90485				9-12	74.094	82.3889	73	73.4658	83.1795	71.5085	73.8419	50.1838	74.8974	83.2821	76.8077	68.2949	84.8632	77.0427	71.1496	44.7778
	1	100	84.4444	100	56.1667	52.3889	50	50	100	0	55.2222	100	100	100	70	100	52.8333				1	70.4286	75.3395	8.87596	11.5809				12-15	17.4103	42.1026	49.8504	26.5769	70.1838	13.8803	62.3291	52.5171	66.8419	69.8462	46.7906	27.9188	45.5897	55.3462	57.2906	42.6154
	1.25	100	60.1111	65.4444	31.0556	68.0556	50	71.0556	100	2.44444	62.1111	100	100	100	100	100	48.3889				1.25	63.6746	79.216	7.95827	11.6241				15-18	62.641	49.3632	64.5769	47.594	69.5983	50.2009	53.0684	51.7094	65.6111	58.4402	53.6111	55.1368	62.8547	43.9145	46.8162	44.4957
	1.5	100	86.8333	77.6111	0	2.94444	58.9444	98.1667	100	0	52.5	70.1667	100	100	100	75	74.7222				1.5	60.6429	74.7099	16.1396	10.9633				18-21	64.3077	70.7094	76.6111	63.235	82.188	66.1068	59.7009	76.0385	82.0043	66.9573	75.2991	69.3974	69.1752	58.2009	83.5598	38.7265
	1.75	100	99.2222	80.2222	39.3889	62.3333	65.7778	63.7222	100	0	57.0556	60.1667	63.1111	100	100	53.6667	62.5556				1.75	72.9524	66.284	8.23823	10.6129				21-24	52.735	62.2479	71.5812	66.9573	86.047	68.6453	78.6496	68.6368	85.2179	80.3889	70.235	74.8205	72.2564	64.4701	72.1239	45.4359
	2	64.1667	96.5	100	81.0556	100	57.3333	59.8333	89.5	10.6667	72.3889	57.1111	98.3333	100	100	100	42.1667				2	79.8413	74.463	7.31006	10.6528
	2.25	49.2778	50	100	100	100	52.5	84.0556	24.2778	12.7222	58.1111	33.6111	99	100	96	86.6667	50.3333				2.25	76.5476	62.3025	9.42782	11.417			Supp Fig. 2F	Time (h)	Opn5cre;Gnas+/+ Mean	Opn5cre;Gnasfl/fl Mean	Opn5cre;Gnas+/+ SEM	Opn5cre;Gnasfl/fl SEM
	2.5	61.2778	54.7222	88.6667	100	100	55	100	44.5	14.6111	61.8889	62.3333	85.2778	100	64.7222	73.2222	72.0556				2.5	79.9524	64.2901	8.29455	8.10109			Mean, SEM	0-3	71.6105	68.5128	3.87387	7.27437
	2.75	56.0556	70.5	50	100	100	19.8889	69.6111	100	54.7222	76.6111	85.1667	100	100	100	100	95.6667				2.75	66.5794	90.2407	10.7172	5.24237				3-6	86.4829	84.3827	2.97572	3.78357
	3	53.1111	100	78.3889	100	100	25.8333	36.2778	100	53.3333	85.1667	100	100	100	91.0556	100	77.5				3	70.5159	89.6728	12.0925	5.30226				6-9	87.7009	83.1885	3.00813	4.37802
	3.25	78	100	60.3889	100	100	64.5556	44.0556	100	59.8333	100	100	100	100	72.8333	100	50.2778				3.25	78.1429	86.9938	8.5843	6.77131				9-12	75.9255	70.1443	1.80086	4.64002
	3.5	100	82.1667	100	97.6667	100	62.1111	76.1667	100	62.0556	100	100	100	100	76.5	97.1667	50.7222				3.5	88.3016	87.3827	5.70943	6.45023				12-15	40.3333	51.6396	8.28514	4.27079
	3.75	99.3333	71.6111	100	20	100	100	82.1667	100	63.1111	100	100	75.0556	100	100	51.6111	77.6667				3.75	81.873	85.2716	11.1529	6.31461				15-18	56.7204	53.6211	3.29458	2.58734
	4	100	100	100	10.3333	100	100	100	87.3333	91.5556	99.6667	84.4444	54.2222	69.7778	99.7222	56.7222	86.6111				4	87.1905	81.1173	12.8095	5.68394				18-21	68.9799	68.8177	3.02714	4.57573
	4.25	100	100	100	81.7778	100	52.9444	100	41	57.9444	96.7778	59.5556	94.1111	52	100	77.3889	91.0556				4.25	90.6746	74.4259	6.79204	7.39693				21-24	69.5519	70.3984	4.0903	3.73946
	4.5	99.8889	100	95.8333	100	100	55.5	100	75.2222	52.2222	100	88.4444	68	61.1667	100	99.4444	87.6667				4.5	93.0317	81.3519	6.28249	5.99172
	4.75	75.4444	85.1667	78.9444	100	100	100	87.7222	100	56.2778	92	100	61	66	65.8333	100	42.3333				4.75	89.6111	75.9383	3.96887	7.3925
	5	25.3333	50	100	100	100	100	68.2222	100	50	59.8889	87.4444	96.7778	96.6111	87.5556	100	45.2778				5	77.6508	80.3951	11.5352	7.43361
	5.25	58	86.7222	100	100	94	81.0556	100	100	58.7222	52.6111	61.8333	100	100	100	100	38.0556				5.25	88.5397	79.0247	5.80603	8.56649
	5.5	86	100	100	100	100	57.1111	100	100	79.1111	64	88.3333	100	100	100	100	43.9444				5.5	91.873	86.1543	6.12007	6.75499
	5.75	100	100	88.2778	100	100	67.4444	100	100	100	95.4444	100	100	100	100	100	51.7778				5.75	93.6746	94.1358	4.67313	5.31852
	6	100	100	57.8889	100	100	94.5	100	100	100	100	100	100	100	99.1111	100	56.8889				6	93.1984	95.1111	5.9357	4.77878
	6.25	100	100	93.2778	30	100	100	81.5	100	66.9444	100	78.9444	100	100	100	73.1111	92.3333				6.25	86.3968	90.1481	9.74938	4.47875
	6.5	100	100	56.9444	4.22222	100	100	80.4444	100	50	100	91.9444	66.5	100	100	73.8889	80.2222				6.5	77.373	84.7284	13.6502	6.07945
	6.75	100	100	71.7778	35.8333	100	63.9444	100	100	52.5556	100	100	55.2222	100	100	100	49.8333				6.75	81.6508	84.179	9.58298	7.92323
	7	100	100	100	96.7778	100	73.9444	100	100	50	100	100	87.3889	98.8889	85	100	78.1667				7	95.8175	88.8272	3.67365	5.57584
	7.25	61.4444	99.8333	100	100	100	100	100	100	42	100	100	68.1667	54.2222	100	93	70.4444				7.25	94.4683	80.8704	5.50402	7.54801
	7.5	95.5556	68.5	100	100	100	100	100	76.4444	7.88889	100	100	76.3889	52.8889	100	98.2778	26.5				7.5	94.8651	70.9321	4.43855	11.5572
	7.75	100	51.5	100	100	100	91	84.5	50	28	67.8889	82.3333	100	55.6111	100	100	60.2222				7.75	89.5714	71.5617	6.74751	8.58071
	8	100	96.8333	70.1111	100	100	98.5556	92.4444	61.2222	52.2778	97.4444	100	100	71.4444	100	100	91.3889				8	93.9921	85.9753	4.11119	6.35413
	8.25	82.9444	100	30.0556	95.3333	100	100	100	68.1667	68	100	63.1667	100	100	100	100	96.6111				8.25	86.9048	88.4383	9.76449	5.53082
	8.5	100	100	50	91.1111	89.1111	83.2222	100	23.6111	100	98.7778	97.3889	100	100	100	79.8333	89				8.5	87.6349	87.6235	6.7415	8.32721
	8.75	100	93.1667	60.6111	91.9444	22	69.8333	87.4444	6.77778	100	100	100	78.5	96.6667	86.6667	98.6111	63.7778				8.75	75	81.2222	10.2814	10.194
	9	99.7222	62.3333	86.2222	64.3333	80.6667	100	89.3889	50	100	100	100	50	64.7778	72.5	100	9.22222				9	83.2381	71.8333	5.7744	10.6048
	9.25	58.4444	100	92.8333	91.5	100	100	95.1111	50	100	100	100	50	50	86.4444	69.3889	26.8333				9.25	91.127	70.2963	5.61305	9.15406
	9.5	76.2778	100	99.5556	70.8889	100	100	88.6667	50	100	100	76.3333	66.5556	79	100	54	49.5556				9.5	90.7698	75.0494	4.73707	7.14676
	9.75	73.6667	98.7222	100	85.3333	100	100	100	58.1667	100	68.9444	40.4444	80.7778	100	100	100	82.3889				9.75	93.9603	81.1914	3.94861	7.22371
	10	91.6667	100	99.6111	100	100	38.8333	100	100	78.7778	68.7222	95.7778	60.1111	100	64.4444	100	93.4444				10	90.0159	84.5864	8.60949	5.53599
	10.25	100	100	100	100	100	68.2778	52.8333	55.5	50	100	100	62.8333	78.7778	50	69.2778	45.2222				10.25	88.7302	67.9568	7.46728	6.98764
	10.5	60.6111	100	50.3333	77.2222	60.6667	50	57.9444	59.2778	87.5	100	89.6111	78.3333	85.7778	67.5	50	66.1667				10.5	65.254	76.0185	6.72922	5.42517
	10.75	82.9444	100	3.22222	8.61111	9.33333	87.1111	55.1667	84.1667	55.9444	39.6111	88.5	100	100	50	50	57.5556				10.75	49.4841	69.5309	15.8433	7.83233
	11	92.4444	79.8889	4.16667	92.3333	47.5556	70.6111	98.8889	50	66.0556	100	50	100	100	72.9444	57.3889	41.2222				11	69.4127	70.8457	12.6967	7.91008
	11.25	73.7222	43.3333	13.5	100	90.2222	61.9444	88.1111	49.6111	61.2778	93.6111	69.0556	100	100	95.7778	50	0				11.25	67.2619	68.8148	11.5125	11.0567
	11.5	50.1111	50	99.5556	99.0556	100	60.4444	50	0	50	93.3333	64.3333	72.2778	74.6667	100	50	3.11111				11.5	72.7381	56.4136	9.57695	11.7947
	11.75	75.3333	58.0556	100	58.1111	100	67.1667	14.2778	10.5556	70.1667	40.7222	71	50	70.2222	70.8889	74.8889	37.3889				11.75	67.5635	55.0926	11.1097	7.34091
	12	28.2778	78.7222	100	7.66667	92.8889	25.2222	69.5556	35.1111	53.9444	77.7222	53.4444	16.9444	100	71.0556	100	70				12	57.4762	64.2469	13.8302	9.22471
	12.25	19.5556	19.1667	100	65.3333	78.4444	4.05556	60.4444	60.1667	96.1667	74.1111	0	48.7778	73.1667	12	50.9444	51.5				12.25	49.5714	51.8704	13.4876	10.0484
	12.5	14	6.38889	64.7222	50	66.1667	0	40.4444	62.3889	100	84.0556	32.6111	52.8889	15.1111	37.6111	44.4444	10.6111				12.5	34.5317	48.858	10.4568	9.90603
	12.75	11.9444	26.3333	11.3333	29.8889	55.3333	0	41.8333	46.3333	100	35.3333	56.9444	29.3889	13.0556	67.3889	4.33333	0				12.75	25.2381	39.1975	7.25551	10.8039
	13	25.0556	43.7778	0	0	94.7778	0	59.5556	25.1111	92.5556	46	48.8333	5.55556	41	34.7222	29.1667	7.44444				13	31.881	36.7099	13.7661	8.65453
	13.25	16.2778	32.1667	24	32.9444	93.3889	0	70.4444	10.5	75.2222	53.1111	52.4444	7.5	36.3889	39.3333	37.4444	19.7778				13.25	38.4603	36.858	12.2382	7.29724
	13.5	17.6667	15.5	54.5	16.3889	100	5.66667	25.5	22.0556	62.7778	69.0556	75.7222	2.77778	62.4444	58.8889	13.3333	40.5				13.5	33.6032	45.284	12.5065	8.87197
	13.75	10.5556	45.8333	35.2778	4.11111	100	0	38.6667	13.2222	63.7778	84.5556	43.7222	30.8889	34.9444	56.6111	50	32.2778				13.75	33.4921	45.5556	13.017	7.01965
	14	8.27778	84.8889	50	13.1667	55.7222	9.94444	65.2778	67.7222	24.1667	36.4444	29	14.7778	12.5556	72.7222	89.6667	23.6111				14	41.0397	41.1852	11.571	9.3806
	14.25	14.1111	100	50	50	50	42.0556	63.5556	100	74.3333	97.9444	63	20.5	53.9445	100	100	46.6667				14.25	52.8175	72.9321	9.73373	9.66363
	14.5	12.1667	76.6667	58.2222	50	50	49.5556	98.1111	100	26	61.5	15.2222	32.9444	42.2778	54.7778	68	87.1667				14.5	56.3889	54.2099	10.0466	9.38153
	14.75	3	7.16667	50	26	39.7778	30.8889	100	100	50	94.4444	61	50	54.8889	71.6667	100	84.1667				14.75	36.6905	74.0185	12.2954	7.03662
	15	45.4444	10.7222	50	0	35.8889	13.0556	76.8889	40.1111	50	93.7222	76.3333	50	52.8889	42.7222	57.4444	80.2778				15	33.1429	60.3889	10.1903	6.19698
	15.25	55	9.66667	56.5	29.6111	54.3889	52.0556	53.9444	17.6667	50	38.2222	100	71.2222	64.3889	59.3333	50.5	18.0556				15.25	44.4524	52.1543	6.7847	8.66636
	15.5	68.3333	15.3889	55.1667	0	55.8333	59.8333	18.7222	10.2778	56.7778	32.9444	66.8889	53.1667	71.4444	68.0556	63.9444	0				15.5	39.0397	47.0556	10.1522	8.8288
	15.75	56.5	29.7222	100	21.6111	52.8333	48.8333	4.55556	17.2222	55.1667	74.2778	48.0556	12.7222	100	55.1667	6.83333	10.7222				15.75	44.8651	42.2407	11.5978	10.8492
	16	100	19.7222	57.0556	63.1667	57.3889	19.2222	33	16.2222	50	58.7222	15	19.1111	55.7778	62.2778	2.16667	7.33333				16	49.9365	31.8457	10.835	8.0988
	16.25	100	21.3333	69.1111	100	85.0556	48.5	66.8333	76.7778	31.1667	50	30.1667	11.5556	2.5	50	10.1111	2.94444				16.25	70.119	29.4691	10.766	8.50738
	16.5	77.8889	82.4444	99.5	100	100	52.3889	100	100	55	79.4444	55.5	39.1667	20.6667	53.9444	0.833333	12				16.5	87.4603	46.284	6.83733	10.641
	16.75	50	67.3333	56.7222	100	64.6111	58.3333	100	100	85.8333	57.5	65	32.1111	31.6111	12.5	48.7778	35.2222				16.75	71	52.0617	7.77903	9.36254
	17	63.3333	50	48.8333	100	61.0556	66.2222	100	100	56.9444	19.6667	100	70.4444	61.8889	47.1667	26.3889	68.5				17	69.9206	61.2222	8.14556	9.35561
	17.25	72.5	82.9444	42.8889	50.0556	93.8333	50	78.7222	100	88.6111	6.83333	81.8333	57.4444	61.2778	50	55.7778	90.7222				17.25	67.2778	65.8333	7.39825	9.49092
	17.5	44.8333	82.7222	50	0	100	56.5	34.0556	52.7222	73.4444	48.3889	34.8889	99.8333	94.6667	50	85.8333	82.8889				17.5	52.5873	69.1852	12.2931	7.74555
	17.75	46.2222	86.8333	57.6111	12.4444	93.8889	54.7222	15.5556	0	100	100	15.0556	100	100	19.7222	100	87.9444				17.75	52.4683	69.1914	11.884	14.5597
	18	34.2778	82.8889	96.1111	41.8333	50	72.9444	7.61111	41.2222	100	100	8.22222	100	100	0	100	81.8333				18	55.0952	70.142	11.6121	14.0359
	18.25	50	58.6667	60.7778	96.2222	64.0556	84.6667	42.7222	57.8889	100	83.0556	48.7222	84.1111	69.7222	38.1667	100	12.7778				18.25	65.3016	66.0494	7.13992	9.80104
	18.5	58.2778	56.2778	48.8333	100	100	50	31.5	74.0556	100	91.6667	98.6111	50	53.2222	53.2222	100	0				18.5	63.5556	68.9753	9.95857	11.1542
	18.75	83.6111	56.6667	66.6667	100	100	44.3889	44.6111	100	63.9444	100	99.5556	12.6111	96.4444	66.7778	84.8333	12.0556				18.75	70.8492	70.6914	9.08901	11.9528
	19	96.2778	75.5	87.2222	62.8889	74.3333	0	95	100	54.5	85.4444	85.1111	19.7222	100	100	50	0				19	70.1746	66.0864	12.5466	12.4148
	19.25	93.2778	76.2222	99.1111	52.3889	62.9444	17.2778	100	84.2778	69.3889	31.7778	79.1111	25	28.3333	100	37	0				19.25	71.6032	50.5432	11.3909	11.1749
	19.5	84.5556	88.5	78.7778	57.6111	52.4444	58.6111	100	62.3889	85.8333	50	94.5556	77	0	100	58	68.3889				19.5	74.3571	66.2407	6.88279	9.98611
	19.75	75.6111	99.5556	50	52.1667	100	100	100	79.9444	93.7778	59.1111	62.4444	100	36.4444	100	100	85.3889				19.75	82.4762	79.679	8.77423	7.50886
	20	60.3333	88.2778	66.3333	50	90.2222	100	82.5	100	50	56.1111	50	100	56.0556	42.6667	100	91.6667				20	76.8095	71.8333	6.86878	8.39449
	20.25	49.7222	50	67.6111	50	74.4444	100	55.9444	100	56.1111	52	97	100	64.2222	10.3889	97.5556	48.3333				20.25	63.9603	69.5123	7.03539	10.4479
	20.5	39.7222	60.8889	92.2222	10.5	100	100	33.6667	100	92.5	31.2222	100	53.7222	94.8333	19.2222	58.8889	42.8889				20.5	62.4286	65.9198	13.5863	10.5268
	20.75	50	50	86.9444	48.4444	100	79.2222	32.0556	57.7222	100	59.7778	92	80	100	36.4444	100	22.3889				20.75	63.8095	72.037	9.39647	9.78568
	21	60.3333	75.7778	95.3333	100	100	52.2778	50.5	31	100	70.2778	63.5556	100	100	89.7222	100	37.7222				21	76.3175	76.9198	8.42835	9.25149
	21.25	99.9444	65.8333	97.3889	100	100	16.1111	100	0	89.9444	100	100	100	100	100	76.3889	48.7222				21.25	82.754	79.4506	12.0806	11.4792
	21.5	65.5	100	72.0556	100	100	1.22222	100	76.2778	72.2778	100	74.8889	100	100	100	86.2778	48.8889				21.5	76.9683	84.2901	13.8142	5.941
	21.75	67.7778	92.4444	38.8333	72.1667	100	68.2222	100	100	99.1111	100	69.7778	61.7222	100	100	71.3333	54.8333				21.75	77.0635	84.0864	8.36469	6.41395
	22	77.2222	50	43.6111	46.4444	100	100	100	100	100	100	86.6667	63.5556	100	53	78.2778	44.1111				22	73.8968	80.6235	10.1149	7.38932
	22.25	50	59.3333	90.7222	18.2222	91.6111	70.6667	69.6111	100	100	64.2222	61.3333	33.8889	83.5556	16.8333	100	53.6111				22.25	64.3095	68.1605	9.59302	10.1113
	22.5	53	64.1111	99.0556	50	94.8889	88.5	64.3889	100	100	22.6667	48.5	53	50	18	100	79.2222				22.5	73.4206	63.4877	7.68299	10.8647
	22.75	55.9444	51.3889	99.5	50	100	99.8889	49.1111	36.1111	100	75.2778	40.5	80.2778	23.6667	16	100	81.0556				22.75	72.2619	61.4321	9.76883	10.8503
	23	45.7778	28.2222	99.6111	77.8333	100	81.1667	58.2778	9.72222	97.8889	99.7778	64.9444	97.3333	18.6667	32.0556	56	35.5556				23	70.127	56.8827	10.2728	11.7729
	23.25	31.9444	49.8889	41.0556	53.0556	68.5556	56.9444	100	71.7778	50	55.3889	100	100	26.2778	57.5556	50	50.6667				23.25	57.3492	62.4074	8.35209	8.11214
	23.5	29.8333	55.2222	2.77778	51.7778	56	57.3889	100	100	80.6111	65.0556	84.7778	68.9444	61.1667	60.1111	48.1667	44.9444				23.5	50.4286	68.1975	11.1871	5.9015
	23.75	44.1111	57.1667	93	54.1111	55.2778	100	80.5556	100	68.2222	100	89.6667	54.5556	91.1111	94.8333	34.5	7.38889				23.75	69.1746	71.142	8.22276	10.9668
	24	4.16667	59.8333	57.6111	96.8333	52.2778	100	50	67.3889	49.7778	92.3889	28.4444	59.3889	84.8889	100	36.6667	3.94444				24	60.1032	58.0988	12.1884	10.5921

## Sheet: Sleep 10deg
Supp Fig. 2C,F	Time (h)	Opn5cre;Gnas+/+ #1	Opn5cre;Gnas+/+ #2	Opn5cre;Gnas+/+ #3	Opn5cre;Gnas+/+ #4	Opn5cre;Gnas+/+ #5	Opn5cre;Gnas+/+ #6	Opn5cre;Gnas+/+ #7	Opn5cre;Gnasfl/fl #1	Opn5cre;Gnasfl/fl #2	Opn5cre;Gnasfl/fl #3	Opn5cre;Gnasfl/fl #4	Opn5cre;Gnasfl/fl #5	Opn5cre;Gnasfl/fl #6	Opn5cre;Gnasfl/fl #7	Opn5cre;Gnasfl/fl #8	Opn5cre;Gnasfl/fl #9			Supp Fig. 2C	Time (h)	Opn5cre;Gnas+/+ Mean	Opn5cre;Gnasfl/fl Mean	Opn5cre;Gnas+/+ SEM	Opn5cre;Gnasfl/fl SEM			Supp Fig. 6F	Time (h)	Opn5cre;Gnas+/+ #1	Opn5cre;Gnas+/+ #2	Opn5cre;Gnas+/+ #3	Opn5cre;Gnas+/+ #4	Opn5cre;Gnas+/+ #5	Opn5cre;Gnas+/+ #6	Opn5cre;Gnas+/+ #7	Opn5cre;Gnasfl/fl #1	Opn5cre;Gnasfl/fl #2	Opn5cre;Gnasfl/fl #3	Opn5cre;Gnasfl/fl #4	Opn5cre;Gnasfl/fl #5	Opn5cre;Gnasfl/fl #6	Opn5cre;Gnasfl/fl #7	Opn5cre;Gnasfl/fl #8	Opn5cre;Gnasfl/fl #9
	0	83.9444	48.0556	54.1667	99.1111	33.8333	15.7778	43.7222	41.9444	100	50	80.1667	37.7222	27.8889	8	78.3889	93.1667			Mean, SEM	0	54.0873	57.4753	10.8455	10.5705			Individual subjects	0-3	76.1923	69.5342	66.3846	74.5427	48.9444	60.0812	64.8718	62.0128	41.0214	70.3932	84.2564	79.2778	70.5983	70.4487	43.9744	55.4701
	0.25	72.2778	87.3333	83.3889	100	24.6111	78.5555	28.1667	51.5556	57.5	57.1111	89.7222	32.5556	14.1111	64.6111	37.1667	83.1111				0.25	67.7619	54.1605	11.1624	7.99145			3-hour bins	3-6	77.1752	64.7991	50.859	81.1239	91.141	75.5684	63.9316	58.047	73.641	88.4915	97.3291	85.906	62.6154	90.7051	77.3376	60.8376
	0.5	95	82.8889	70.5	100	10.9444	81.3333	57.0556	91.3889	31.4444	32.6111	100	36.3889	15.5556	94.8333	65.6111	49.1667				0.5	71.1032	57.4444	11.4085	10.5324				6-9	83.2009	81.5598	62.7137	85.3291	98.359	78.3376	75.8932	65.2393	83.5983	92.3291	85.8034	84.9188	82.3974	92.0513	79.1496	67.7521
	0.75	94.1667	93.2778	47	100	32.3333	81.9444	63.2222	81.6667	37.2222	49.2222	100	44.5	57.7222	100	87.3333	82.4444				0.75	73.1349	71.1235	9.87237	8.06842				9-12	66.4658	72.0299	50.7051	72.6624	80.2607	69.4444	68.9103	35.8205	76.5812	79.0897	74.4103	69.4103	67.8162	72.0043	66.5598	67.765
	1	58.2778	96.4445	51.8889	88.3333	43.6111	55.3333	38.5	84	8.55556	61.9444	100	91.5556	74.9444	100	84.5555	40.3333				1	61.7698	71.7654	8.35297	10.1306				12-15	35.7308	52.265	30.1026	50.3291	63.5085	55.6154	64.2179	37.8632	61.0214	66.4103	69.8291	41.7094	52.1581	58.1453	40.1282	41.4231
	1.25	59.7222	93.9444	95.1111	50	57.1667	39.1111	71.8333	45.7778	25	59	100	100	100	100	47.8333	3.61111				1.25	66.6984	64.5802	8.0997	12.3419				15-18	56.6838	37.0171	51.1624	49.1026	61.2821	61.5256	67.9274	36.9915	74.0128	63.2692	60.9274	52.8718	59.5085	53.5427	38.8761	47.7607
	1.5	63	83.7222	95.5	56.3333	61.2222	35.1111	64.8889	43.3333	52.3889	85.6667	70.6667	100	100	100	47.3333	43.5				1.5	65.6825	71.4321	7.34239	8.46949				18-21	63.1838	68.7564	41.5897	65.0385	86.7308	79.1709	82.7607	49.8718	80.2735	66.3932	76.2906	70.9402	78.047	58.9017	56.5427	53.7778
	1.75	44.6111	47.6667	92.6667	43.9444	58.7222	70.5556	79.3889	61.3333	52.1667	100	58.7778	100	100	100	5	47.4444				1.75	62.5079	69.4136	7.16934	11.0866				21-24	55.6795	30.094	49.1795	75.1795	88.2778	78.5513	68.4402	47.2906	95.1325	84.812	61.3932	72.7436	66.7949	46.6197	67.6581	60.188
	2	43.7778	58	86.0556	50	50	28.3889	100	43.5	34.0556	100	54.5556	100	100	88.5	0	43.1667				2	59.4603	62.642	9.44064	12.023
	2.25	94.4444	73.3889	96.6111	55.8889	52.3333	9.72222	81.1667	45.8333	11.5556	100	98.7222	100	100	50	0	54				2.25	66.2222	62.2346	11.4295	13.1962			Supp Fig. 2F	Time (h)	Opn5cre;Gnas+/+ Mean	Opn5cre;Gnasfl/fl Mean	Opn5cre;Gnas+/+ SEM	Opn5cre;Gnasfl/fl SEM
	2.5	100	49.8889	50	53.3889	57.0556	85.2222	58.8889	55.1111	27.0556	58.7778	77.0556	100	100	13	2.94444	65.1667				2.5	64.9206	55.4568	7.43626	11.7301			Mean, SEM	0-3	65.793	64.1614	3.50645	4.9655
	2.75	96.3333	53.2222	37.1111	72.0556	55.6111	100	100	76.0556	36.5	65.6667	68.1667	100	92.6667	33.6667	36.3889	68.2778				2.75	73.4762	64.1543	9.7386	8.11384				3-6	72.0855	77.2123	5.0071	4.78832
	3	84.9444	36.1111	3	100	98.8333	100	56.5	84.6667	59.8333	95.1111	97.5	87.8889	34.8889	63.2222	79.1111	47.7222				3	68.4841	72.216	14.3579	7.30215				6-9	80.7705	81.471	4.06032	3.16874
	3.25	93.6111	50.4444	33.6111	100	100	100	49.3333	83.3889	88.5556	100	100	76.9444	3.83333	66.1667	95.4444	57.1667				3.25	75.2857	74.6111	11.1223	10.1278				9-12	68.6398	67.7175	3.41502	4.23723
	3.5	97.2778	44.2778	40.2222	100	92.4444	67.6667	36.7778	71.3889	100	60.5	95.5	67.5556	0	100	88.9444	14.7778				3.5	68.381	66.5185	10.676	12.2178				12-15	50.2527	52.0764	4.9292	4.08794
	3.75	88.1667	64.5556	54.6667	53.1111	99.2778	100	50.2222	72.4444	100	65.6667	74.3333	72.6111	22.1111	100	97.7222	25.9444				3.75	72.8571	70.0926	8.41091	9.75607				15-18	54.9573	54.1956	3.85721	3.94908
	4	99.1667	83.6111	76.8889	59	100	59.1667	79.0556	44.2778	100	100	100	86.0556	31.1667	100	95.6667	90.9444				4	79.5556	83.1235	6.29553	8.79936				18-21	69.6044	65.6709	5.7849	3.77799
	4.25	93.9444	98.7778	96.6111	64.1667	82.3333	38.3333	80.8333	31	58.6111	100	100	100	50	100	97.8889	99.0556				4.25	79.2857	81.8395	8.18296	9.13719				21-24	63.6288	66.9592	7.53306	5.30174
	4.5	95.5556	74.1111	80.5	71	50	7.33333	99.9444	32.2778	64.4444	100	100	98.7222	79.8333	100	42.2778	59.6667				4.5	68.3492	75.2469	11.9383	8.89992
	4.75	100	36.7222	20.1111	59.1667	97.3333	45.1111	81.7222	56.3889	34.1667	100	100	64.0556	100	91.1667	13.0556	49.8889				4.75	62.881	67.6358	11.7137	10.704
	5	79.6667	60.0556	0	72.9444	100	72.1111	75.7222	83.8889	48.2778	98.7778	98.5555	73	100	58.6111	50.9444	50				5	65.7857	73.5617	11.8662	7.44982
	5.25	50	50	18.1667	75.2222	100	92.6667	50	68.1111	52.2222	56.1667	100	99.8889	100	100	77.7778	78.4444				5.25	62.2937	81.4012	10.8145	6.52584
	5.5	35.8889	86	70.7778	100	86.1111	100	58.1667	35.1667	54.5556	74.1667	100	100	100	100	81.5556	93.5556				5.5	76.7063	82.1111	8.87069	7.85063
	5.75	37.4444	89.5556	77.7222	100	78.5	100	72.0556	45.8889	96.6667	100	100	100	100	100	91.7778	74.2222				5.75	79.3254	89.8395	8.1206	6.17128
	6	47.6111	68.1667	88.8889	100	100	100	40.7778	45.7222	100	100	99.3889	90.0556	92.1667	100	93.2222	49.5				6	77.9206	85.5617	9.72992	7.29033
	6.25	98.3889	52.6111	91.7778	91.4444	100	100	14.6667	71.8889	100	99.0556	100	59.9444	59.7222	100	98.3889	69.6111				6.25	78.4127	84.2901	12.3528	6.14947
	6.5	94.8889	75.0556	94.1111	56.4444	100	53.8333	79.3889	77.4445	100	100	100	92.8889	65.6111	100	99.8889	97.9444				6.5	79.1032	92.642	7.03656	4.18146
	6.75	100	99.2222	93.1667	86.7778	96.7222	34.5556	100	58.4444	93	75.8889	80.5	100	99.3333	100	99.1111	99.1111				6.75	87.2063	89.4877	8.95771	4.92288
	7	95.6667	94.0556	53.8889	84.8889	100	46.8889	100	52.8889	56.0556	74.3333	97.3333	99.0556	100	100	98	47.3889				7	82.1984	80.5617	8.46732	7.62731
	7.25	98.3889	93.7778	44.0556	89.1111	100	87.7222	100	83.3889	20	100	100	73.4444	100	93.4444	100	38.2222				7.25	87.5794	78.7222	7.49682	9.97629
	7.5	95.7222	85.2778	2.27778	78.6667	100	100	100	84.1667	32.7778	100	100	74.1111	100	100	78.2778	47.2778				7.5	80.2778	79.6235	13.3782	8.29526
	7.75	89.8333	81.5556	28	89.7222	95.4444	100	66.3889	48.2778	84.9444	100	72.8889	99.8889	100	100	96.9444	25				7.75	78.7063	80.8827	9.39822	9.11499
	8	52.3889	56.8889	41.7778	75.0556	100	100	69.6667	61.6111	100	88.2778	25.0556	100	100	65.3889	97.5	56.7778				8	70.8254	77.179	8.59048	8.82936
	8.25	59.6667	78.8333	63	100	100	98.4444	53.5556	42.1667	100	66.8889	71.5556	91.1667	100	99.7222	86	94				8.25	79.0714	83.5	7.77247	6.57223
	8.5	61.9444	99.5556	90.7222	92	100	57.3333	71.3333	76.8333	100	100	80.1667	50	92.8333	100	25.8889	93.2222				8.5	81.8413	79.8827	6.78329	8.64217
	8.75	90.8889	88.1667	83.5556	82.6667	100	81.6111	90.8333	82.7778	100	100	100	73.3889	56.7222	72.6667	0	96.8889				8.75	88.246	75.8272	2.43483	10.7855
	9	96.2222	87.1111	40.0556	82.5	86.5	58	100	62.5	100	95.8333	88.5556	100	4.77778	65.4444	55.7222	65.8333				9	78.627	70.963	8.20655	10.1074
	9.25	91.2222	93.5556	42.4444	78.8889	22.3333	76	100	37.1667	84.9444	66.8889	94.2778	68.0556	24.6667	100	88.3889	96.1667				9.25	72.0635	73.3951	10.9347	8.95859
	9.5	76.1667	86.0556	9.05555	87.5	87.1667	100	68.3333	28.2222	62.3889	78.6667	100	50	28.4444	65.0556	94.6667	60.1111				9.5	73.4683	63.0617	11.3699	8.50058
	9.75	80.9444	97.1667	40.1667	96.0556	100	100	81.7778	14.6667	7.83333	59.5	74.3889	60.1111	92.7222	50	96.6111	48.2222				9.75	85.1587	56.0062	8.10193	10.1994
	10	61.7222	66.1667	39.1111	67.9444	100	100	91.6667	55.2222	52.1667	100	83.2222	62.1667	100	95.1111	95.7222	65.8333				10	75.2302	78.8272	8.61826	6.64673
	10.25	90.7222	53.7222	55.5555	96.8889	100	55	79.7222	47.8889	85.8889	76.5	18.2778	95.7222	100	100	77.6111	96.5555				10.25	75.9444	77.6049	7.86523	9.25191
	10.5	31.8889	63.8889	80.4445	81.5	100	99.1667	47.6667	41.3889	100	81.5	64.6667	100	100	77.1667	4	64.9444				10.5	72.0794	70.4074	9.69824	10.6136
	10.75	78.7778	86.1667	96.1667	47.1111	54.3889	100	75.9444	26.5556	100	100	91.1667	88.8889	81.7778	50	0	81.1111				10.75	76.9365	68.8333	7.54233	11.8099
	11	79	75	68.1111	100	8.61111	75.9444	50	22.7778	100	74	100	48.7778	39	47.9445	28.1667	98.8889				11	65.2381	62.1728	10.9705	10.5258
	11.25	33	86.1111	57.7778	97.2778	91.5556	7.66667	56.5556	32.7778	62.2222	74.0556	78.0556	31.8889	48	98.5	69.9444	98.1667				11.25	61.4206	65.9568	12.4763	8.2683
	11.5	67.7778	65.2778	47.2222	36.9444	100	33.8889	23.9444	52.9444	40.1111	50	66.2222	58.6111	93	82.6667	91.4444	54.5556				11.5	53.5794	65.5062	9.85176	6.3839
	11.75	33.8333	36.5556	21.8333	39.6111	100	81.8889	58.1111	30.5	100	77	58.5	88.1111	100	75.2222	86.5	46.7778				11.75	53.119	73.6235	10.7548	7.98448
	12	42.7778	39.6111	61.2222	32.3889	92.8333	15.2222	62.1111	13.0556	100	94.2222	50	50	69.2222	28.9444	76.5	3.77778				12	49.4524	53.9691	9.49304	11.3836
	12.25	13.3333	50	31	77.8889	44.6111	35.6667	53.3889	43.0556	91.8889	46.3333	61.5	72.3333	33.8889	42.9444	48.6111	39.6111				12.25	43.6984	53.3519	7.63955	6.19752
	12.5	35.5556	62.4444	31.3333	84.2222	6.66667	53.3333	44.6111	69.2778	74.7222	66.0556	65.1111	53.9444	19.4444	84.8889	12	30.3333				12.5	45.4524	52.8642	9.33028	8.6541
	12.75	30.7222	21.0556	13.3889	61.4444	7	58	23.6667	49.5556	32.3889	67.9444	59.2222	50	2.33333	60.8333	31.6667	56.5				12.75	30.754	45.6049	8.00943	6.7817
	13	74.4445	71.3333	6	34	8.94444	71.7778	51.0556	5.83333	7.55556	77.5556	50	11.8333	2.77778	37.5556	0	43.3889				13	45.3651	26.2778	11.1859	9.00003
	13.25	4.22222	49.8889	5.66667	11.2778	36.3333	97.3889	65.4444	13.3333	46.6111	52.1111	59.4444	6.77778	57.0556	59.6667	0	53.3333				13.25	38.6032	38.7037	13.2038	8.18503
	13.5	34.3889	9.16667	11.9444	22.5556	55.1111	100	81	1.05556	60.6667	88.5	79.2222	23.3889	80.3889	74.7222	9.94444	25.3889				13.5	44.881	49.2531	13.2882	11.3612
	13.75	21.7222	69.2778	48.7222	24.0556	100	38.0556	100	25.2222	28.3333	67	100	25.8889	96.8889	28.5	52.3889	5.72222				13.75	57.4048	47.7716	12.5403	11.2027
	14	38.2222	51.1667	42.8889	62.6111	100	20.2222	81.3889	4.16667	9.94445	50.1111	54.3889	17.2778	62.8333	92.9444	95.1667	7.11111				14	56.6429	43.7716	10.2502	11.9806
	14.25	42.2222	100	44.5556	100	100	59.6111	67.5556	54	50.8333	55.2778	69.8889	70.1111	52.0555	76.0556	86.5556	44.2222				14.25	73.4206	62.1111	9.94152	4.68044
	14.5	38.5556	59	24	74.8889	100	69	77.1111	56.8333	90.3333	62.7778	100	73.4444	51.6111	54.2222	38.1667	83.7778				14.5	63.2222	67.9074	9.61107	6.77177
	14.75	32.7778	59.3889	26.2222	67.1111	99.1111	54.7222	69.2778	87.2778	100	54.7778	97.3333	37.5556	83.6111	29.1667	32.5556	91.6111				14.75	58.373	68.2099	9.20405	9.80568
	15	55.5556	37.1111	44.3889	1.83333	75	50	58.2222	69.5555	100	80.6667	61.6667	49.6667	65.9444	85.4444	38.1111	53.7222				15	46.0159	67.1975	8.63271	6.41507
	15.25	55.3889	14.6667	58.6111	3.55556	58.3333	50	30.6667	43.5556	100	100	50.1111	0	53.6111	40.7778	60.3889	45.7778				15.25	38.746	54.9136	8.54314	10.2389
	15.5	55.2222	29.2778	43.4444	26.2778	49.1667	66.5	65.5	40.1667	100	54.3333	53.1111	18.3889	96.2778	13.8333	48.4444	40				15.5	47.9127	51.6173	6.06531	9.96728
	15.75	18.1111	35.5	48.7222	43.1667	17.0556	75.0556	69.5	44.5	100	69.2222	27.8333	20.3889	36.6667	64.6111	13.1111	18.4444				15.75	43.873	43.8642	8.59965	9.62988
	16	69.5556	31.3333	91.5	55.6667	36.2778	100	100	44.2222	100	100	36.2222	48	26.1667	96.7778	36.1111	25.3889				16	69.1905	56.9877	11.0147	10.7642
	16.25	58.2778	81.5	75.7222	69.8889	58.5556	100	85.5556	28.2222	100	88.3333	59.8889	65.7222	59.1667	77.3333	40.3889	47.1111				16.25	75.6429	62.9074	5.67466	7.65683
	16.5	72.8889	70.9444	47.1111	63.1111	76.1667	99.0556	52.7778	0	42.7222	56.9444	60.6111	100	54.5556	7.11111	46.5	71.7222				16.5	68.8651	48.9074	6.45578	10.2384
	16.75	50	65.7778	38.6667	95.2222	72.5556	100	60.2222	0	55.1111	81.4444	77.6667	100	54	28.1111	41.2222	48.6111				16.75	68.9206	54.0185	8.49334	10.0063
	17	54.6667	13	62.6667	51.2778	84.2778	54.1111	63.7222	0	62.7778	65.0556	100	83.3889	75.6111	100	35.9444	56.3333				17	54.8175	64.3457	8.12194	10.5713
	17.25	42.9444	32.7778	30.3333	52.1667	100	50	71	8.44444	27.0556	55.5	100	50	63.7778	66.7778	56.5	87.7778				17.25	54.1746	57.3148	9.20257	9.31153
	17.5	73.7222	35.1667	41.8889	55.5556	69.2778	9.11111	50	61.4444	23.7222	22.5556	57.2222	57.3889	50	29.9444	51.0555	45.1111				17.5	47.8175	44.2716	8.2946	5.01852
	17.75	54.2222	25.8333	42.1111	62.1667	50	6.05556	79.2222	75.5555	59.6667	14.3333	59	44.3889	53	47.8889	16.1111	43.0556				17.75	45.6587	45.8889	9.08327	6.65536
	18	76.3333	8.33333	39.9444	58.4444	50	39.9444	96.6667	65.2222	91.1111	34.1111	48.7222	50	84.8333	37.4444	21.5	37.8333				18	52.8095	52.3086	10.7189	7.86981
	18.25	52.7222	44.9444	33.6111	65.0556	50	53.7222	66.5556	62.6667	100	37.2778	13.5	63.2778	100	4.22222	47.8889	41				18.25	52.373	52.2037	4.30049	11.1606
	18.5	54.8333	39.7778	53.2778	82.8889	89.0556	94.7778	66.7778	80.6111	100	39.5556	67.1667	97.7222	100	31.7778	47.3333	53.7222				18.5	68.7698	68.6543	7.81636	9.0057
	18.75	53.9444	84.5	85	79.5	78.5	100	61.8333	39.3333	100	68.7222	77	100	98.9444	31.4444	57.6111	73.2778				18.75	77.6111	71.8148	5.80788	8.53911
	19	67.8333	96.3333	81.2778	55.2222	100	100	63.2222	9.77778	100	62	100	66.3889	50	76.9444	33.6111	51.2778				19	80.5556	61.1111	7.0874	9.80047
	19.25	50	85.5556	54.1111	59.3333	92.4444	77.5	76.8889	1.44444	100	66.7778	100	50	29.1667	100	56.2778	50.1667				19.25	70.8333	61.537	6.19295	11.435
	19.5	69.7778	97.9444	43.9444	43	100	52.3333	61.0556	2.05556	100	86.5556	100	50	54.8333	100	48.7778	63.1111				19.5	66.8651	67.2593	9.01342	10.9613
	19.75	97.6667	86.6667	43.6111	50	100	81.2778	92.4444	35.1667	100	94.3333	100	50	65.3333	99.1111	42.0556	95.3889				19.75	78.8095	75.7099	8.62897	9.13386
	20	100	90.2222	47.3889	57.0556	100	98.8889	100	82.4445	63.3333	56	86.5556	67.2778	57.8889	99.4444	55.1667	68.2222				20	84.7937	70.7037	8.57788	5.14942
	20.25	74.2222	49.5	38.1667	53.1111	73.0556	100	100	78.2222	0	62.5556	73	82.5	73.9444	82.1667	85.5556	95.9444				20.25	69.7222	70.4321	9.18781	9.32832
	20.5	58.8333	59	5.16667	97	100	100	100	42.3889	27.0556	67.3333	81.0556	100	100	50	79.9444	11.3333				20.5	74.2857	62.1235	13.5835	10.4869
	20.75	58.8889	73.3889	0	93.4444	100	56.2222	100	69.8889	62.6111	87.8889	81.4444	62.7778	100	25.4444	98.7222	15.8889				20.75	68.8492	67.1852	13.421	9.94752
	21	6.33333	77.6667	15.1667	51.4444	94.4444	74.5556	90.4444	79.1111	99.4444	100	63.3333	82.2778	99.6667	27.7222	60.6111	41.9444				21	58.5794	72.679	13.4399	8.75862
	21.25	64.6667	59.7222	43.7778	59.6111	92.9444	100	50	93.1111	100	100	67.2222	75.3889	50	8.33333	49.7778	77.6667				21.25	67.246	69.0556	8.02224	9.88359
	21.5	92.5556	59.3333	48.6667	57.5	98.1667	100	62.8889	56.9444	100	100	50	100	76.1667	84.7222	12.5	95				21.5	74.1587	75.037	8.2473	10.0195
	21.75	100	33.3333	63.2778	93.1111	100	100	92.6111	82.9445	100	100	82.5556	68.9444	100	100	49.8889	89.4445				21.75	83.1905	85.9753	9.65734	5.78787
	22	100	15.4444	88.4444	50	84.6667	100	87.2778	45.4444	100	100	100	58.0556	100	100	43.7778	95.1667				22	75.119	82.4938	11.7986	8.46705
	22.25	75.1667	24.4444	88.8889	57.5	100	100	87.2222	69.8889	100	70.9444	100	93.1667	100	100	48.7222	64.2778				22.25	76.1746	83	10.2873	6.56388
	22.5	11.3333	35.1111	87.2778	100	93.7222	100	100	40.6667	100	67.4444	47.1111	100	100	71.4444	64.1667	40.8333				22.5	75.3492	70.1852	13.8185	8.31446
	22.75	24.2222	29.8333	43.6111	100	88.2222	72.6667	83.6111	41.8333	100	100	50	91.1111	100	19.0556	83.7778	4.33333				22.75	63.1667	65.5679	11.4465	12.5053
	23	24.6667	12.8333	44.7222	62.3889	85.9444	87.3333	44.8889	12.3333	79.8333	77.0556	59.1667	50	75.3889	6.11111	84.7778	54.2222				23	51.8254	55.4321	10.7936	9.61583
	23.25	49.7222	15.3889	38.2778	85.5	72.2778	60.7222	17.9444	4.38889	57.4444	81.8333	12.4444	58.3889	12.9444	14.9444	93.5	95.8333				23.25	48.5476	47.9691	10.0235	12.4654
	23.5	50.9444	6.16667	42.3889	64.3889	82.0556	53.1111	51.4445	14.0556	100	66.3889	39.8333	77.6111	7.38889	0	97.6667	61.3889				23.5	50.0714	51.5926	8.7648	12.7045
	23.75	88	14	26.6111	95.8889	94.0556	50	65.0556	32.1111	100	88.8889	46.2778	53	18.8889	25.9444	97.9444	28.6111				23.75	61.9444	54.6296	12.4992	10.843
	24	36.2222	7.94444	8.22222	100	61.1111	22.7778	56.3333	41.9444	100	50	80.1667	37.7222	27.8889	47.7778	92.4445	33.7222				24	41.8016	56.8519	12.5717	8.94697
